# Supplementary material for: Gene expression changes leading extreme alkaline tolerance in Amur ide (Leuciscus waleckii) inhabiting soda lake
Source: BMC Genomics. 2013 Oct 4;14:682. doi: 10.1186/1471-2164-14-682 (PMC3852516; doi:10.1186/1471-2164-14-682)
Supplement: Additional file 1: Table S1 — DGE in three different tissues. [file 1471-2164-14-682-S1.xlsx]

## Sheet: liver_DGE
ID	Annotation	Log2(AW/FW)	P value	FDR	FW	AW	NR	Uniprot	D.rerio protein
comp119735_c0	Protein FAM150-like	-4.14331	0.00199604	0.00920717	1.81	0.1	gi|326669907|ref|XP_003199107.1|	sp|Q4RU86|FA150_TETNG	ENSDARP00000099961
comp121565_c0	Adenylate cyclase type 1	-32.517	6.93525e-10	2.55403e-08	9.69	0	gi|270132978|ref|NP_001161822.1|	sp|O88444|ADCY1_MOUSE	ENSDARP00000107181
comp121880_c0	Fanconi anemia group M protein	30.2575	7.44607e-05	0.000616287	0	1.62	gi|165972365|ref|NP_001107132.1|	sp|Q8IYD8|FANCM_HUMAN	ENSDARP00000052771
comp121913_c0	Androglobin	3.61603	0.000382127	0.00246023	0.14	1.67	gi|292624792|ref|XP_683027.4|	sp|Q8N7X0|ADGB_HUMAN	ENSDARP00000009325
comp124806_c0	ATP-dependent DNA helicase PIF1	30.0582	0.000164799	0.00120532	0	1.55	gi|148725190|emb|CAN88398.1|	sp|Q7ZV90|PIF1_DANRE	ENSDARP00000022087
comp125648_c0	Lecithin retinol acyltransferase	-32.0555	1.18591e-08	3.28987e-07	3.43	0	gi|323423003|ref|NP_001191060.1|	sp|Q9BGL2|LRAT_BOVIN	ENSDARP00000054227
comp126214_c0	Galanin peptides	-6.79866	8.67364e-09	2.48016e-07	6.78	0.06	gi|29122971|gb|AAO65778.1|	sp|Q9W6M9|GALA_COTJA	ENSDARP00000111687
comp126631_c0	Trace amine-associated receptor 1	-4.28081	0.00140897	0.00698139	2.22	0.11	gi|131887407|ref|NP_001076572.1|	sp|Q8HZ64|TAAR1_MACMU	ENSDARP00000114586
comp131405_c0	Probable G-protein coupled receptor 141	4.8307	2.08451e-08	5.3765e-07	0.31	8.74	gi|189515919|ref|XP_001922230.1|	sp|Q7Z602|GP141_HUMAN	ENSDARP00000102785
comp131703_c0	Glucokinase	-35.5739	1.21218e-18	2.77876e-16	21.62	0	gi|290751258|gb|ADD52460.1|	sp|P35557|HXK4_HUMAN	ENSDARP00000112428
comp131901_c0	Protein reprimo A	4.87906	9.50166e-05	0.000766823	0.07	2.11	gi|66472424|ref|NP_001018500.1|	sp|Q502I1|RPRMA_DANRE	ENSDARP00000069903
comp132696_c0	UPF0722 protein C11orf88 homolog	29.9472	0.000290613	0.00194492	0	1.16	gi|207028960|ref|NP_001093491.2|	sp|A5PN52|CK088_DANRE	ENSDARP00000122168
comp132835_c0	Probable G-protein coupled receptor 132	3.79333	3.59331e-06	4.91029e-05	0.24	3.33	gi|70887741|ref|NP_001020718.1|	sp|Q9Z282|GP132_MOUSE	ENSDARP00000094717
comp133131_c0	Sclerostin domain-containing protein 1	31.2102	8.22534e-06	9.98406e-05	0	2.07	gi|62955173|ref|NP_001017598.1|	sp|Q6VYA3|SOSD1_CHICK	ENSDARP00000090565
comp133531_c0	CDP-diacylglycerol--inositol 3-phosphatidyltransferase	3.12348	0.000444113	0.00275028	0.42	3.67	gi|260821688|ref|XP_002606235.1|	sp|P06197|PIS_YEAST	ENSDARP00000094826
comp134621_c0	ORM1-like protein 1	-2.39786	0.00053769	0.00319033	43.99	8.35	gi|41152476|ref|NP_956387.1|	sp|Q8JFB7|ORML1_DANRE	ENSDARP00000021751
comp135048_c0	Ubiquitin-conjugating enzyme E2 C	6.06126	4.50225e-10	1.73475e-08	0.28	18.45	gi|6097072|dbj|BAA85660.1|	sp|P56616|UBE2C_XENLA	ENSDARP00000078114
comp135474_c0	Corticotropin-releasing factor-binding protein	5.63148	7.94855e-10	2.89842e-08	0.23	11.19	gi|48290337|emb|CAD35748.1|	sp|P24387|CRHBP_HUMAN	ENSDARP00000037928
comp135585_c0	Complement C1q and tumor necrosis factor-related protein 9A	10.1079	8.36316e-19	1.98401e-16	0.03	36.84	gi|167555053|ref|NP_001107934.1|	sp|P0C862|C1T9A_HUMAN	ENSDARP00000110799
comp136042_c0	Connective tissue growth factor	3.31083	4.10307e-06	5.51818e-05	6.12	60.72	gi|62632756|ref|NP_001015041.1|	sp|Q9R1E9|CTGF_RAT	ENSDARP00000063027
comp136113_c0	Transmembrane 4 L6 family member 1	-10.2054	2.25087e-23	3.53248e-20	247.19	0.21	gi|312032362|ref|NP_001185674.1|	sp|Q5RE43|T4S1_PONAB	ENSDARP00000108488
comp136155_c0	GrpE protein homolog 1, mitochondrial	-2.83114	5.32041e-05	0.000474834	171.94	24.16	gi|82658254|ref|NP_001032461.1|	sp|Q5RA81|GRPE1_PONAB	ENSDARP00000026495
comp136186_c0	Glycine cleavage system H protein, mitochondrial	-2.1079	0.00200133	0.00922737	147.07	34.12	gi|50540224|ref|NP_001002579.1|	sp|P11183|GCSH_CHICK	ENSDARP00000061697
comp136225_c0	Parvalbumin, thymic CPV3	7.46032	4.69374e-15	5.00061e-13	0.4	70.83	gi|33636707|ref|NP_891983.1|	sp|P43305|PRVU_CHICK	ENSDARP00000096752
comp136249_c0	Translocon-associated protein subunit delta	-2.1659	0.00149621	0.00732998	577.78	128.75	gi|50344818|ref|NP_001002082.1|	sp|Q07984|SSRD_RAT	ENSDARP00000047174
comp136288_c0	Vitronectin	-7.58056	3.66182e-18	7.47084e-16	660.98	3.45	gi|33416383|gb|AAH55570.1|	sp|P48819|VTNC_PIG	ENSDARP00000111758
comp136319_c0	Sodium/potassium-transporting ATPase subunit beta-233	2.45873	0.0015291	0.00747855	0.46	2.53	gi|18858313|ref|NP_571746.1|	sp|Q9I9C3|AT233_ANGAN	ENSDARP00000115804
comp136347_c0	Kininogen-2	-8.61439	2.57779e-21	1.78278e-18	2364.15	6.03	gi|54400464|ref|NP_001005981.1|	sp|P01045|KNG2_BOVIN	ENSDARP00000036317
comp136358_c0	Pancreatic progenitor cell differentiation and proliferation factor A	-3.74979	2.64359e-07	5.08141e-06	1895.07	140.87	gi|41056065|ref|NP_956373.1|	sp|Q6PFP3|PDPFA_DANRE	ENSDARP00000031112
comp136366_c0	Non-histone chromosomal protein HMG-17	2.98449	2.3032e-05	0.000235243	51.09	404.32	gi|216547955|ref|NP_001136015.1|	sp|Q5RAA0|HMGN2_PONAB	ENSDARP00000119820
comp136378_c0	Hemoglobin subunit beta-2	4.50508	2.32629e-09	7.61204e-08	1055.87	23975.8	gi|53749219|ref|NP_001005403.1|	sp|Q90485|HBB2_DANRE	ENSDARP00000092488
comp136388_c0	Fructose-bisphosphate aldolase B	-3.52024	1.03162e-06	1.66982e-05	4188.25	365.03	gi|42734425|ref|NP_919348.3|	sp|Q8JH71|ALDOB_DANRE	ENSDARP00000070225
comp136401_c0	Thymosin beta-11	2.11212	0.00191667	0.00911205	565.1	2443.08	gi|256017089|dbj|BAH97323.1|	sp|P26351|TYB11_ONCMY	ENSDARP00000095248
comp136406_c0	Keratin, type I cytoskeletal 18	-2.78289	6.6829e-05	0.000570838	1693.35	246.04	gi|148886613|sp|Q7ZTS4.2|K1C18_DANRE	sp|Q7ZTS4|K1C18_DANRE	ENSDARP00000020775
comp136408_c0	Triosephosphate isomerase B	-2.72402	9.17702e-05	0.000744748	1130.88	171.16	gi|47271422|ref|NP_705954.2|	sp|Q90XG0|TPISB_DANRE	ENSDARP00000060055
comp136411_c0	Hemoglobin cathodic subunit beta	5.73628	7.25669e-13	4.96816e-11	216.72	11553	gi|51010953|ref|NP_001003431.1|	sp|P80727|HBBC_ANGAN	ENSDARP00000053076
comp136412_c0	Nattectin	6.1253	9.39117e-14	7.52843e-12	7.15	499.21	gi|292609496|ref|XP_002660413.1|	sp|Q66S03|NATTE_THANI	ENSDARP00000102128
comp136419_c0	Matrix metalloproteinase-9	2.60236	0.000176473	0.00128243	29.43	178.72	gi|13366100|dbj|BAB39390.1|	sp|P14780|MMP9_HUMAN	ENSDARP00000062844
comp136434_c1	Cysteine dioxygenase type 1	-5.42342	6.17039e-12	3.51153e-10	1332.53	31.05	gi|84778151|dbj|BAE73111.1|	sp|Q6NWZ9|CDO1_DANRE	NA
comp136454_c0	Fatty acid-binding protein, heart	-4.73167	5.52741e-10	2.08063e-08	2930.08	110.28	gi|384096460|gb|AFH66779.1|	sp|O13008|FABPH_ONCMY	ENSDARP00000039143
comp136473_c0	Glyceraldehyde-3-phosphate dehydrogenase	-3.46162	1.46119e-06	2.26325e-05	2615.73	237.43	gi|92097970|gb|AAI15132.1|	sp|Q5XJ10|G3P_DANRE	ENSDARP00000063799
comp136486_c0	C-C motif chemokine 4 homolog	2.43306	0.00045142	0.00279087	28.73	155.14	gi|289547707|ref|NP_001166147.1|	sp|Q90826|CCL4_CHICK	ENSDARP00000107283
comp136557_c0	Gamma-glutamylcyclotransferase	-4.26423	1.17315e-08	3.26974e-07	404.57	21.05	gi|47085667|ref|NP_998170.1|	sp|Q9D7X8|GGCT_MOUSE	ENSDARP00000026224
comp136616_c0	C-C motif chemokine 3-like 1	2.25791	0.00105944	0.00550481	16.65	79.64	gi|196475661|gb|ACG76387.1|	sp|P16619|CL3L1_HUMAN	ENSDARP00000093979
comp136643_c0	Leukocyte cell-derived chemotaxin-2	8.08781	1.91559e-19	6.15461e-17	4.25	1155.83	gi|10566900|dbj|BAB16024.1|	sp|O88803|LECT2_MOUSE	ENSDARP00000038063
comp136701_c0	Guanylin	10.6331	1.86339e-23	3.16807e-20	0.22	344.42	gi|318753026|ref|NP_001187735.1|	sp|P79897|GUC2A_PIG	NA
comp136741_c0	Transmembrane 4 L6 family member 5	-4.96402	2.2772e-10	9.32918e-09	71.1	2.28	gi|50539804|ref|NP_001002372.1|	sp|Q2KIG8|T4S5_BOVIN	ENSDARP00000071970
comp136785_c0	Ethanolamine-phosphate cytidylyltransferase	-2.28877	0.000857127	0.00470083	84.61	17.32	gi|157886282|emb|CAP09433.1|	sp|Q99447|PCY2_HUMAN	ENSDARP00000063134
comp136958_c0	Hydroxyacid oxidase 1	-2.48925	0.00032842	0.00216422	75.22	13.4	gi|134133250|ref|NP_001077011.1|	sp|Q9UJM8|HAOX1_HUMAN	ENSDARP00000029912
comp136979_c0	Ammonium transporter Rh type A	3.73271	3.95884e-07	7.27642e-06	2.54	33.75	gi|55251170|emb|CAH68933.1|	sp|Q02094|RHAG_HUMAN	ENSDARP00000109949
comp137012_c0	Synaptoporin	3.18416	1.18118e-05	0.000134215	2.81	25.59	gi|47086699|ref|NP_997834.1|	sp|P22831|SYNPR_RAT	ENSDARP00000001793
comp137076_c0	Amine oxidase [flavin-containing]	-2.82138	5.75442e-05	0.000501404	52.01	7.36	gi|217272706|dbj|BAH02786.1|	sp|Q6NSN2|AOF_DANRE	ENSDARP00000032834
comp137194_c0	Delta(24)-sterol reductase	-7.97997	5.09587e-19	1.30775e-16	234.78	0.93	gi|56693363|ref|NP_001008645.1|	sp|Q15392|DHC24_HUMAN	ENSDARP00000110651
comp137238_c0	Superoxide dismutase [Cu-Zn]	-2.89318	3.75068e-05	0.000353207	796.56	107.22	gi|238801237|gb|ACR56338.1|	sp|O73872|SODC_DANRE	ENSDARP00000064375
comp137324_c0	Regulator of G-protein signaling 4	2.34744	0.000681017	0.00392935	12.21	62.15	gi|159155989|gb|AAI54781.1|	sp|P49799|RGS4_RAT	ENSDARP00000093260
comp137411_c0	Retinol-binding protein 2	-9.93561	4.44041e-24	1.0658e-20	851.81	0.87	gi|50540292|ref|NP_001002307.1|	sp|P50121|RET2_PIG	ENSDARP00000108521
comp137447_c0	Retinol-binding protein 2	-4.30744	9.83935e-09	2.78809e-07	316.94	16.01	gi|23308503|ref|NP_694549.1|	sp|P06768|RET2_RAT	ENSDARP00000093236
comp137475_c0	Syntaxin-11	3.64248	7.97094e-07	1.33352e-05	3.31	41.39	gi|47086215|ref|NP_998075.1|	sp|Q9D3G5|STX11_MOUSE	ENSDARP00000064656
comp137551_c0	Transcription factor AP-1	2.37892	0.000717267	0.0040667	4.68	24.34	gi|83267784|gb|ABB99425.1|	sp|P12981|JUN_COTJA	ENSDARP00000063911
comp137573_c0	Maleylacetoacetate isomerase	-4.44984	4.85527e-09	1.47626e-07	135.39	6.19	gi|71834680|ref|NP_001025442.1|	sp|Q9WVL0|MAAI_MOUSE	ENSDARP00000070011
comp138095_c0	60S ribosomal protein L7-like 1	-2.898	3.81801e-05	0.00035855	195.27	26.2	gi|41054591|ref|NP_955884.1|	sp|A5GFQ0|RL7L_PIG	ENSDARP00000062907
comp138212_c0	Thiosulfate sulfurtransferase/rhodanese-like domain-containing protein 1	5.44541	5.76672e-06	7.4393e-05	0.05	2.13	gi|125853284|ref|XP_001340407.1|	sp|Q8NFU3|TSTD1_HUMAN	ENSDARP00000106864
comp138362_c0	Lathosterol oxidase	-3.8769	1.41922e-07	2.96509e-06	133.82	9.11	gi|52219112|ref|NP_001004630.1|	sp|O75845|SC5D_HUMAN	ENSDARP00000065599
comp138549_c0	Membrane-associated progesterone receptor component 1	-2.72765	9.11577e-05	0.000740661	392.85	59.31	gi|55925247|ref|NP_001007393.1|	sp|Q5RED0|PGRC1_PONAB	ENSDARP00000070803
comp138988_c0	Protein FAM26F	3.57094	0.000977184	0.00525403	0.1	1.16	gi|118722326|ref|NP_001073129.1|	sp|Q561R8|FA26F_RAT	ENSDARP00000092792
comp139702_c0	Syndecan-2	-4.64359	9.76025e-10	3.48127e-08	792.13	31.69	gi|229366090|gb|ACQ58025.1|	sp|P43407|SDC2_MOUSE	ENSDARP00000026190
comp139870_c0	Electron transfer flavoprotein subunit beta	-2.47556	0.000336016	0.00220627	305.18	54.87	gi|47085679|ref|NP_998163.1|	sp|Q68FU3|ETFB_RAT	ENSDARP00000017410
comp140059_c0	Lysosome-associated membrane glycoprotein 3	4.32158	8.03004e-08	1.79637e-06	1.02	20.46	gi|326678857|ref|XP_001342688.2|	sp|Q9UQV4|LAMP3_HUMAN	ENSDARP00000072334
comp140219_c0	Complement C1q subcomponent subunit B	3.4277	3.14365e-06	4.38391e-05	4.32	46.48	gi|166158053|ref|NP_001107435.1|	sp|P14106|C1QB_MOUSE	ENSDARP00000065547
comp140444_c0	Adenylyl cyclase-associated protein 1	2.1769	0.00144127	0.0070855	23.06	104.29	gi|41054003|ref|NP_956203.1|	sp|Q4R4I6|CAP1_MACFA	ENSDARP00000020578
comp140458_c0	Fatty acid binding protein 1-B.1	-7.35536	5.99909e-13	4.16304e-11	34.29	0.21	gi|66912230|ref|NP_001019822.1|	sp|Q4VBT1|FA1B1_DANRE	ENSDARP00000076722
comp140916_c0	Cytosolic 10-formyltetrahydrofolate dehydrogenase	-4.91226	1.71985e-10	7.24531e-09	567.11	18.83	gi|311771613|ref|NP_001185701.1|	sp|Q6GNL7|AL1L1_XENLA	ENSDARP00000099570
comp140990_c0	C-X-C chemokine receptor type 4	5.19998	1.44431e-10	6.21007e-09	0.88	32.2	gi|17223091|gb|AAL18011.1|	sp|P56498|CXCR4_FELCA	ENSDARP00000074800
comp141662_c0	Uncharacterized protein C11orf53 homolog	4.36845	2.49918e-05	0.000253044	0.08	1.75	gi|348540361|ref|XP_003457656.1|	sp|A0PJS5|CK053_DANRE	ENSDARP00000075548
comp141818_c0	Adenosine receptor A2b	3.87906	0.000247831	0.00170502	0.06	0.88	gi|89886301|ref|NP_001034902.1|	sp|O13076|AA2BR_CHICK	ENSDARP00000113432
comp141866_c0	Putative ferric-chelate reductase 1	3.05075	9.13003e-05	0.000741229	0.35	2.89	gi|326664832|ref|XP_003197896.1|	sp|Q6INU7|FRRS1_XENLA	ENSDARP00000103520
comp142330_c0	Annexin A2-B	2.81803	0.000368607	0.00240074	0.72	5.05	gi|157743302|ref|NP_001099070.1|	sp|P24801|ANX2B_XENLA	ENSDARP00000057288
comp142997_c0	Retinoid-binding protein 7	-5.25131	2.93148e-11	1.45165e-09	162.53	4.27	gi|192455692|ref|NP_001122222.1|	sp|Q9EPC5|RET7_MOUSE	ENSDARP00000094267
comp143311_c0	Alpha-2-antiplasmin	-9.26271	1.0126e-22	1.33285e-19	433.32	0.71	gi|68441151|ref|XP_688797.1|	sp|P28800|A2AP_BOVIN	ENSDARP00000100920
comp143461_c0	P2Y purinoceptor 12	4.74848	2.53457e-07	4.92065e-06	0.16	4.4	gi|189528555|ref|XP_001921964.1|	sp|Q9H244|P2Y12_HUMAN	ENSDARP00000093000
comp144163_c0	Tectonic-2	4.26608	0.00114105	0.0058717	0.11	2.09	gi|326667670|ref|XP_692290.4|	sp|Q3B7D3|TECT2_RAT	ENSDARP00000115622
comp144555_c0	3-hydroxyanthranilate 3,4-dioxygenase	-2.37542	0.000570791	0.0033691	90.52	17.44	gi|55925251|ref|NP_001007391.1|	sp|Q5U3F8|3HAO_DANRE	ENSDARP00000091014
comp144634_c0	Protein C10	2.46974	0.000490621	0.00300184	4.37	24.23	gi|226443131|ref|NP_001140049.1|	sp|Q6TH01|C10_DANRE	ENSDARP00000044124
comp144983_c0	GSK-3-binding protein	3.50434	5.84289e-06	7.53042e-05	0.85	9.68	gi|18858741|ref|NP_571517.1|	sp|O93343|GBP_XENLA	ENSDARP00000058586
comp145081_c0	C-type natriuretic peptide 4	-6.70402	1.46906e-08	3.98561e-07	4.72	0.05	gi|158262063|ref|NP_001103410.1|	sp|Q800I7|ANFC4_ORYLA	ENSDARP00000089102
comp145184_c0	Uncharacterized protein FLJ46082 homolog	31.9898	1.18458e-07	2.52536e-06	0	3.76	gi|221307521|ref|NP_001138262.1|	sp|A2BFC9|YI011_DANRE	ENSDARP00000122818
comp146759_c0	NADH dehydrogenase [ubiquinone] 1 alpha subcomplex subunit 4	30.6957	1.16786e-05	0.000132776	0	2.83	gi|54261757|ref|NP_998190.1|	sp|Q6PBH5|NDUA4_DANRE	ENSDARP00000055018
comp146956_c0	5-beta-cholestane-3-alpha,7-alpha-diol 12-alpha-hydroxylase	-6.37733	3.18651e-14	2.9153e-12	67.09	0.81	gi|51230572|ref|NP_001003736.1|	sp|Q7YRB2|CP8B1_PIG	ENSDARP00000091773
comp148805_c0	Collectin-10	-6.10678	6.6538e-12	3.76041e-10	18.41	0.27	gi|348512442|ref|XP_003443752.1|	sp|Q2LK95|COL10_CHICK	ENSDARP00000016314
comp149638_c0	Probable G-protein coupled receptor (Fragment)	-34.6755	5.46983e-16	6.93139e-14	12.54	0	gi|68362530|ref|XP_690478.1|	sp|Q91178|GPRX_ORYLA	ENSDARP00000006649
comp149707_c0	Lactosylceramide 1,3-N-acetyl-beta-D-glucosaminyltransferase B	5.35654	2.68983e-10	1.0824e-08	0.36	14.95	gi|153792490|ref|NP_001093515.1|	sp|Q5XJP0|B3G5B_DANRE	ENSDARP00000123385
comp149745_c0	TNFAIP3-interacting protein 1	2.50055	0.000444108	0.00275028	1.79	10.14	gi|189527591|ref|XP_001344126.2|	sp|Q9WUU8|TNIP1_MOUSE	ENSDARP00000106800
comp149812_c0	Midkine-B	3.32701	2.47516e-05	0.00025086	0.92	9.26	gi|84872485|gb|ABC67288.1|	sp|P48531|MKB_XENLA	ENSDARP00000018513
comp149820_c0	Translation machinery-associated protein 16	-2.18972	0.00158171	0.00770722	37.55	8.23	gi|166158021|ref|NP_001107420.1|	sp|A7MCB7|TMA16_DANRE	ENSDARP00000017350
comp149924_c0	Neuroguidin	-2.10179	0.00219797	0.00999507	28.74	6.69	gi|239050439|ref|NP_938187.2|	sp|Q6PFJ1|NGDN_DANRE	ENSDARP00000066720
comp149957_c1	Forkhead box protein J1-B	32.9033	5.45325e-10	2.05651e-08	0	3.77	gi|160333299|ref|NP_001070174.2|	sp|Q708W1|FXJ1B_XENLA	ENSDARP00000077301
comp149965_c2	cAMP-dependent protein kinase type I-alpha regulatory subunit	-2.23364	0.00171344	0.0082875	18.47	3.93	gi|58000450|ref|NP_001009989.1|	sp|Q5ZM91|KAP0_CHICK	ENSDARP00000095574
comp149985_c0	PTB-containing, cubilin and LRP1-interacting protein	-3.7195	5.73613e-07	9.96836e-06	41.68	3.16	gi|94733355|emb|CAK04140.1|	sp|Q3UBG2|PCLI1_MOUSE	ENSDARP00000108947
comp149993_c1	Transmembrane prolyl 4-hydroxylase	30.4326	3.56805e-05	0.000339135	0	0.78	gi|123701371|ref|NP_001074160.1|	sp|Q9NXG6|P4HTM_HUMAN	ENSDARP00000095950
comp150015_c0	Vasodilator-stimulated phosphoprotein	3.07263	9.25592e-05	0.000751002	1.11	9.37	gi|160333859|ref|NP_001103922.1|	sp|P70460|VASP_MOUSE	ENSDARP00000042472
comp150053_c0	Protein FAM54A	4.20099	1.7706e-06	2.66596e-05	0.23	4.15	gi|116267963|ref|NP_001070753.1|	sp|Q08BD8|FA54A_DANRE	ENSDARP00000079489
comp150069_c0	Ankyrin repeat and SOCS box protein 5	5.50055	3.94671e-06	5.32193e-05	0.08	3.51	gi|63100660|gb|AAH95253.1|	sp|Q8WWX0|ASB5_HUMAN	ENSDARP00000107874
comp150082_c0	Ig kappa chain V-III region VG (Fragment)	29.6253	0.00100641	0.00525403	0	2.98	gi|209735074|gb|ACI68406.1|	sp|P04433|KV309_HUMAN	ENSDARP00000026489
comp150091_c0	V-set and transmembrane domain-containing protein 4	30.0582	0.000164799	0.00120532	0	0.86	gi|220678174|emb|CAX13697.1|	sp|Q8IW00|VSTM4_HUMAN	ENSDARP00000057468
comp150102_c0	Pleckstrin homology domain-containing family F member 1	2.24195	0.00200512	0.00924274	1.9	8.99	gi|41054377|ref|NP_956634.1|	sp|Q96S99|PKHF1_HUMAN	ENSDARP00000039223
comp150120_c0	Uncharacterized protein C4orf22 homolog	4.70218	0.000191901	0.0013793	0.08	2.21	gi|169403988|ref|NP_001108596.1|	sp|A2AVJ0|CD022_DANRE	ENSDARP00000088644
comp150131_c1	Regulator of G-protein signaling 5	-4.03803	1.14029e-07	2.44628e-06	36.01	2.19	gi|41053925|ref|NP_956256.1|	sp|Q864Z2|RGS5_PIG	ENSDARP00000004766
comp150138_c0	Proteasome subunit beta type-8	2.46012	0.000515084	0.00312528	4.39	24.17	gi|259089301|ref|NP_001158688.1|	sp|Q3T112|PSB8_BOVIN	ENSDARP00000095608
comp150141_c1	CDC42 small effector protein 2	3.36449	4.83476e-06	6.3515e-05	6.09	62.68	gi|348534044|ref|XP_003454513.1|	sp|A6QLJ4|C42S2_BOVIN	ENSDARP00000123282
comp150162_c0	Diacylglycerol O-acyltransferase 2	-5.84881	5.404e-13	3.78405e-11	100.11	1.74	gi|71834534|ref|NP_001025367.1|	sp|Q4V9F0|DGAT2_DANRE	ENSDARP00000066792
comp150178_c0	Mid1-interacting protein 1A	4.09151	1.68592e-06	2.56648e-05	0.4	6.85	gi|18858725|ref|NP_571410.1|	sp|P47805|M1I1A_DANRE	ENSDARP00000060149
comp150189_c0	Proliferating cell nuclear antigen	3.10426	1.35124e-05	0.000151306	9.09	78.15	gi|66774199|sp|Q9PTP1.2|PCNA_DANRE	sp|Q9PTP1|PCNA_DANRE	ENSDARP00000070780
comp150202_c0	Arginase-1	8.16627	1.15382e-18	2.6599e-16	0.31	88.14	gi|72534432|emb|CAI38845.1|	sp|P05089|ARGI1_HUMAN	ENSDARP00000097045
comp150258_c0	Heart- and neural crest derivatives-expressed protein 2	-3.06931	0.000159943	0.00119379	3.07	0.37	gi|10720018|sp|P57102.1|HAND2_DANRE	sp|P57102|HAND2_DANRE	ENSDARP00000022921
comp150266_c0	Equinatoxin-5	5.93351	3.8906e-07	7.16714e-06	0.07	4.45	gi|326665982|ref|XP_003198166.1|	sp|Q93109|ACTP5_ACTEQ	ENSDARP00000106897
comp150275_c0	Microsomal glutathione S-transferase 3	-4.0957	3.78919e-08	9.17592e-07	204.22	11.94	gi|47087399|ref|NP_998592.1|	sp|O14880|MGST3_HUMAN	ENSDARP00000036226
comp150277_c0	Tetraspanin-13	3.51847	0.000184741	0.00133467	0.2	2.24	gi|54400444|ref|NP_001005970.1|	sp|O95857|TSN13_HUMAN	ENSDARP00000094250
comp150282_c0	Krueppel-like factor 4	5.26343	1.66123e-10	7.05358e-09	0.63	24.26	gi|18858935|ref|NP_571798.1|	sp|O43474|KLF4_HUMAN	ENSDARP00000056654
comp150307_c0	MORN repeat-containing protein 2	30.7952	6.31674e-06	7.98971e-05	0	2.99	gi|387528004|ref|NP_001248355.1|	sp|Q6UL01|MORN2_MOUSE	ENSDARP00000096230
comp150309_c0	Hyaluronan-binding protein 2	-8.00324	4.72462e-19	1.22792e-16	193.38	0.75	gi|126631704|gb|AAI34121.1|	sp|Q8K0D2|HABP2_MOUSE	ENSDARP00000108264
comp150314_c0	Spermatogenesis-associated protein 4	29.4733	0.00140897	0.00698139	0	1.47	gi|330689808|gb|AEC33234.1|	sp|Q6DMN8|SPAT4_PANTR	ENSDARP00000052561
comp150316_c0	Alpha-enolase	2.44772	0.000393677	0.00247666	35.78	195.2	gi|48762657|ref|NP_997887.1|	sp|P06733|ENOA_HUMAN	ENSDARP00000003738
comp150379_c0	Catechol O-methyltransferase domain-containing protein 1	-2.48569	0.000325297	0.00214642	155.27	27.72	gi|209733938|gb|ACI67838.1|	sp|Q86VU5|CMTD1_HUMAN	ENSDARP00000100291
comp150382_c0	Macrophage-capping protein	3.76272	2.90586e-07	5.52777e-06	8.31	112.82	gi|29612467|gb|AAH49461.1|	sp|Q6AYC4|CAPG_RAT	ENSDARP00000099301
comp150388_c0	High affinity immunoglobulin epsilon receptor subunit gamma	3.40031	2.66486e-06	3.80998e-05	15.18	160.31	gi|7209592|dbj|BAA92270.1|	sp|Q9BDR7|FCERG_BOVIN	NA
comp150392_c1	HIG1 domain family member 1A	-2.0871	0.0021421	0.00976385	1215.39	286.05	gi|41056165|ref|NP_956394.1|	sp|Q9JLR9|HIG1A_MOUSE	ENSDARP00000033361
comp150398_c0	Laminin subunit alpha-1	30.5887	1.79859e-05	0.00019227	0	1.15	gi|77993334|ref|NP_001030158.1|	sp|P19137|LAMA1_MOUSE	ENSDARP00000064379
comp150401_c0	UPF0762 protein C6orf58 homolog	-8.1546	5.78074e-20	2.25342e-17	3068.08	10.77	gi|153792718|ref|NP_001093526.1|	sp|Q4QRF7|CF058_DANRE	ENSDARP00000064418
comp150403_c0	Protein disulfide-isomerase	-2.54117	0.00023679	0.00163707	734.87	126.25	gi|193788703|ref|NP_998529.3|	sp|P07237|PDIA1_HUMAN	ENSDARP00000093898
comp150404_c0	Elongation factor 1-delta	-3.00581	1.99249e-05	0.000210408	1837.42	228.75	gi|357527407|ref|NP_001170924.2|	sp|P29693|EF1D_XENLA	ENSDARP00000113149
comp150410_c0	Apolipoprotein Eb	-4.97125	1.27896e-10	5.59944e-09	404.84	12.91	gi|206598068|gb|ACI15893.1|	sp|O42364|APOEB_DANRE	ENSDARP00000058964
comp150415_c0	Apolipoprotein A-I-1	-7.92065	2.48298e-19	7.61772e-17	43242.2	178.47	gi|206598060|gb|ACI15889.1|	sp|O57523|APA11_ONCMY	ENSDARP00000112199
comp150418_c0	Alpha-1-antitrypsin homolog	-7.70844	1.08382e-18	2.5271e-16	10890.2	52.07	gi|38541769|gb|AAH62869.1|	sp|P32759|A1AT_CYPCA	ENSDARP00000112233
comp150420_c0	Trypsin-3 (Fragment)	-9.48829	1.72806e-23	3.06572e-20	1343.38	1.87	gi|62531021|gb|AAH92664.1|	sp|P35033|TRY3_SALSA	ENSDARP00000072127
comp150442_c0	Stress-associated endoplasmic reticulum protein 1	-2.31013	0.000757812	0.00420762	421.98	85.09	gi|41053319|ref|NP_956328.1|	sp|Q9R2C1|SERP1_RAT	ENSDARP00000031369
comp150451_c0	Coronin-1A	3.45293	1.64568e-06	2.51124e-05	17.71	193.96	gi|41055464|ref|NP_957408.1|	sp|Q92176|COR1A_BOVIN	ENSDARP00000071301
comp150452_c0	Low choriolytic enzyme	-7.4605	1.46638e-17	2.6243e-15	282.13	1.6	gi|61806624|ref|NP_001013544.1|	sp|P31579|LCE_ORYLA	ENSDARP00000099306
comp150453_c0	Proteinase-activated receptor 4	4.79333	9.28663e-07	1.5261e-05	0.09	2.38	gi|189528134|ref|XP_001333055.2|	sp|Q96RI0|PAR4_HUMAN	ENSDARP00000098661
comp150454_c0	Translocon-associated protein subunit gamma	-2.62018	0.00015951	0.00119271	558.9	90.9	gi|348508247|ref|XP_003441666.1|	sp|Q08013|SSRG_RAT	ENSDARP00000107168
comp150469_c0	Alpha-lactalbumin	-2.9299	0.000214292	0.00151966	2.63	0.34	gi|125804737|ref|XP_001344173.1|	sp|P00713|LALBA_CAVPO	ENSDARP00000110085
comp150490_c0	Protein phosphatase 1 regulatory subunit 3C-B	-2.78074	0.00130647	0.00662883	1.86	0.27	gi|159155218|gb|AAI54770.1|	sp|Q6P950|PR3CB_DANRE	ENSDARP00000108067
comp150493_c1	Calcium/calmodulin-dependent protein kinase II inhibitor 2	30.1613	0.000125561	0.000966314	0	1.51	gi|317008609|ref|NP_001186929.1|	sp|Q0IHT1|CK2N2_XENTR	ENSDARP00000107535
comp150511_c0	Group XIIB secretory phospholipase A2-like protein	-9.04265	1.34759e-21	1.09974e-18	288.51	0.55	gi|62205307|gb|AAH93127.1|	sp|Q99P27|PG12B_MOUSE	ENSDARP00000104679
comp150518_c0	ADP/ATP translocase 2	3.04405	1.90576e-05	0.000202349	5.77	47.58	gi|192453566|ref|NP_001122204.1|	sp|Q09073|ADT2_RAT	ENSDARP00000022077
comp150521_c0	Dihydropteridine reductase	-8.03612	4.00702e-19	1.08184e-16	342.54	1.3	gi|160333883|ref|NP_001103939.1|	sp|Q8BVI4|DHPR_MOUSE	ENSDARP00000058788
comp150554_c1	Claudin-3	2.66003	0.000182469	0.00131965	5.26	33.27	gi|20373151|ref|NP_571842.1|	sp|O15551|CLD3_HUMAN	ENSDARP00000091985
comp150560_c0	Purine nucleoside phosphorylase	-7.46549	9.47924e-18	1.75814e-15	438.53	2.48	gi|45387707|ref|NP_991206.1|	sp|P00491|PNPH_HUMAN	ENSDARP00000041992
comp150561_c0	Cytochrome c oxidase subunit 5B, mitochondrial	3.04003	2.16172e-05	0.00022623	11.63	95.66	gi|50344982|ref|NP_001002163.1|	sp|P00428|COX5B_BOVIN	ENSDARP00000016376
comp150569_c0	Sulfotransferase family cytosolic 2B member 1	5.29236	2.89665e-11	1.43789e-09	2.73	106.79	gi|109631498|gb|ABG35925.1|	sp|O35400|ST2B1_MOUSE	ENSDARP00000036121
comp150585_c0	Extracellular matrix protein 1	-2.66378	0.000127689	0.000979916	217.87	34.38	gi|292622010|ref|XP_002664851.1|	sp|Q16610|ECM1_HUMAN	ENSDARP00000108176
comp150619_c0	PCNA-associated factor	6.52735	3.89441e-12	2.31306e-10	0.44	41.03	gi|221220744|gb|ACM09033.1|	sp|Q15004|PAF_HUMAN	NA
comp150675_c0	HLA class II histocompatibility antigen, DP alpha 1 chain	2.80042	0.000150329	0.00113278	2.15	14.99	gi|79151833|gb|AAI08050.1|	sp|P20036|DPA1_HUMAN	ENSDARP00000098097
comp150676_c0	Fermitin family homolog 3	3.66008	7.61112e-07	1.28068e-05	1.71	21.62	gi|41053841|ref|NP_957198.1|	sp|Q8K1B8|URP2_MOUSE	ENSDARP00000047715
comp150703_c0	Adenylate kinase 2, mitochondrial	-2.26629	0.000943104	0.00510987	185.83	38.63	gi|123888105|sp|Q1L8L9.1|KAD2_DANRE	sp|Q1L8L9|KAD2_DANRE	ENSDARP00000010686
comp150712_c0	Centromere protein W	3.46402	9.12738e-05	0.000741161	0.49	5.44	gi|68384712|ref|XP_709181.1|	sp|P0DJH6|CENPW_CHICK	NA
comp150716_c0	Proline-rich protein 12	30.1613	0.000125561	0.000966314	0	0.69	gi|326666040|ref|XP_686084.4|	sp|Q9ULL5|PRR12_HUMAN	ENSDARP00000101127
comp150747_c0	Phosphate-regulating neutral endopeptidase	-4.9544	8.46683e-09	2.43811e-07	3.45	0.11	gi|317420145|emb|CBN82181.1|	sp|P78562|PHEX_HUMAN	ENSDARP00000084443
comp150756_c0	Type-1 angiotensin II receptor-associated protein-like	3.58837	1.37935e-06	2.1639e-05	1.78	21.37	gi|318065129|ref|NP_001188274.1|	sp|Q5EBF8|ATRAP_XENTR	ENSDARP00000104107
comp150783_c0	Acetyl-CoA acetyltransferase, cytosolic	-4.76734	5.73454e-10	2.15264e-08	98.33	3.61	gi|55962258|emb|CAI11706.1|	sp|Q8CAY6|THIC_MOUSE	ENSDARP00000018064
comp150807_c0	Apolipoprotein F	-7.40007	3.59249e-16	4.74395e-14	31.27	0.19	gi|326668783|ref|XP_003198870.1|	sp|Q5M889|APOF_RAT	ENSDARP00000110505
comp150809_c0	Ly6/PLAUR domain-containing protein 2	-4.86577	7.4956e-10	2.74305e-08	42.5	1.46	gi|213514294|ref|NP_001134391.1|	sp|Q9DD23|LYPD2_MOUSE	ENSDARP00000104681
comp150824_c1	Translocator protein	2.83208	5.49421e-05	0.000488741	29.86	212.61	gi|54400566|ref|NP_001006032.1|	sp|P50637|TSPO_MOUSE	ENSDARP00000037745
comp150845_c0	Interleukin-27 subunit beta	-4.93835	2.12948e-10	8.78576e-09	117.89	3.84	gi|164698525|ref|NP_001106980.1|	sp|Q14213|IL27B_HUMAN	ENSDARP00000070155
comp150898_c0	C-C motif chemokine 20	4.46402	5.35467e-08	1.2471e-06	0.9	19.79	gi|318064872|ref|NP_001187124.1|	sp|O89093|CCL20_MOUSE	ENSDARP00000116901
comp150904_c0	Cell division control protein 45 homolog	5.0366	7.93931e-07	1.33205e-05	0.07	2.21	gi|47087075|ref|NP_998551.1|	sp|Q9YHZ6|CDC45_XENLA	ENSDARP00000117329
comp150919_c0	Triosephosphate isomerase A	3.77215	9.52672e-06	0.000112544	0.36	4.86	gi|24119234|ref|NP_705953.1|	sp|Q1MTI4|TPISA_DANRE	ENSDARP00000033907
comp150922_c0	Cornifelin homolog	3.6456	2.02157e-06	2.9833e-05	1.91	23.85	gi|318056056|ref|NP_001188228.1|	sp|Q6DK93|CNFN_XENTR	ENSDARP00000052855
comp150939_c0	Prostaglandin-H2 D-isomerase	-4.4219	6.2544e-09	1.84931e-07	113.61	5.3	gi|317008588|ref|NP_001186920.1|	sp|Q29487|PTGDS_FELCA	ENSDARP00000122807
comp150942_c0	Histone H2A.Z	3.32722	5.82252e-06	7.50655e-05	3.85	38.63	gi|390460605|ref|XP_002745600.2|	sp|Q6YNC8|H2AZ_SHEEP	ENSDARP00000062323
comp150952_c1	Tetraspanin-31	-3.10737	1.35182e-05	0.000151329	73.96	8.58	gi|62900859|sp|Q7ZUB3.2|TSN31_DANRE	sp|Q7ZUB3|TSN31_DANRE	ENSDARP00000103343
comp150964_c0	p21-activated protein kinase-interacting protein 1-like	-2.15105	0.0017251	0.00832095	55	12.38	gi|56785407|ref|NP_957239.2|	sp|Q6TNS2|PK1IP_DANRE	ENSDARP00000065337
comp150975_c0	Proline-rich protein 15-like protein B	4.24441	2.06744e-08	5.33922e-07	3.28	62.22	gi|62955379|ref|NP_001017705.1|	sp|Q566Z6|P15LB_DANRE	ENSDARP00000048857
comp151004_c0	Dual specificity protein phosphatase 13 isoform MDSP	-31.4101	4.65727e-07	8.32941e-06	5.51	0	gi|117606287|ref|NP_001071077.1|	sp|Q6B8I1|MDSP_HUMAN	ENSDARP00000092048
comp151042_c0	Bardet-Biedl syndrome 12 protein	31.6071	1.09006e-06	1.75113e-05	0	1.6	gi|292629102|ref|XP_002667252.1|	sp|Q6ZW61|BBS12_HUMAN	ENSDARP00000012805
comp151043_c0	Protein TEX261	-2.10554	0.00206579	0.00949239	53.4	12.41	gi|66773092|ref|NP_001019597.1|	sp|Q6UWH6|TX261_HUMAN	ENSDARP00000065487
comp151118_c0	Ras-related C3 botulinum toxin substrate 2	3.7773	2.85073e-07	5.44066e-06	8.9	122	gi|123230123|emb|CAM15131.1|	sp|P15153|RAC2_HUMAN	ENSDARP00000106947
comp151122_c0	Methyl-CpG-binding domain protein 3	3.34855	0.000164134	0.00120532	0.25	2.58	gi|47086867|ref|NP_997745.1|	sp|O95983|MBD3_HUMAN	ENSDARP00000048774
comp151183_c0	Patatin-like phospholipase domain-containing protein 2	-2.74397	0.000154192	0.00115911	7.55	1.13	gi|50539736|ref|NP_001002338.1|	sp|P0C548|PLPL2_RAT	ENSDARP00000064725
comp151203_c0	Beta-1,4-galactosyltransferase 1	-3.02854	5.81517e-05	0.000503143	5.04	0.62	gi|115528640|gb|AAI24814.1|	sp|P15535|B4GT1_MOUSE	ENSDARP00000102545
comp151238_c0	MPN domain-containing protein	2.35956	0.00123871	0.00631329	0.91	4.68	gi|115497614|ref|NP_001070033.1|	sp|Q08CH3|MPND_DANRE	ENSDARP00000083512
comp151244_c0	Ig kappa chain V-IV region JI	4.01151	1.5656e-05	0.000171912	0.63	10.11	gi|62203539|gb|AAH93291.1|	sp|P06313|KV403_HUMAN	ENSDARP00000081172
comp151309_c0	Monocarboxylate transporter 12-B	3.87906	3.42707e-06	4.73707e-05	0.36	5.25	gi|224922789|ref|NP_001139286.1|	sp|Q503M4|MT12B_DANRE	ENSDARP00000115335
comp151319_c0	DNA-directed RNA polymerases I and III subunit RPAC2	-2.27069	0.00108503	0.00562276	37.71	7.81	gi|51468043|ref|NP_001003888.1|	sp|Q6DRI4|RPAC2_DANRE	ENSDARP00000054709
comp151330_c0	Hyaluronidase PH-20	-8.4938	2.84658e-16	3.80863e-14	22.92	0.06	gi|123702628|ref|NP_001074154.1|	sp|P38568|HYALP_MACFA	ENSDARP00000004002
comp151367_c0	Kinetochore protein NDC80 homolog	3.65667	5.03049e-06	6.60438e-05	0.39	4.94	gi|51467972|ref|NP_001003863.1|	sp|Q6DRJ7|NDC80_DANRE	ENSDARP00000012236
comp151392_c0	Myosin light chain 3, skeletal muscle isoform	4.09857	6.73481e-07	1.15465e-05	0.72	12.35	gi|1339869|dbj|BAA12733.1|	sp|P82160|MLE3_LIZRA	ENSDARP00000018197
comp151393_c0	Procollagen C-endopeptidase enhancer 2	-5.1235	2.9192e-09	9.29859e-08	6.5	0.19	gi|192447397|ref|NP_001122259.1|	sp|Q9UKZ9|PCOC2_HUMAN	ENSDARP00000068296
comp151402_c0	Leucine-rich repeat-containing protein 18	33.2162	7.44374e-11	3.40509e-09	0	6.41	gi|189526424|ref|XP_697419.3|	sp|Q9CQ07|LRC18_MOUSE	ENSDARP00000103543
comp151422_c0	Cellular retinoic acid-binding protein 2	29.4733	0.00140897	0.00698139	0	0.33	gi|33504501|ref|NP_878279.1|	sp|P50568|RABP2_XENLA	ENSDARP00000059971
comp151453_c0	Claudin-4	3.42655	0.00087065	0.00476092	0.16	1.76	gi|209734842|gb|ACI68290.1|	sp|Q6BBL6|CLD4_BOVIN	ENSDARP00000013958
comp151482_c0	Podocin	33.9363	7.35063e-13	5.02404e-11	0	10.04	gi|93141192|gb|ABF00102.1|	sp|Q91X05|PODO_MOUSE	ENSDARP00000062890
comp151492_c0	Complement C1q-like protein 4	-34.0731	3.10891e-14	2.85712e-12	19.31	0	gi|189521996|ref|XP_001919564.1|	sp|Q4ZJM9|C1QL4_MOUSE	ENSDARP00000107225
comp151502_c0	Homeobox protein Hox-B9a	33.8732	1.11832e-12	7.30108e-11	0	5.26	gi|110825727|sp|Q9PWM2.2|HXB9A_DANRE	sp|Q9PWM2|HXB9A_DANRE	ENSDARP00000022169
comp151530_c0	Pleiotrophin-A	4.58559	9.37616e-08	2.06356e-06	0.41	9.92	gi|65301452|ref|NP_001003981.2|	sp|P48532|PTNA_XENLA	ENSDARP00000072431
comp151579_c0	Cocaine- and amphetamine-regulated transcript protein	3.90654	0.000247831	0.00170502	0.21	3.19	gi|292616282|ref|XP_685429.2|	sp|Q16568|CART_HUMAN	ENSDARP00000052028
comp151620_c0	Retinol-binding protein 1	-8.46523	2.30554e-13	1.70118e-11	11.51	0.03	gi|39842449|gb|AAR31829.1|	sp|Q00915|RET1_MOUSE	ENSDARP00000105912
comp151621_c0	Folate receptor alpha	9.50224	2.41243e-19	7.45733e-17	0.13	91.75	gi|148922881|ref|NP_001092242.1|	sp|P35846|FOLR1_MOUSE	ENSDARP00000098284
comp151630_c0	Histone H3-like centromeric protein A	3.64894	3.58534e-05	0.000340462	0.47	5.93	gi|256000751|ref|NP_001157712.1|	sp|Q803H4|CENPA_DANRE	ENSDARP00000113307
comp151657_c0	Protein AF1q	4.50055	3.14849e-07	5.904e-06	0.41	9.18	gi|229606095|ref|NP_001153456.1|	sp|A3KQS5|AF1Q_DANRE	ENSDARP00000095520
comp151673_c0	UPF0444 transmembrane protein C12orf23 homolog A	2.73159	0.000340336	0.00223122	0.56	3.75	gi|66910355|gb|AAH96958.1|	sp|Q640X6|CL23A_XENLA	ENSDARP00000110924
comp151751_c1	Tumor necrosis factor receptor superfamily member 11B	3.4763	0.000755559	0.00419568	0.09	1.04	gi|47220788|emb|CAF99995.1|	sp|O08712|TR11B_MOUSE	ENSDARP00000036002
comp151771_c1	Melanocyte protein PMEL	33.5934	6.77317e-12	3.8173e-10	0	6.42	gi|61969368|gb|AAX57442.1|	sp|Q06154|PMEL_BOVIN	ENSDARP00000046267
comp151784_c0	Probable calcium-binding protein CML49	34.0748	2.97061e-13	2.14157e-11	0	12.13	gi|18858383|ref|NP_571089.1|	sp|Q8W4L0|CML49_ARATH	ENSDARP00000108611
comp151804_c0	Homologous-pairing protein 2 homolog	4.70218	4.77437e-06	6.27419e-05	0.15	3.95	gi|50344904|ref|NP_001002124.1|	sp|Q91ZY6|HOP2_RAT	ENSDARP00000055227
comp151818_c0	Leucine-rich repeat-containing protein 15	2.47874	0.000967177	0.0052278	0.57	3.17	gi|123702806|ref|NP_001074151.1|	sp|Q8TF66|LRC15_HUMAN	ENSDARP00000095023
comp151833_c0	Cell division cycle-associated 7-like protein	3.37127	7.70854e-05	0.00063659	0.27	2.76	gi|292624041|ref|XP_002665508.1|	sp|Q922M5|CDA7L_MOUSE	ENSDARP00000100481
comp151850_c0	Ras-related protein Ral-B	2.96583	3.00453e-05	0.000293013	6.08	47.47	gi|57528846|ref|NP_001003649.1|	sp|Q5R4B8|RALB_PONAB	ENSDARP00000059755
comp151853_c0	Ependymin	2.77953	0.000398695	0.00250707	1.17	8.05	gi|2494358|sp|Q91130.1|EPD_NOTCY	sp|Q91130|EPD_NOTCY	ENSDARP00000049894
comp151907_c0	Sex hormone-binding globulin	-8.41177	1.43991e-20	7.13617e-18	785.81	2.31	gi|82941403|dbj|BAE48780.1|	sp|P08689|SHBG_RAT	ENSDARP00000020485
comp151944_c0	Migration and invasion-inhibitory protein	31.8425	2.84279e-07	5.43295e-06	0	4.2	gi|125829940|ref|XP_689123.2|	sp|Q6AYH0|MIIP_RAT	ENSDARP00000109847
comp151944_c1	Migration and invasion-inhibitory protein	30.0582	0.000164799	0.00120532	0	1.52	NA	sp|Q5JXC2|MIIP_HUMAN	NA
comp151966_c1	A disintegrin and metalloproteinase with thrombospondin motifs 9	-3.40634	0.000291391	0.00194654	1.16	0.11	gi|380692314|ref|NP_001244125.1|	sp|Q9P2N4|ATS9_HUMAN	ENSDARP00000097538
comp151980_c0	Homeobox protein EMX1	6.94017	1.03809e-09	3.68332e-08	0.05	6.59	gi|37700246|ref|NP_937787.1|	sp|Q804S6|EMX1_DANRE	ENSDARP00000057809
comp151983_c0	Class I histocompatibility antigen, F10 alpha chain	-35.6424	7.60342e-19	1.86335e-16	108.8	0	gi|971364|emb|CAA62497.1|	sp|P15979|HA1F_CHICK	ENSDARP00000076471
comp152001_c0	SPRY domain-containing SOCS box protein 2	-30.517	4.53239e-05	0.00041156	3.89	0	gi|292627295|ref|XP_002666601.1|	sp|Q99619|SPSB2_HUMAN	ENSDARP00000106140
comp152001_c1	SPRY domain-containing SOCS box protein 4	-30.2122	0.000164799	0.00120532	3.65	0	NA	sp|Q8R5B6|SPSB4_MOUSE	NA
comp152010_c0	Endoplasmic reticulum resident protein 27	-5.52182	4.03028e-07	7.34815e-06	3.87	0.08	gi|66910524|gb|AAH97246.1|	sp|Q9D8U3|ERP27_MOUSE	ENSDARP00000053699
comp152200_c0	F-box only protein 30	-2.22394	0.00126862	0.00645368	12.99	2.78	gi|41055929|ref|NP_957445.1|	sp|Q5XI67|FBX30_RAT	ENSDARP00000110897
comp152234_c0	Ependymin	5.92681	4.28724e-09	1.31928e-07	0.16	9.47	gi|189534059|ref|XP_685579.3|	sp|P38528|EPD_CYPCA	ENSDARP00000072376
comp152263_c0	Lymphokine-activated killer T-cell-originated protein kinase homolog	4.19243	2.02294e-07	4.03494e-06	0.58	10.6	gi|318037323|ref|NP_001187345.1|	sp|Q6DHU8|TOPK_DANRE	ENSDARP00000013651
comp152332_c0	Headcase protein homolog	3.85105	0.000291391	0.00194654	0.13	1.83	gi|113676935|ref|NP_001038591.1|	sp|Q9UBI9|HDC_HUMAN	ENSDARP00000062934
comp152353_c2	Myosin-10	-2.92572	0.000622782	0.00362201	3.45	0.45	gi|33468583|emb|CAE30366.1|	sp|Q61879|MYH10_MOUSE	ENSDARP00000046358
comp152385_c0	Myb-related protein B	4.55018	5.71513e-07	9.94456e-06	0.12	2.82	gi|70778804|ref|NP_001003867.2|	sp|Q03237|MYBB_CHICK	ENSDARP00000040576
comp152388_c0	Forkhead box protein Q1	30.2575	7.44607e-05	0.000616287	0	0.77	gi|97960444|emb|CAK05042.1|	sp|O70220|FOXQ1_MOUSE	ENSDARP00000113053
comp152413_c0	DPY30 domain-containing protein 1	31.0847	1.59279e-05	0.000174148	0	3.77	gi|326672677|ref|XP_001340896.4|	sp|Q32LH1|DYDC1_BOVIN	ENSDARP00000108192
comp152503_c0	24-hydroxycholesterol 7-alpha-hydroxylase	-7.28898	6.96721e-16	8.61484e-14	34.38	0.22	gi|71834522|ref|NP_001025360.1|	sp|Q9NYL5|CP39A_HUMAN	ENSDARP00000016128
comp152519_c0	Kinesin-like protein KIF18A	29.6253	0.00100641	0.00525403	0	0.97	gi|169145643|emb|CAQ15503.1|	sp|Q8NI77|KI18A_HUMAN	ENSDARP00000022797
comp152607_c0	AT-rich interactive domain-containing protein 5B	2.93351	0.000164169	0.00120532	0.29	2.22	gi|338817571|sp|E7F888.1|ARI5B_DANRE	sp|E7F888|ARI5B_DANRE	ENSDARP00000054091
comp152850_c0	Mpv17-like protein	-6.54476	1.16527e-13	9.16139e-12	41.28	0.44	gi|68383018|ref|XP_691653.1|	sp|Q68F62|MP17L_XENLA	ENSDARP00000118855
comp152854_c0	Peptidyl-prolyl cis-trans isomerase-like 6	32.6162	3.08589e-09	9.75343e-08	0	4.96	gi|66472556|ref|NP_001018433.1|	sp|Q8IXY8|PPIL6_HUMAN	ENSDARP00000061788
comp152865_c0	Structural maintenance of chromosomes protein 2	3.82007	7.54366e-07	1.26985e-05	0.38	5.32	gi|127139521|ref|NP_955836.2|	sp|P50533|SMC2_XENLA	ENSDARP00000104167
comp152880_c0	Homeobox protein Hox-B8a	33.5225	1.05576e-11	5.6758e-10	0	8.42	gi|42734369|ref|NP_571195.1|	sp|Q8AWZ0|HXB8A_DANRE	ENSDARP00000046637
comp153085_c0	PLAC8-like protein 1	2.78196	0.000437519	0.00271562	0.85	5.84	gi|189534183|ref|XP_001337549.2|	sp|A1L4L8|PL8L1_HUMAN	ENSDARP00000090878
comp153315_c0	Probable ATP-dependent RNA helicase DDX59	2.67047	0.0013699	0.00689666	0.25	1.58	gi|141795456|gb|AAI39522.1|	sp|Q5T1V6|DDX59_HUMAN	ENSDARP00000096377
comp155166_c0	Apolipoprotein B-100	-35.18	1.77851e-17	3.11461e-15	10.45	0	gi|348517805|ref|XP_003446423.1|	sp|P04114|APOB_HUMAN	ENSDARP00000062792
comp155166_c2	Apolipoprotein B-100	-31.6793	9.83586e-08	2.14507e-06	6.79	0	gi|47224678|emb|CAG03662.1|	sp|Q7TMA5|APOB_RAT	ENSDARP00000035614
comp157048_c1	Ammonium transporter Rh type B-A	-5.31323	1.24339e-06	1.97107e-05	2.9	0.07	gi|187608256|ref|NP_001119916.1|	sp|Q69D48|RHBGA_XENLA	ENSDARP00000061326
comp157048_c2	Ammonium transporter Rh type B	-31.4823	2.97358e-07	5.59535e-06	3.48	0	NA	sp|Q68FT6|RHBG_RAT	NA
comp157755_c1	Somatostatin receptor type 2	-30.9321	6.31674e-06	7.98971e-05	2.6	0	gi|292612275|ref|XP_689033.4|	sp|P30875|SSR2_MOUSE	ENSDARP00000092663
comp157755_c2	Somatostatin receptor type 2	-5.29711	2.00709e-08	5.2297e-07	3.84	0.1	gi|304434775|ref|NP_001182111.1|	sp|P34994|SSR2_PIG	ENSDARP00000076547
comp157905_c0	Leucine-rich repeat-containing protein FAM211B	29.4733	0.00140897	0.00698139	0	1.08	gi|348516348|ref|XP_003445701.1|	sp|Q2VPJ9|F211B_HUMAN	ENSDARP00000102864
comp158793_c1	Protachykinin	-30.8252	9.4751e-06	0.000112064	4.46	0	gi|373838782|ref|NP_001243320.1|	sp|P25421|TKN1_CARAU	ENSDARP00000121442
comp160597_c0	Protein FAM221A	29.6957	0.000726851	0.0040667	0	1.82	gi|61806502|ref|NP_001013484.1|	sp|Q2VPL9|F221A_XENLA	ENSDARP00000034455
comp167902_c0	Dynein intermediate chain 1, axonemal	29.8269	0.000390825	0.00246023	0	1.92	gi|123703757|ref|NP_001074027.1|	sp|Q9UI46|DNAI1_HUMAN	ENSDARP00000074880
comp172387_c3	Rhodopsin	-4.62873	0.000390825	0.00246023	2.77	0.11	NA	sp|P02700|OPSD_SHEEP	NA
comp173528_c0	Saccharopine dehydrogenase-like oxidoreductase	-3.71062	3.45914e-07	6.42452e-06	219.47	16.76	gi|213511092|ref|NP_001133323.1|	sp|Q8NBX0|SCPDL_HUMAN	ENSDARP00000046801
comp174091_c0	UPF0492 protein C20orf94 homolog	29.4733	0.00140897	0.00698139	0	0.82	gi|41055425|ref|NP_956705.1|	sp|Q7T2B3|CT094_DANRE	ENSDARP00000057051
comp175113_c0	RUN domain-containing protein 3B	-30.0316	0.000390825	0.00246023	1.54	0	gi|55925423|ref|NP_001007417.1|	sp|Q5U3W3|RUN3B_DANRE	ENSDARP00000004018
comp175247_c1	Zinc finger protein 438	30.0038	0.00021796	0.00152367	0	0.7	gi|116004543|ref|NP_001070629.1|	sp|Q5RC05|ZN438_PONAB	ENSDARP00000104291
comp175819_c0	Dachshund homolog 2	2.98598	0.000883102	0.00481739	0.23	1.84	gi|23308631|ref|NP_694488.1|	sp|Q96NX9|DACH2_HUMAN	ENSDARP00000046282
comp176622_c0	Diamine acetyltransferase 2	-4.62873	3.84878e-07	7.0997e-06	7.81	0.32	gi|50540174|ref|NP_001002554.1|	sp|Q7PCJ8|SAT2_BOVIN	ENSDARP00000114601
comp177118_c0	Solute carrier family 35 member G2	-4.06931	0.000488131	0.0029902	2.85	0.17	gi|169158965|emb|CAQ13494.1|	sp|Q8TBE7|S35G2_HUMAN	ENSDARP00000118119
comp177473_c1	Polycystic kidney disease protein 1-like 2	-30.7686	1.16786e-05	0.000132776	1.15	0	gi|292616359|ref|XP_694302.4|	sp|Q7Z442|PK1L2_HUMAN	ENSDARP00000104693
comp177629_c0	Coiled-coil domain-containing protein 113	30.4326	3.56805e-05	0.000339135	0	2.5	gi|54400624|ref|NP_001006061.1|	sp|Q5XJN6|CC113_DANRE	ENSDARP00000003379
comp177865_c0	Vimentin	30.3908	4.53239e-05	0.00041156	0	2.5	gi|18859549|ref|NP_571947.1|	sp|Q92155|VIME_CYPCA	ENSDARP00000016261
comp178301_c0	SH3 domain-binding protein 5-like	-29.5842	0.00199604	0.00920717	2.36	0	gi|125845056|ref|XP_687006.2|	sp|Q5R9X9|3BP5L_PONAB	ENSDARP00000030686
comp178670_c0	Sperm-associated antigen 8	30.3908	4.53239e-05	0.00041156	0	1.72	gi|326668166|ref|XP_700508.5|	sp|Q99932|SPAG8_HUMAN	NA
comp178727_c0	Leucine-rich repeat transmembrane protein FLRT3	-3.63635	1.26136e-06	1.99723e-05	6.15	0.49	gi|375331885|ref|NP_001243575.1|	sp|Q9NZU0|FLRT3_HUMAN	ENSDARP00000103946
comp178888_c0	Protein FAM154B	31.5128	1.62639e-06	2.48551e-05	0	1.92	gi|83025096|ref|NP_001032667.1|	sp|Q8BQB6|F154B_MOUSE	ENSDARP00000053859
comp179323_c1	Neuronal acetylcholine receptor subunit alpha-7	-30.2122	0.000164799	0.00120532	3.26	0	gi|326680962|ref|XP_003201674.1|	sp|Q05941|ACHA7_RAT	ENSDARP00000047810
comp179618_c0	ATP-binding cassette sub-family G member 8	-3.33234	1.88865e-05	0.000201007	4.69	0.47	gi|300863067|ref|NP_001108041.2|	sp|P58428|ABCG8_RAT	ENSDARP00000120245
comp179618_c1	ATP-binding cassette sub-family G member 8	-31.4823	2.97358e-07	5.59535e-06	3.63	0	gi|159155521|gb|AAI54668.1|	sp|Q9DBM0|ABCG8_MOUSE	ENSDARP00000102567
comp180508_c0	UPF0368 protein Cxorf26 homolog	-2.39992	0.000523772	0.00315536	91	17.24	gi|50540474|ref|NP_001002704.1|	sp|Q9D0B6|CX026_MOUSE	ENSDARP00000122028
comp180882_c1	Kelch-like protein 31	29.3908	0.00199604	0.00920717	0	1.3	gi|51230529|ref|NP_001003727.1|	sp|Q6Q7X9|KLH31_DANRE	ENSDARP00000111671
comp181365_c1	V(D)J recombination-activating protein 2	31.8111	3.18927e-07	5.96949e-06	0	3.94	gi|145952250|gb|ABP98948.1|	sp|O13034|RAG2_DANRE	ENSDARP00000068402
comp181490_c0	Mediator of RNA polymerase II transcription subunit 9	4.94239	3.99812e-07	7.31495e-06	0.26	8.01	gi|292629613|ref|XP_002667479.1|	sp|Q4V7L5|MED9_XENLA	NA
comp181808_c0	DnaJ homolog subfamily C member 22	-5.05879	1.66783e-10	7.07423e-09	49.97	1.5	gi|125852295|ref|XP_001335380.1|	sp|Q8CHS2|DJC22_MOUSE	ENSDARP00000053875
comp182101_c2	PiggyBac transposable element-derived protein 4	29.8883	0.000390825	0.00246023	0	1.16	gi|47226729|emb|CAG07888.1|	sp|Q96DM1|PGBD4_HUMAN	ENSDARP00000100981
comp182245_c0	T-complex-associated testis-expressed protein 1	29.5513	0.00100641	0.00525403	0	1.63	gi|326677381|ref|XP_002667399.2|	sp|Q4R642|TCTE1_MACFA	ENSDARP00000101763
comp182245_c2	T-complex-associated testis-expressed protein 1	29.3908	0.00199604	0.00920717	0	1.32	NA	sp|A6H639|TCTE1_MOUSE	NA
comp182428_c0	SH3 and multiple ankyrin repeat domains protein 3	-29.5842	0.00199604	0.00920717	2.16	0	gi|326675977|ref|XP_003200479.1|	sp|Q9BYB0|SHAN3_HUMAN	ENSDARP00000086238
comp182594_c0	Pleckstrin homology-like domain family A member 3	4.14441	7.31836e-06	9.0959e-05	0.18	3.14	gi|50539978|ref|NP_001002455.1|	sp|Q8AW35|PHLA3_DANRE	ENSDARP00000055086
comp182843_c0	Regulator of G-protein signaling 18	4.35995	8.31629e-08	1.85228e-06	0.79	16.19	gi|116268007|ref|NP_001070775.1|	sp|Q9NS28|RGS18_HUMAN	ENSDARP00000052418
comp183172_c1	Guanylyl cyclase-activating protein 3	30.2102	9.63608e-05	0.000771567	0	2.14	gi|224966994|dbj|BAH28867.1|	sp|O95843|GUC1C_HUMAN	ENSDARP00000043225
comp183542_c0	Ig lambda-1 chain C region	6.12504	3.00955e-10	1.20158e-08	0.21	14.45	gi|169790888|ref|NP_001116098.1|	sp|P01843|LAC1_MOUSE	ENSDARP00000098192
comp184123_c0	Dynein heavy chain 9, axonemal	32.2341	3.01324e-08	7.47885e-07	0	3.22	gi|301624966|ref|XP_002941769.1|	sp|Q9NYC9|DYH9_HUMAN	ENSDARP00000111820
comp184392_c1	Fetuin-B	-5.96298	1.46446e-11	7.69059e-10	17.42	0.28	gi|149773491|ref|NP_001092735.1|	sp|Q9UGM5|FETUB_HUMAN	ENSDARP00000107109
comp184398_c0	Protocadherin-20	-4.52182	1.70996e-05	0.000185246	0.74	0.03	gi|326672042|ref|XP_001345843.2|	sp|Q8N6Y1|PCD20_HUMAN	ENSDARP00000052911
comp184417_c0	Centromere protein I	4.58072	9.74605e-08	2.1392e-06	0.15	3.48	gi|115313101|gb|AAI24357.1|	sp|Q8AYS7|CENPI_CHICK	ENSDARP00000068927
comp184490_c0	Sialic acid synthase	5.08551	3.59785e-05	0.000340697	0.06	2.11	gi|55925431|ref|NP_001007421.1|	sp|Q9NR45|SIAS_HUMAN	ENSDARP00000054816
comp184510_c0	Carbonic anhydrase 9	4.79333	0.00013422	0.00102215	0.09	2.51	gi|125832213|ref|XP_694982.2|	sp|Q8VHB5|CAH9_MOUSE	ENSDARP00000037588
comp184522_c0	RNA-binding protein 48	2.81421	0.000289835	0.00194492	0.75	5.29	gi|61402428|gb|AAH91857.1|	sp|A4FVJ7|RBM48_DANRE	ENSDARP00000049146
comp184584_c1	RecQ-mediated genome instability protein 1	5.17862	2.28759e-05	0.000233824	0.04	1.46	gi|41055746|ref|NP_956474.1|	sp|Q7ZVM9|RMI1_DANRE	ENSDARP00000060656
comp184709_c0	Adaptin ear-binding coat-associated protein 1	3.0278	7.9579e-05	0.000655458	0.73	5.97	gi|41152281|ref|NP_957016.1|	sp|Q3T093|NECP1_BOVIN	ENSDARP00000014272
comp184711_c0	Excitatory amino acid transporter 3	3.5155	2.28471e-06	3.31409e-05	1.09	12.5	gi|349501038|ref|NP_001002666.2|	sp|P43005|EAA3_HUMAN	ENSDARP00000045230
comp184856_c0	Tropomodulin-4	7.25811	9.0785e-13	6.05861e-11	0.09	13.82	gi|18859489|ref|NP_571271.1|	sp|Q0VC48|TMOD4_BOVIN	ENSDARP00000002475
comp184879_c1	Protein FAM107A	-5.181	4.46531e-10	1.72377e-08	22.45	0.62	gi|292618680|ref|XP_001334192.3|	sp|O95990|F107A_HUMAN	ENSDARP00000106182
comp184963_c0	Exocyst complex component 3-like protein 2	2.65735	0.000363449	0.00237246	0.66	4.15	gi|326667923|ref|XP_683981.4|	sp|Q2M3D2|EX3L2_HUMAN	ENSDARP00000048182
comp185006_c1	Protein TANC2	2.85669	0.00143305	0.00704762	0.16	1.17	gi|125812260|ref|XP_697257.2|	sp|A2A690|TANC2_MOUSE	ENSDARP00000100290
comp185049_c1	Anoctamin-7	29.3908	0.00199604	0.00920717	0	1.54	gi|189536009|ref|XP_001345787.2|	sp|Q14AT5|ANO7_MOUSE	ENSDARP00000100533
comp185141_c1	Protein FAM57B	4.38807	0.000747106	0.00415496	0.08	1.68	gi|189525583|ref|XP_001918966.1|	sp|Q7TNV1|FA57B_MOUSE	ENSDARP00000112486
comp185158_c0	ZW10 interactor	4.28296	2.70593e-06	3.86058e-05	0.22	4.23	gi|189517039|ref|XP_001340467.2|	sp|Q2TBH8|ZWINT_BOVIN	ENSDARP00000083781
comp185239_c0	Kinesin-like protein KIF15-A	4.0366	1.36321e-06	2.14105e-05	0.16	2.63	gi|292628456|ref|XP_002666969.1|	sp|Q91785|KI15A_XENLA	ENSDARP00000090639
comp185247_c0	Major histocompatibility complex class I-related gene protein	29.8269	0.000390825	0.00246023	0	1.46	gi|300429859|gb|ADK11997.1|	sp|Q8HWB0|HMR1_MOUSE	NA
comp185591_c0	DNA replication complex GINS protein PSF2	2.51252	0.00187459	0.00893375	0.91	5.17	gi|66773060|ref|NP_001019610.1|	sp|Q9Y248|PSF2_HUMAN	ENSDARP00000035433
comp185642_c0	Fibrinogen-like protein 1	-29.8252	0.000726851	0.0040667	0.91	0	gi|192455638|ref|NP_001122234.1|	sp|Q3SZZ7|FGL1_BOVIN	ENSDARP00000106351
comp185690_c0	Immunoglobulin superfamily member 8	-4.66436	7.41866e-09	2.16687e-07	6.24	0.25	gi|46309567|ref|NP_996982.1|	sp|Q969P0|IGSF8_HUMAN	ENSDARP00000111726
comp185781_c0	Long-chain-fatty-acid--CoA ligase ACSBG1	-32.1247	7.83154e-09	2.27282e-07	4.59	0	gi|189537572|ref|XP_001344904.2|	sp|Q4R4P9|ACBG1_MACFA	ENSDARP00000083765
comp185941_c0	DNA polymerase epsilon catalytic subunit A	2.72294	0.000514877	0.00312449	0.44	2.92	gi|190570246|ref|NP_001121995.1|	sp|Q9WVF7|DPOE1_MOUSE	ENSDARP00000075852
comp185948_c0	Proto-oncogene DBL	-33.3631	3.25445e-12	1.95916e-10	8.25	0	gi|326671273|ref|XP_002663597.2|	sp|P10911|MCF2_HUMAN	ENSDARP00000122478
comp186009_c1	U7 snRNA-associated Sm-like protein LSm11	4.24471	4.85126e-05	0.000436876	0.09	1.71	gi|125836196|ref|XP_693546.2|	sp|Q7T076|LSM11_XENLA	ENSDARP00000069475
comp186022_c0	DNA (cytosine-5)-methyltransferase 3B	4.76358	0.000160239	0.00119379	0.05	1.45	gi|126540960|emb|CAM46957.1|	sp|O88509|DNM3B_MOUSE	ENSDARP00000118597
comp186079_c1	Glutamate receptor-interacting protein 1	29.6957	0.000726851	0.0040667	0	1.25	gi|113677823|ref|NP_001038316.1|	sp|Q925T6|GRIP1_MOUSE	ENSDARP00000006095
comp186083_c1	Prickle-like protein 1	2.71467	0.000858637	0.00470542	0.73	4.81	gi|220676975|emb|CAI11638.2|	sp|Q96MT3|PRIC1_HUMAN	ENSDARP00000067176
comp186089_c0	DNA primase large subunit	2.76358	0.000419412	0.00261557	0.56	3.78	gi|220679101|emb|CAX13197.1|	sp|P49643|PRI2_HUMAN	ENSDARP00000012598
comp186124_c0	Meiosis-specific nuclear structural protein 1	3.32158	0.00134785	0.00680159	0.11	1.12	gi|213625797|gb|AAI71355.1|	sp|Q6PBA8|MNS1_DANRE	ENSDARP00000109926
comp186153_c1	Y-box-binding protein 2-A	-2.35441	0.00103045	0.00536788	7.91	1.55	gi|2073111|dbj|BAA19850.1|	sp|P21574|YBX2A_XENLA	ENSDARP00000010482
comp186162_c0	Protein-L-isoaspartate O-methyltransferase domain-containing protein 2	-3.37054	9.02936e-06	0.000108236	5.79	0.56	gi|90093322|ref|NP_001035010.1|	sp|Q5R7K4|PCMD2_PONAB	ENSDARP00000070398
comp186219_c1	Guanylate cyclase soluble subunit alpha-2	-30.7686	1.16786e-05	0.000132776	2.13	0	gi|157278119|ref|NP_001098158.1|	sp|P33402|GCYA2_HUMAN	ENSDARP00000093232
comp186233_c0	Zinc finger protein draculin	29.6253	0.00100641	0.00525403	0	1.44	gi|79153955|gb|AAI08073.1|	sp|Q9W747|DRL_DANRE	ENSDARP00000063317
comp186237_c1	Bone morphogenetic protein 5	-31.4823	2.97358e-07	5.59535e-06	2.92	0	gi|41054970|ref|NP_957345.1|	sp|P22003|BMP5_HUMAN	ENSDARP00000019985
comp186272_c0	Placenta growth factor	3.85105	0.000291391	0.00194654	0.06	0.89	gi|326675750|ref|XP_685640.4|	sp|P49763|PLGF_HUMAN	ENSDARP00000103694
comp186303_c0	Inactive tyrosine-protein kinase 7	2.59366	0.000457332	0.002824	0.46	2.75	gi|348507417|ref|XP_003441252.1|	sp|Q91048|PTK7_CHICK	ENSDARP00000089232
comp186322_c0	Transcription factor Adf-1	3.46402	0.00141891	0.00699028	0.38	4.2	gi|292624995|ref|XP_002665853.1|	sp|P05552|ADF1_DROME	ENSDARP00000106568
comp186364_c0	Cell division cycle protein 20 homolog	5.20099	1.16721e-08	3.25543e-07	0.16	5.8	gi|148725403|emb|CAN88634.1|	sp|Q9JJ66|CDC20_MOUSE	ENSDARP00000006680
comp186523_c0	Arylacetamide deacetylase	-3.42417	3.80433e-06	5.1698e-05	15.34	1.43	gi|326673936|ref|XP_001923714.2|	sp|Q7M370|AAAD_RABIT	ENSDARP00000087565
comp186547_c0	WD repeat-containing protein 16	29.8269	0.000390825	0.00246023	0	2.17	gi|94733718|emb|CAK10954.1|	sp|Q95JL5|WDR16_MACFA	ENSDARP00000060548
comp186551_c1	Rho-related GTP-binding protein Rho6	-3.77039	7.44304e-07	1.25668e-05	10.85	0.79	gi|113205049|ref|NP_001037861.1|	sp|Q92730|RND1_HUMAN	ENSDARP00000022232
comp186560_c1	Cysteinyl leukotriene receptor 1	4.39779	1.86198e-06	2.78986e-05	0.1	2.1	gi|66472452|ref|NP_001018484.1|	sp|Q924T8|CLTR1_RAT	ENSDARP00000075538
comp186688_c1	Transcription factor E2F8	4.68958	2.51776e-07	4.90614e-06	0.1	2.55	gi|326669232|ref|XP_694311.5|	sp|A0AVK6|E2F8_HUMAN	ENSDARP00000074403
comp186695_c0	Cytoskeleton-associated protein 2-like	3.1547	3.84487e-05	0.000360906	0.43	3.79	gi|187607996|ref|NP_001119903.1|	sp|Q8IYA6|CKP2L_HUMAN	ENSDARP00000121234
comp186725_c0	Nuclear receptor subfamily 0 group B member 1	-3.75212	1.3592e-06	2.13557e-05	9.79	0.73	gi|130497366|ref|NP_001076416.1|	sp|Q9BG94|NR0B1_CALJA	ENSDARP00000105523
comp186762_c0	Succinyl-CoA:3-ketoacid coenzyme A transferase 1, mitochondrial	4.49797	3.53075e-08	8.62687e-07	0.66	14.82	gi|55925442|ref|NP_001007292.1|	sp|B2GV06|SCOT1_RAT	ENSDARP00000002234
comp186762_c1	Succinyl-CoA:3-ketoacid coenzyme A transferase 1, mitochondrial	6.25008	5.36721e-12	3.09327e-10	0.24	18.39	NA	sp|P55809|SCOT1_HUMAN	NA
comp186845_c1	Protein phosphatase 1 regulatory subunit 42	30.1107	0.000125561	0.000966314	0	2.77	gi|50345064|ref|NP_001002202.1|	sp|Q6GQN5|PPR42_DANRE	ENSDARP00000074793
comp186896_c0	Parvalbumin-7	2.24136	0.00141172	0.00699028	4.07	19.26	gi|45387575|ref|NP_991136.1|	sp|Q804W2|PRV7_DANRE	ENSDARP00000055605
comp186899_c0	Nucleolar complex protein 4 homolog	-2.1452	0.00182525	0.00871898	27.74	6.27	gi|66773146|ref|NP_001019568.1|	sp|Q4VBT2|NOC4L_DANRE	ENSDARP00000067000
comp186914_c0	Switch-associated protein 70	2.77874	0.000102488	0.000815668	1.76	12.09	gi|92096537|gb|AAI15309.1|	sp|Q5F4B2|SWP70_CHICK	ENSDARP00000090877
comp186926_c0	Beta-1,3-galactosyltransferase 2	3.80848	3.44793e-07	6.40954e-06	1.29	18.02	gi|46309569|ref|NP_996984.1|	sp|Q5R5Y3|B3GT2_PONAB	ENSDARP00000062533
comp186929_c0	Growth factor receptor-bound protein 2-B	4.51685	1.13456e-08	3.17521e-07	0.81	18.49	gi|62955485|ref|NP_001017756.1|	sp|Q6GPJ9|GRB2B_XENLA	ENSDARP00000012720
comp186972_c3	Transcription factor AP-2-beta	30.3477	5.79138e-05	0.000501404	0	1.67	gi|66955891|ref|NP_001019836.1|	sp|Q92481|AP2B_HUMAN	ENSDARP00000016761
comp186979_c2	Reticulon-4	-3.73679	4.86547e-07	8.65057e-06	64.36	4.83	gi|32331275|gb|AAP47312.1|	sp|Q9NQC3|RTN4_HUMAN	ENSDARP00000076401
comp186981_c0	Nucleosome assembly protein 1-like 4	-2.47076	0.000539084	0.00319814	28.69	5.18	gi|148226835|ref|NP_001082816.1|	sp|Q99733|NP1L4_HUMAN	ENSDARP00000094479
comp187010_c1	Transmembrane protein 180	-2.46028	0.000380598	0.00246023	39.46	7.17	gi|56693381|ref|NP_001008654.1|	sp|Q5ZKJ5|TM180_CHICK	ENSDARP00000108997
comp187011_c0	P2Y purinoceptor 14	30.4326	3.56805e-05	0.000339135	0	0.88	gi|326674025|ref|XP_001922302.3|	sp|Q9ESG6|P2Y14_MOUSE	ENSDARP00000104194
comp187110_c0	Genetic suppressor element 1	2.2298	0.00149797	0.0073377	2.46	11.56	gi|124248510|ref|NP_001074276.1|	sp|Q1LWL6|GSE1_DANRE	ENSDARP00000116660
comp187122_c0	Glycylpeptide N-tetradecanoyltransferase 1	7.80433	6.92426e-17	1.05424e-14	0.29	64.92	gi|242247637|ref|NP_001156321.1|	sp|P30419|NMT1_HUMAN	ENSDARP00000074254
comp187155_c0	Atrial natriuretic peptide receptor 3	-30.8252	9.4751e-06	0.000112064	3.2	0	gi|292609933|ref|XP_001337045.3|	sp|P17342|ANPRC_HUMAN	ENSDARP00000079170
comp187192_c1	Trypsin inhibitor ClTI-1	-6.59053	2.5274e-15	2.77756e-13	2640.7	27.4	gi|112419191|gb|AAI22382.1|	sp|P85000|ISK1L_CHICK	ENSDARP00000097252
comp187258_c0	Vitamin K epoxide reductase complex subunit 1-like protein 1	-4.49285	4.44368e-09	1.36331e-07	62.72	2.79	gi|125830447|ref|XP_001336460.1|	sp|Q6TEK3|VKORL_RAT	ENSDARP00000110920
comp187274_c2	Armadillo repeat-containing protein 4	30.6253	1.44592e-05	0.000160412	0	2.16	gi|363729644|ref|XP_003640684.1|	sp|Q5T2S8|ARMC4_HUMAN	ENSDARP00000071920
comp187276_c1	Mitogen-activated protein kinase 4	2.7699	0.00027671	0.00188056	0.55	3.77	gi|169145985|emb|CAQ13323.1|	sp|Q6P5G0|MK04_MOUSE	ENSDARP00000011941
comp187342_c0	Putative RNA-binding protein 15B	2.71778	0.000449567	0.00278026	0.41	2.71	gi|355715625|gb|AES05387.1|	sp|Q6PHZ5|RB15B_MOUSE	ENSDARP00000101696
comp187361_c0	Dynein heavy chain 10, axonemal	31.1362	1.13841e-05	0.000131741	0	2.81	gi|292613807|ref|XP_698507.4|	sp|Q8IVF4|DYH10_HUMAN	ENSDARP00000082141
comp187371_c0	Nuclear receptor subfamily 0 group B member 2	-9.38362	5.0599e-16	6.49259e-14	19.96	0.03	gi|34785966|gb|AAH58069.1|	sp|P97947|NR0B2_RAT	ENSDARP00000065659
comp187433_c0	Nuclear receptor subfamily 5 group A member 2	-6.75465	4.36332e-15	4.67299e-13	51.05	0.47	gi|47550853|ref|NP_999944.1|	sp|O00482|NR5A2_HUMAN	ENSDARP00000105488
comp187444_c0	Relaxin-3 receptor 1	30.5128	2.82471e-05	0.000277066	0	1.29	gi|348504012|ref|XP_003439556.1|	sp|Q8BGE9|RL3R1_MOUSE	ENSDARP00000076884
comp187457_c0	Platelet glycoprotein IX	6.59647	8.63537e-09	2.48016e-07	0.05	4.38	gi|292626818|ref|XP_002666462.1|	sp|O88186|GPIX_MOUSE	ENSDARP00000116308
comp187486_c0	RNA polymerase II elongation factor ELL2	-3.01252	2.10745e-05	0.000221231	45.17	5.6	gi|94573522|gb|AAI16572.1|	sp|O00472|ELL2_HUMAN	ENSDARP00000093185
comp187507_c0	Cyclin-dependent kinase 1	2.80575	9.54599e-05	0.000770248	2.59	18.1	gi|47086901|ref|NP_997729.1|	sp|P51958|CDK1_CARAU	ENSDARP00000109027
comp187516_c0	Aquaporin FA-CHIP	2.36121	0.000914795	0.00497897	3.59	18.43	gi|46309487|ref|NP_996942.1|	sp|P50501|AQPA_RANES	ENSDARP00000036702
comp187600_c0	Adenylosuccinate synthetase isozyme 2	3.50557	2.49278e-06	3.58406e-05	0.85	9.6	gi|62955581|ref|NP_001017804.1|	sp|Q568F6|PURA2_DANRE	ENSDARP00000028137
comp187603_c0	Nucleoprotein TPR	2.46402	0.000533471	0.00317119	1.79	9.86	gi|326664838|ref|XP_003197898.1|	sp|P12270|TPR_HUMAN	ENSDARP00000069336
comp187614_c1	Uricase	-5.39274	8.71374e-12	4.79832e-10	144.93	3.45	gi|50539724|ref|NP_001002332.1|	sp|P11645|URIC_RABIT	ENSDARP00000121053
comp187633_c0	Meiotic nuclear division protein 1 homolog	3.13282	0.000157978	0.00118148	0.41	3.6	gi|348524480|ref|XP_003449751.1|	sp|Q5XGY9|MND1_XENLA	ENSDARP00000123454
comp187642_c0	Death-associated protein 1	-2.68446	0.000136663	0.00103825	107.06	16.65	gi|18858523|ref|NP_571647.1|	sp|Q5EAE6|DAP1_BOVIN	ENSDARP00000000070
comp187644_c0	C-C motif chemokine 19	8.36548	4.45896e-18	9.00711e-16	0.53	174.31	gi|76786419|gb|ABA54960.1|	sp|O70460|CCL19_MOUSE	ENSDARP00000114954
comp187662_c0	Protein FAM210B	-3.74129	2.92013e-07	5.54707e-06	183.82	13.75	gi|76253763|ref|NP_001028923.1|	sp|Q9D8B6|F210B_MOUSE	ENSDARP00000069022
comp187665_c0	Vitronectin	-8.2593	7.25846e-20	2.70753e-17	254.47	0.83	gi|66472408|ref|NP_001018508.1|	sp|P04004|VTNC_HUMAN	ENSDARP00000072202
comp187672_c0	Glycogen phosphorylase, liver form	-8.32429	3.30578e-20	1.4823e-17	327.54	1.02	gi|348510755|ref|XP_003442910.1|	sp|Q0VCM4|PYGL_BOVIN	ENSDARP00000025885
comp187674_c0	Transcription factor MafB	3.21576	7.63311e-06	9.44321e-05	6.29	58.42	gi|190339340|gb|AAI62550.1|	sp|Q6DE84|MAFB_XENLA	ENSDARP00000099244
comp187675_c0	Protein Z-dependent protease inhibitor	-6.90316	5.26226e-16	6.68914e-14	248.41	2.08	gi|348531315|ref|XP_003453155.1|	sp|Q8R121|ZPI_MOUSE	ENSDARP00000020541
comp187708_c0	Glutathione S-transferase theta-1	-5.83823	4.47714e-13	3.18822e-11	334.31	5.84	gi|41053646|ref|NP_956878.1|	sp|P20135|GSTT1_CHICK	ENSDARP00000010116
comp187717_c0	5-aminolevulinate synthase, erythroid-specific, mitochondrial	3.79874	2.18715e-07	4.32386e-06	7.02	97.63	gi|45595712|gb|AAH67149.1|	sp|Q9YHT4|HEM0_DANRE	ENSDARP00000056419
comp187720_c2	Occludin	4.72165	3.97872e-08	9.57803e-07	0.31	8.17	gi|306415677|gb|ADM86752.1|	sp|Q9PUN1|OCLN_XENLA	ENSDARP00000010183
comp187768_c0	Uncharacterized protein CXorf41	3.95998	0.000180606	0.00130757	0.13	2.07	gi|81097770|gb|AAI09414.1|	sp|Q9NQM4|CX041_HUMAN	ENSDARP00000056374
comp187797_c0	SH2 domain-containing protein 4A	-2.6816	0.000166532	0.00121712	17.72	2.76	gi|50540320|ref|NP_001002626.1|	sp|Q08CX2|SH24A_XENTR	ENSDARP00000045108
comp187797_c1	Pyruvate kinase muscle isozyme	-3.44497	1.66533e-06	2.53742e-05	284.65	26.14	gi|41152044|ref|NP_958446.1|	sp|Q92122|KPYK_XENLA	ENSDARP00000069759
comp187806_c0	MYCBP-associated protein	30.8883	3.88701e-05	0.000363025	0	1.92	gi|292610186|ref|XP_001345218.3|	sp|Q5SUV2|MYBPP_MOUSE	ENSDARP00000105585
comp187820_c0	Organic solute transporter subunit alpha	-8.24324	1.08119e-19	3.74079e-17	266.62	0.88	gi|52218944|ref|NP_001004546.1|	sp|Q66I08|OSTA_DANRE	ENSDARP00000066630
comp187825_c0	Cytochrome b5	-2.70098	0.000113995	0.000898307	106.36	16.36	gi|159156005|gb|AAI54825.1|	sp|P00170|CYB5_HORSE	ENSDARP00000072495
comp187826_c0	Bifunctional purine biosynthesis protein PURH	-3.18782	7.4757e-06	9.27643e-05	138.86	15.24	gi|195539484|ref|NP_001076265.2|	sp|O35567|PUR9_RAT	ENSDARP00000024082
comp187837_c0	Phosphoglucomutase-1	-3.05604	1.55646e-05	0.000171139	149.5	17.97	gi|41056111|ref|NP_957319.1|	sp|Q4R5E4|PGM1_MACFA	ENSDARP00000006510
comp187843_c0	Epoxide hydrolase 2	2.987	2.42844e-05	0.0002468	8.65	68.57	gi|56693357|ref|NP_001008642.1|	sp|Q6Q2C2|HYES_PIG	ENSDARP00000058889
comp187853_c0	Growth arrest and DNA damage-inducible protein GADD45 beta	-3.16578	8.23158e-06	9.98755e-05	405.55	45.19	gi|54261771|ref|NP_998196.1|	sp|O75293|GA45B_HUMAN	ENSDARP00000028333
comp187866_c0	6-phosphogluconate dehydrogenase, decarboxylating	-3.04173	1.63399e-05	0.000178081	733.76	89.1	gi|47087439|ref|NP_998618.1|	sp|P52209|6PGD_HUMAN	ENSDARP00000007588
comp187873_c0	Basement membrane-specific heparan sulfate proteoglycan core protein	-7.14385	6.4899e-17	9.91813e-15	812.11	5.74	gi|148227242|ref|NP_001029354.2|	sp|P98160|PGBM_HUMAN	ENSDARP00000090925
comp187876_c0	Probable G-protein coupled receptor 22	-29.7097	0.00100641	0.00525403	2.18	0	gi|66910350|gb|AAH96947.1|	sp|Q8BZL4|GPR22_MOUSE	ENSDARP00000107735
comp187879_c0	C-X-C chemokine receptor type 4	3.73609	3.08916e-07	5.80074e-06	16.46	219.37	gi|388330464|gb|AFK29470.1|	sp|Q07FZ4|CXCR4_XENTR	ENSDARP00000061498
comp187885_c0	Lysosomal-associated transmembrane protein 4A	3.55002	9.64838e-07	1.57729e-05	18.35	214.98	gi|242117934|ref|NP_001155999.1|	sp|Q4R4I5|LAP4A_MACFA	ENSDARP00000006123
comp187886_c0	Chymotrypsin-like elastase family member 3B	-7.8129	1.70346e-15	1.94156e-13	118.52	0.53	gi|122890965|emb|CAM14045.1|	sp|Q9CQ52|CEL3B_MOUSE	ENSDARP00000073390
comp187886_c1	Chymotrypsin-like elastase family member 2A	-11.2233	1.76191e-21	1.33135e-18	114.72	0.05	gi|187235741|gb|ACD01406.1|	sp|P08217|CEL2A_HUMAN	ENSDARP00000014849
comp187895_c0	Bloom syndrome protein homolog	4.63805	0.000277936	0.00188387	0.07	1.82	gi|348506232|ref|XP_003440664.1|	sp|Q9DEY9|BLM_XENLA	ENSDARP00000098087
comp187896_c0	Kunitz-type protease inhibitor 1	3.97333	7.97143e-08	1.78522e-06	5.55	87.25	gi|156914798|gb|AAI52671.1|	sp|O43278|SPIT1_HUMAN	ENSDARP00000036336
comp187912_c0	Alpha-2-HS-glycoprotein	-7.88198	3.61885e-19	1.01139e-16	3074.12	13.03	gi|152012672|gb|AAI50352.1|	sp|P29699|FETUA_MOUSE	ENSDARP00000091498
comp187932_c0	Fibrinogen alpha chain	-9.7184	1.06698e-24	3.46348e-21	10735.8	12.74	gi|303304954|ref|NP_001181918.1|	sp|P02671|FIBA_HUMAN	ENSDARP00000123307
comp187933_c1	Lysozyme C	8.79578	9.27687e-22	8.0539e-19	7.93	3524.51	gi|194303474|gb|ACF41166.1|	sp|P00698|LYSC_CHICK	NA
comp187937_c0	Hemoglobin subunit alpha	5.15411	3.43257e-11	1.67941e-09	712.97	25387.2	gi|223198|prf||0606173A	sp|P02018|HBA_CARAU	ENSDARP00000100779
comp187945_c1	LRRN4 C-terminal-like protein	-4.52182	4.45006e-09	1.36424e-07	46.01	2	gi|326667992|ref|XP_693173.5|	sp|Q8ND94|LRN4L_HUMAN	ENSDARP00000106958
comp187982_c0	Dual specificity protein phosphatase 6	3.95311	8.62798e-08	1.91417e-06	5.89	91.3	gi|35902878|ref|NP_919361.1|	sp|Q16828|DUS6_HUMAN	ENSDARP00000095269
comp187985_c0	Cytochrome P450 4V2	-7.59156	4.7449e-18	9.53748e-16	282.57	1.46	gi|117606212|ref|NP_001071070.1|	sp|Q9DBW0|CP4V2_MOUSE	ENSDARP00000083913
comp187988_c0	Calpain-2 catalytic subunit	4.56602	1.05349e-07	2.2914e-06	0.16	3.69	gi|62955587|ref|NP_001017807.1|	sp|Q9GLG1|CAN2_MACFA	ENSDARP00000077786
comp188009_c0	Pterin-4-alpha-carbinolamine dehydratase	-6.24586	3.76079e-14	3.36524e-12	359.74	4.74	gi|41387124|ref|NP_957108.1|	sp|P61458|PHS_MOUSE	ENSDARP00000046049
comp188030_c0	Phospholemman	-3.3389	3.24331e-06	4.51211e-05	136.78	13.52	gi|371940928|ref|NP_001243141.1|	sp|O08589|PLM_RAT	ENSDARP00000118017
comp188054_c0	Uncharacterized protein C5orf4 homolog	-3.57627	1.14381e-06	1.83099e-05	34.07	2.86	gi|47087265|ref|NP_998672.1|	sp|Q9GKT2|CE004_MACFA	ENSDARP00000035841
comp188070_c0	Solute carrier family 22 member 16	-5.11906	7.1557e-07	1.21913e-05	3.81	0.11	gi|113462013|ref|NP_001020659.1|	sp|Q66KG0|S22AG_XENLA	ENSDARP00000019931
comp188073_c0	UTP--glucose-1-phosphate uridylyltransferase	-5.9517	2.00033e-13	1.50593e-11	305.95	4.94	gi|224496086|ref|NP_001139029.1|	sp|Q07130|UGPA_BOVIN	ENSDARP00000006047
comp188075_c0	Homogentisate 1,2-dioxygenase	-4.90218	1.92286e-10	7.97363e-09	420.62	14.07	gi|148298760|ref|NP_694498.2|	sp|O09173|HGD_MOUSE	ENSDARP00000074936
comp188098_c0	Dimethylglycine dehydrogenase, mitochondrial	-4.38811	7.03103e-09	2.06994e-07	33.25	1.59	gi|161612168|gb|AAI55631.1|	sp|Q9UI17|M2GD_HUMAN	ENSDARP00000003841
comp188152_c0	60S ribosome subunit biogenesis protein NIP7 homolog	-2.55746	0.00024985	0.00171689	56.02	9.52	gi|66472566|ref|NP_001018426.1|	sp|Q503P2|NIP7_DANRE	ENSDARP00000076524
comp188164_c0	Nucleobindin-1	-2.46274	0.000373132	0.00242712	81.33	14.75	gi|113676721|ref|NP_001038928.1|	sp|Q02819|NUCB1_MOUSE	ENSDARP00000071557
comp188183_c0	Excitatory amino acid transporter 1	-5.87468	5.08498e-13	3.58975e-11	77.07	1.31	gi|47086755|ref|NP_997805.1|	sp|P46411|EAA1_BOVIN	ENSDARP00000008063
comp188195_c0	Xaa-Pro aminopeptidase 2	29.3908	0.00199604	0.00920717	0	1.63	gi|41054715|ref|NP_957326.1|	sp|O43895|XPP2_HUMAN	ENSDARP00000025816
comp188195_c3	Xaa-Pro aminopeptidase 2	5.28715	1.28863e-05	0.000145132	0.08	3.16	NA	sp|Q95333|XPP2_PIG	NA
comp188224_c0	Beta-galactoside-binding lectin	2.88072	6.3101e-05	0.000543087	4.4	32.43	gi|47939397|gb|AAH71424.1|	sp|P08520|LEG_ELEEL	ENSDARP00000094378
comp188252_c0	Metallothionein	-2.28758	0.000833464	0.00458585	3221.61	659.85	gi|61744014|gb|AAX55635.1|	sp|P80593|MT_RUTRU	ENSDARP00000061006
comp188259_c0	Creatine kinase U-type, mitochondrial	2.39478	0.000774648	0.00429758	2.08	10.91	gi|38488694|ref|NP_942096.1|	sp|P12532|KCRU_HUMAN	ENSDARP00000011271
comp188262_c1	Tumor necrosis factor, alpha-induced protein 8-like protein 2 A	4.01396	1.62646e-07	3.32996e-06	2.23	36.08	gi|113674181|ref|NP_001038766.1|	sp|Q1ECV8|TPL2A_DANRE	ENSDARP00000093501
comp188269_c0	Protein FAM49A	2.41823	0.000550204	0.00325889	4.21	22.51	gi|41056201|ref|NP_956402.1|	sp|Q5ZI04|FA49A_CHICK	ENSDARP00000007418
comp188327_c0	Uncharacterized protein C14orf45 homolog	29.6253	0.00100641	0.00525403	0	1.56	gi|220678565|emb|CAX14583.1|	sp|Q08C53|CN045_DANRE	ENSDARP00000085935
comp188353_c0	Carboxypeptidase B2	-8.55905	5.90563e-20	2.27333e-17	144.68	0.38	gi|157743256|ref|NP_001018539.2|	sp|Q9JHH6|CBPB2_MOUSE	ENSDARP00000054058
comp188375_c0	Ras-related protein Rab-36	30.0582	0.000164799	0.00120532	0	1.16	gi|118722332|ref|NP_001073128.1|	sp|O95755|RAB36_HUMAN	ENSDARP00000039309
comp188386_c0	Transcriptional regulator Myc-B	-2.93586	3.12878e-05	0.000303607	81.16	10.61	gi|41055786|ref|NP_956466.1|	sp|Q7ZVS9|MYCB_DANRE	ENSDARP00000010970
comp188457_c0	GTP-binding protein SAR1b	-6.845	9.41771e-16	1.13692e-13	159.34	1.39	gi|220678154|emb|CAX14789.1|	sp|Q3T0T7|SAR1B_BOVIN	ENSDARP00000123126
comp188484_c0	Leucine-rich repeat-containing protein 33	3.35388	3.78935e-06	5.15574e-05	2.8	28.62	gi|57768908|ref|NP_001003775.1|	sp|Q6AXL3|LRC33_DANRE	ENSDARP00000096527
comp188494_c0	Protein NDRG3	3.15053	1.27008e-05	0.00014328	2.8	24.82	gi|41054794|ref|NP_955811.1|	sp|Q9QYF9|NDRG3_MOUSE	ENSDARP00000005974
comp188530_c1	E3 ubiquitin-protein ligase RNF144B	2.69451	0.000154291	0.00115964	3.25	21.02	gi|347921090|ref|NP_957431.2|	sp|Q7Z419|R144B_HUMAN	ENSDARP00000034051
comp188531_c0	Sodium-coupled monocarboxylate transporter 1	6.30491	5.93474e-14	5.00333e-12	0.84	66.57	gi|117167947|gb|AAI24586.1|	sp|Q3ZMH1|SC5A8_DANRE	ENSDARP00000030637
comp188534_c0	Retinol dehydrogenase 12	-3.89397	1.31689e-07	2.77514e-06	87.77	5.9	gi|41055192|ref|NP_956671.1|	sp|Q8BYK4|RDH12_MOUSE	ENSDARP00000115544
comp188641_c0	Mediator of RNA polymerase II transcription subunit 21	2.79529	0.000360541	0.0023546	0.97	6.75	gi|47087387|ref|NP_998588.1|	sp|Q7ZTI5|MED21_DANRE	ENSDARP00000036773
comp188650_c0	Bicaudal D-related protein 1	5.1559	1.12893e-07	2.42701e-06	0.11	3.87	gi|348526826|ref|XP_003450920.1|	sp|A0JNT9|BICR1_MOUSE	ENSDARP00000097573
comp188672_c0	Iodotyrosine dehalogenase 1	-4.41242	8.5919e-09	2.47238e-07	52.43	2.46	gi|68402983|ref|XP_696511.1|	sp|Q6PHW0|IYD1_HUMAN	ENSDARP00000112777
comp188691_c1	3 beta-hydroxysteroid dehydrogenase/Delta 5--4-isomerase	30.1107	0.000125561	0.000966314	0	1.34	gi|360040783|gb|AEV91662.1|	sp|Q9N119|3BHS_PIG	ENSDARP00000061320
comp188712_c0	RNA-binding protein Raly	31.4326	2.46727e-06	3.55238e-05	0	2.53	gi|53734450|gb|AAH83384.1|	sp|Q64012|RALY_MOUSE	ENSDARP00000078434
comp188721_c0	Antithrombin-III	-8.48912	6.47088e-21	3.77197e-18	985.03	2.74	gi|33504509|ref|NP_878283.1|	sp|P32262|ANT3_SHEEP	ENSDARP00000062617
comp188726_c1	Protein FAM84B	4.13282	7.94171e-06	9.68191e-05	0.21	3.69	gi|115292070|gb|AAI22258.1|	sp|Q96KN1|FA84B_HUMAN	ENSDARP00000043038
comp188775_c0	Aspartate aminotransferase, cytoplasmic	29.7628	0.000530405	0.00315536	0	1.36	gi|181330256|ref|NP_001116776.1|	sp|Q5R691|AATC_PONAB	ENSDARP00000070190
comp188775_c1	Aspartate aminotransferase, cytoplasmic	31.0313	1.89214e-05	0.000201007	0	3.28	NA	sp|P00504|AATC_CHICK	NA
comp188811_c1	Serine/threonine-protein phosphatase with EF-hands 2	30.0038	0.00021796	0.00152367	0	0.73	gi|326668173|ref|XP_001344262.4|	sp|O14830|PPE2_HUMAN	ENSDARP00000009463
comp188873_c2	POU domain, class 3, transcription factor 3-B	6.04899	1.99661e-07	3.99361e-06	0.05	3.32	gi|45504384|ref|NP_958855.1|	sp|P79745|P3F3B_DANRE	ENSDARP00000061592
comp188942_c0	Protein FAM101B	2.26851	0.00169372	0.00819912	1.04	5.03	gi|292621507|ref|XP_002664671.1|	sp|Q6AXS9|F101B_RAT	ENSDARP00000121913
comp189060_c0	Cyclin-dependent kinases regulatory subunit 1	2.67261	0.000669108	0.00387047	1.25	7.98	gi|113678784|ref|NP_001038434.1|	sp|P61025|CKS1_MOUSE	ENSDARP00000096323
comp189064_c0	Cannabinoid receptor 2	3.51401	6.9851e-06	8.74026e-05	0.47	5.38	gi|89902994|gb|AAP88388.4|	sp|P34972|CNR2_HUMAN	ENSDARP00000058472
comp189072_c3	DNA-binding protein inhibitor ID-2	2.29945	0.000857902	0.00470382	7.03	34.6	gi|41152040|ref|NP_958448.1|	sp|P41137|ID2_RAT	ENSDARP00000072092
comp189172_c0	Type-1 angiotensin II receptor	30.0038	0.00021796	0.00152367	0	1.24	gi|125805883|ref|XP_001334570.1|	sp|P33396|AGTR1_MELGA	ENSDARP00000009604
comp189195_c0	Collagen alpha-6(IV) chain	3.81089	1.64014e-05	0.000178655	0.17	2.45	gi|326669583|ref|XP_001921630.2|	sp|Q14031|CO4A6_HUMAN	ENSDARP00000105937
comp189211_c0	C-C motif chemokine 21	2.99101	2.61136e-05	0.000263878	11.37	90.4	gi|318056282|ref|NP_001186964.1|	sp|Q8HYP5|CCL21_MACMU	ENSDARP00000095178
comp189291_c0	Proto-oncogene tyrosine-protein kinase ROS	-29.8252	0.000726851	0.0040667	2.55	0	gi|326675526|ref|XP_694329.5|	sp|P08941|ROS1_CHICK	NA
comp189342_c1	Desumoylating isopeptidase 2	2.93632	0.000120984	0.000948624	0.66	5.02	gi|57525974|ref|NP_001003532.1|	sp|Q6DC39|DESI2_DANRE	ENSDARP00000033545
comp189422_c2	Voltage-dependent calcium channel gamma-like subunit	5.88252	2.48055e-10	1.00513e-08	0.31	18.56	gi|46249715|gb|AAH68385.1|	sp|Q9JJV3|CCGL_MOUSE	ENSDARP00000076825
comp189522_c0	Coiled-coil domain-containing protein 89	29.5513	0.00100641	0.00525403	0	0.93	gi|167621496|ref|NP_001108038.1|	sp|A8WG43|CCD89_DANRE	ENSDARP00000058247
comp189687_c0	Calcyphosin-like protein	34.8072	2.25142e-15	2.5169e-13	0	32.52	gi|62955329|ref|NP_001017676.1|	sp|Q8WWF8|CAPSL_HUMAN	ENSDARP00000057495
comp189688_c2	IQ domain-containing protein D	30.5128	2.82471e-05	0.000277066	0	2.22	gi|326667732|ref|XP_695993.4|	sp|Q5XIR6|IQCD_RAT	ENSDARP00000051530
comp189731_c4	Leucine-rich repeat neuronal protein 3	4.63805	0.000277936	0.00188387	0.04	1.03	gi|326680720|ref|XP_003201600.1|	sp|Q5R482|LRRN3_PONAB	ENSDARP00000107141
comp189805_c0	Nucleolar and spindle-associated protein 1	4.43545	3.51699e-08	8.60354e-07	0.58	12.59	gi|146218547|gb|AAI39864.1|	sp|A1L2F3|NUSAP_DANRE	ENSDARP00000015118
comp189910_c0	Cytohesin-interacting protein	3.81997	8.65627e-07	1.43768e-05	0.78	11.06	gi|326670481|ref|XP_003199223.1|	sp|O60759|CYTIP_HUMAN	ENSDARP00000082775
comp189986_c2	HMG box-containing protein C19G7.04	30.8269	6.31674e-06	7.98971e-05	0	2.88	gi|348516929|ref|XP_003445989.1|	sp|O42953|YGM4_SCHPO	ENSDARP00000104895
comp189986_c3	Acidic repeat-containing protein	30.2575	7.44607e-05	0.000616287	0	2.15	gi|158254359|gb|AAI54363.1|	sp|Q96QF7|ACRC_HUMAN	NA
comp190136_c0	Fidgetin-like protein 1	2.59122	0.000376349	0.00244609	1.05	6.35	gi|192455670|ref|NP_001122223.1|	sp|Q6DDU8|FIGL1_XENLA	ENSDARP00000017944
comp190171_c1	C-C chemokine receptor type 8	2.75605	0.00036988	0.00240711	0.61	4.12	gi|326665243|ref|XP_002667428.2|	sp|O97665|CCR8_MACMU	ENSDARP00000110709
comp190277_c0	Replication factor C subunit 1	2.16942	0.00214233	0.00976385	0.92	4.12	gi|302564339|ref|NP_001082960.2|	sp|P35601|RFC1_MOUSE	ENSDARP00000113369
comp190309_c1	Cullin-5	3.75151	2.27615e-05	0.00023324	0.2	2.67	gi|189533824|ref|XP_001922879.1|	sp|Q93034|CUL5_HUMAN	ENSDARP00000109586
comp190341_c0	Actin-binding protein anillin	3.74341	2.15675e-05	0.000225825	0.13	1.73	gi|292623558|ref|XP_687779.4|	sp|Q801E2|ANLN_XENLA	ENSDARP00000052802
comp190350_c0	Beta-crystallin B2	31.7463	4.54007e-07	8.19703e-06	0	4.44	gi|198282145|ref|NP_001018138.1|	sp|Q91318|CRBB2_LITCT	ENSDARP00000070035
comp190465_c1	Centriolar coiled-coil protein of 110 kDa	30.2102	9.63608e-05	0.000771567	0	2.05	gi|327290298|ref|XP_003229860.1|	sp|O43303|CP110_HUMAN	ENSDARP00000106082
comp190526_c0	Kinetochore-associated protein NSL1 homolog	3.60489	0.000119357	0.000937487	0.24	2.94	gi|70887679|ref|NP_001020692.1|	sp|Q96IY1|NSL1_HUMAN	ENSDARP00000030404
comp190537_c0	ATP-binding cassette sub-family G member 5	-8.10678	2.4697e-12	1.50859e-10	4.63	0.02	gi|192451463|ref|NP_001122162.1|	sp|Q9H222|ABCG5_HUMAN	ENSDARP00000086278
comp190833_c0	Insulin-like growth factor II-B	-2.26997	0.0013148	0.00666779	7.04	1.46	gi|55250678|gb|AAH85623.1|	sp|Q6INW9|IGF2B_XENLA	ENSDARP00000016954
comp190899_c0	TRMT1-like protein	3.61158	4.53207e-05	0.00041156	0.13	1.65	gi|326677187|ref|XP_688031.3|	sp|Q7Z2T5|TRM1L_HUMAN	ENSDARP00000061636
comp190927_c3	Collagen alpha-1(XI) chain	-4.40634	3.48888e-06	4.8046e-05	1.71	0.08	gi|326666240|ref|XP_003198223.1|	sp|P12107|COBA1_HUMAN	ENSDARP00000013036
comp190938_c0	N-lysine methyltransferase SMYD2-B	-29.5842	0.00199604	0.00920717	1.76	0	NA	sp|Q5RGL7|SMY2B_DANRE	ENSDARP00000005268
comp190957_c0	Adenylate kinase 7 (Fragment)	5.33849	1.37288e-07	2.88164e-06	0.09	3.61	gi|33991742|gb|AAH56555.1|	sp|Q95JP6|KAD7_MACFA	ENSDARP00000048715
comp191001_c1	Pachytene checkpoint protein 2 homolog	4.76358	0.000160239	0.00119379	0.05	1.34	gi|41053680|ref|NP_956876.1|	sp|Q6PH52|PCH2_DANRE	ENSDARP00000049098
comp191049_c0	C-C chemokine receptor type 7	3.50901	8.24655e-06	9.99977e-05	0.67	7.65	gi|148922928|ref|NP_001092213.1|	sp|P32248|CCR7_HUMAN	ENSDARP00000118528
comp191185_c0	Choline dehydrogenase, mitochondrial	-3.75615	4.61153e-07	8.31135e-06	20.68	1.53	gi|292617285|ref|XP_002663301.1|	sp|Q8BJ64|CHDH_MOUSE	ENSDARP00000098482
comp191199_c0	Fibroblast growth factor 2	-3.52182	0.000147215	0.00111117	3.62	0.32	gi|348511761|ref|XP_003443412.1|	sp|Q5IS69|FGF2_PANTR	ENSDARP00000103887
comp191205_c1	TBC1 domain family member 12	30.9472	3.23096e-05	0.000311891	0	1.74	gi|189530860|ref|XP_692080.2|	sp|Q6A039|TBC12_MOUSE	ENSDARP00000055755
comp191205_c4	TBC1 domain family member 12	3.46402	0.00141891	0.00699028	0.16	1.8	NA	sp|Q0IHY4|TBC12_XENTR	NA
comp191242_c2	Coxsackievirus and adenovirus receptor homolog	-2.36284	0.000805196	0.0044429	12.41	2.41	gi|23308679|ref|NP_694480.1|	sp|Q90Y50|CXAR_DANRE	ENSDARP00000064106
comp191256_c0	Mucosa-associated lymphoid tissue lymphoma translocation protein 1	-2.3718	0.000576667	0.00339413	64.81	12.52	gi|326676104|ref|XP_699905.4|	sp|Q9UDY8|MALT1_HUMAN	ENSDARP00000089139
comp191302_c0	Centrosomal protein of 76 kDa	2.55208	0.00141492	0.00699028	0.29	1.72	gi|156739283|ref|NP_001096589.1|	sp|A7E2V1|CEP76_DANRE	ENSDARP00000075595
comp191332_c0	Dynein heavy chain 12, axonemal	4.17862	6.40524e-05	0.000550248	0.12	2.13	gi|348502729|ref|XP_003438920.1|	sp|Q6ZR08|DYH12_HUMAN	ENSDARP00000078912
comp191443_c0	POC1 centriolar protein homolog B	4.89287	1.69467e-06	2.57731e-05	0.1	2.87	gi|302425181|sp|A2CEH0.1|POC1B_DANRE	sp|A2CEH0|POC1B_DANRE	ENSDARP00000026057
comp191481_c0	Retrotransposon-derived protein PEG10	-30.7097	1.79859e-05	0.00019227	3.39	0	gi|326666718|ref|XP_003198350.1|	sp|Q86TG7|PEG10_HUMAN	NA
comp191481_c1	Retrotransposable element Tf2 155 kDa protein type 1	-32.7541	1.69255e-10	7.15677e-09	5.9	0	gi|326666824|ref|XP_003198387.1|	sp|Q05654|RTF21_SCHPO	NA
comp191481_c2	Retrotransposable element Tf2 155 kDa protein type 3	-31.2122	1.4456e-06	2.24283e-05	4.99	0	gi|326669542|ref|XP_003199037.1|	sp|Q9UR07|RTF23_SCHPO	NA
comp191484_c0	Bifunctional heparan sulfate N-deacetylase/N-sulfotransferase 4	31.1362	1.13841e-05	0.000131741	0	0.95	gi|292609653|ref|XP_002660470.1|	sp|Q9EQW8|NDST4_MOUSE	ENSDARP00000115823
comp191494_c2	Mediator of RNA polymerase II transcription subunit 26	29.6253	0.00100641	0.00525403	0	1.22	gi|348523209|ref|XP_003449116.1|	sp|Q90YL3|MED26_DANRE	ENSDARP00000109840
comp191508_c1	Protein FAM117A	4.0366	0.000132862	0.00101504	0.17	2.75	gi|188536014|ref|NP_001120943.1|	sp|Q7TNF9|F117A_MOUSE	ENSDARP00000098069
comp191564_c0	Calcitonin-1	-5.33234	8.91055e-09	2.54434e-07	8.98	0.22	gi|89242636|gb|ABD64676.1|	sp|P01263|CALC1_ONCKE	ENSDARP00000091761
comp191568_c0	Sialidase-3	-31.0789	2.94065e-06	4.13047e-05	3.1	0	gi|129561882|gb|ABO30991.1|	sp|O97859|NEUR3_BOVIN	ENSDARP00000079035
comp191662_c0	Hydrocephalus-inducing protein	31.7952	3.58275e-07	6.62995e-06	0	3.02	gi|319996627|ref|NP_001107887.2|	sp|Q80W93|HYDIN_MOUSE	ENSDARP00000073753
comp191711_c0	Importin subunit alpha-2	3.28077	6.01094e-06	7.70806e-05	3.25	31.59	gi|50539738|ref|NP_001002335.1|	sp|P52293|IMA2_MOUSE	ENSDARP00000111483
comp191724_c1	Cathepsin K	2.20792	0.00133369	0.00674472	15.71	72.57	gi|139002720|dbj|BAF51966.1|	sp|Q9GLE3|CATK_PIG	ENSDARP00000007535
comp191774_c0	Properdin	2.8496	5.21514e-05	0.000466357	10.18	73.41	gi|236460850|ref|NP_001153598.1|	sp|P27918|PROP_HUMAN	ENSDARP00000117151
comp191792_c0	Autism susceptibility gene 2 protein	3.44541	0.000259582	0.00177242	0.21	2.24	gi|292618247|ref|XP_002663599.1|	sp|Q8WXX7|AUTS2_HUMAN	ENSDARP00000073379
comp191834_c0	Keratin, type I cytoskeletal 13	4.76358	0.000160239	0.00119379	0.05	1.3	gi|326664588|ref|XP_003197844.1|	sp|Q8JFQ6|K1C13_ONCMY	ENSDARP00000090936
comp191964_c1	Neuritin	-31.9576	2.04348e-08	5.28403e-07	5.28	0	gi|54400516|ref|NP_001006007.1|	sp|Q6DGP8|NRN1_DANRE	ENSDARP00000062572
comp191985_c1	SH3 domain-binding protein 5-like	-29.8252	0.000726851	0.0040667	1.97	0	NA	sp|Q5U584|3BP5L_XENLA	ENSDARP00000113057
comp191987_c1	Lethal(3)malignant brain tumor-like protein 3	5.22302	1.70996e-05	0.000185246	0.04	1.52	gi|326674966|ref|XP_688020.4|	sp|Q96JM7|LMBL3_HUMAN	ENSDARP00000121747
comp191993_c1	M-phase inducer phosphatase 2	4.34051	1.87508e-06	2.79952e-05	0.12	2.5	gi|169259796|ref|NP_001108567.1|	sp|P30305|MPIP2_HUMAN	ENSDARP00000003494
comp192070_c1	Calpain-1 catalytic subunit	-2.65788	0.0011681	0.00599463	1.99	0.32	gi|221307527|ref|NP_001138267.1|	sp|P00789|CANX_CHICK	ENSDARP00000095870
comp192087_c1	Outer dense fiber protein 2	3.34855	0.000171134	0.00124825	0.12	1.26	gi|326677656|ref|XP_001332564.4|	sp|Q5ZKK5|ODFP2_CHICK	ENSDARP00000020257
comp192213_c0	Kinesin-like protein KIF14	3.41894	2.72576e-05	0.000273339	0.15	1.61	gi|113678899|ref|NP_001038441.1|	sp|Q15058|KIF14_HUMAN	ENSDARP00000084055
comp192222_c0	Protocadherin-18	30.4733	2.82471e-05	0.000277066	0	1.5	gi|169259800|ref|NP_001108571.1|	sp|Q9HCL0|PCD18_HUMAN	ENSDARP00000068851
comp192222_c1	Protocadherin-18	29.4733	0.00140897	0.00698139	0	1.19	NA	sp|A7MB46|PCD18_BOVIN	NA
comp192227_c0	Coiled-coil domain-containing protein 108	3.70218	0.000259049	0.00176967	0.15	1.93	gi|292617478|ref|XP_002663368.1|	sp|Q6ZU64|CC108_HUMAN	ENSDARP00000041801
comp192250_c2	RNA-directed DNA polymerase from mobile element jockey	-33.7613	2.47722e-13	1.81473e-11	6.19	0	gi|32394793|gb|AAN15747.1|	sp|P21329|RTJK_DROFU	NA
comp192258_c0	Histone chaperone asf1b-A	3.85105	1.24244e-05	0.000140472	0.26	3.75	gi|46309495|ref|NP_996946.1|	sp|Q6NYY4|AS1BA_DANRE	ENSDARP00000106883
comp192270_c1	Transmembrane protein 98	-4.14331	0.00199604	0.00920717	1.02	0.06	gi|122114596|ref|NP_001073664.1|	sp|Q6AYS5|TMM98_RAT	ENSDARP00000077823
comp192295_c0	Putative polypeptide N-acetylgalactosaminyltransferase-like protein 3	32.7952	1.02555e-09	3.64198e-08	0	4.94	gi|326674124|ref|XP_696189.4|	sp|Q6IS24|GLTL3_HUMAN	ENSDARP00000062190
comp192351_c0	Tektin-1	4.89744	5.25397e-07	9.2606e-06	0.15	4.54	gi|55925317|ref|NP_001007398.1|	sp|Q99JD2|TEKT1_RAT	ENSDARP00000041589
comp192386_c1	Inward rectifier potassium channel 16	34.4556	2.3508e-14	2.22042e-12	0	9.85	gi|326672526|ref|XP_001341428.4|	sp|Q9NPI9|IRK16_HUMAN	ENSDARP00000103816
comp192386_c2	Inward rectifier potassium channel 2	6.2339	6.98975e-08	1.59246e-06	0.06	4.16	gi|189526209|ref|XP_001923086.1|	sp|Q64273|IRK2_RAT	ENSDARP00000020190
comp192405_c0	Radial spoke head protein 3 homolog	30.6609	1.16786e-05	0.000132776	0	3.21	gi|147905219|ref|NP_001082864.1|	sp|A8E4N3|RSPH3_BOVIN	ENSDARP00000107627
comp192425_c1	Sodium-dependent noradrenaline transporter	32.8502	7.44117e-10	2.72558e-08	0	3.43	gi|326669495|ref|XP_694138.3|	sp|P23975|SC6A2_HUMAN	ENSDARP00000008096
comp192528_c1	Protein diaphanous homolog 3	3.59366	0.000436421	0.00271046	0.17	2.01	gi|348516612|ref|XP_003445832.1|	sp|Q9NSV4|DIAP3_HUMAN	NA
comp192552_c0	Rho GTPase-activating protein 24	3.04652	0.000622782	0.00362201	0.21	1.7	gi|189534278|ref|XP_001339010.2|	sp|Q5U2Z7|RHG24_RAT	ENSDARP00000117968
comp192588_c0	EF-hand domain-containing family member C2	4.38807	2.49918e-05	0.000253044	0.11	2.2	gi|220941673|emb|CAX15482.1|	sp|Q32TF8|EFHC2_DANRE	ENSDARP00000010992
comp192614_c0	Syntaxin-1A	-30.9321	6.31674e-06	7.98971e-05	2.78	0	gi|348534815|ref|XP_003454897.1|	sp|P32850|STX1A_BOVIN	ENSDARP00000076385
comp192619_c0	Gamma-aminobutyric acid receptor subunit delta	5.78842	2.49961e-09	8.08193e-08	0.09	4.89	gi|326670382|ref|XP_700099.4|	sp|P18506|GBRD_RAT	ENSDARP00000077851
comp192738_c0	Forkhead box protein D2	4.50055	4.52111e-06	5.97794e-05	0.17	3.76	gi|301069358|ref|NP_571346.2|	sp|Q90WN4|FOXD2_XENLA	ENSDARP00000101683
comp192751_c3	Krueppel-like factor 15	-4.07972	3.97577e-08	9.57803e-07	53.09	3.14	gi|37544868|gb|AAM75147.1|	sp|Q9UIH9|KLF15_HUMAN	ENSDARP00000107271
comp192789_c2	Netrin-1	-5.85113	9.23962e-09	2.63094e-07	4.43	0.08	gi|24158431|ref|NP_571104.1|	sp|O95631|NET1_HUMAN	ENSDARP00000024821
comp192881_c1	Bone morphogenetic protein 2	29.3908	0.00199604	0.00920717	0	1.21	gi|117394630|gb|ABK34489.1|	sp|Q804S2|BMP2_TETNG	ENSDARP00000091255
comp192888_c0	Deoxyribodipyrimidine photo-lyase	29.4733	0.00140897	0.00698139	0	1.13	gi|464378|sp|P34205.1|PHR_CARAU	sp|P34205|PHR_CARAU	ENSDARP00000071745
comp192926_c0	Pyrin	-3.18395	0.000572185	0.00337147	4.99	0.55	gi|348534633|ref|XP_003454806.1|	sp|O15553|MEFV_HUMAN	ENSDARP00000088987
comp192926_c1	E3 ubiquitin/ISG15 ligase TRIM25	-3.45074	1.43005e-05	0.000159693	4.79	0.44	gi|348534635|ref|XP_003454807.1|	sp|Q61510|TRI25_MOUSE	NA
comp192932_c0	Solute carrier organic anion transporter family member 1C1	-6.37878	1.60691e-14	1.56488e-12	105.94	1.27	gi|47209578|emb|CAF89838.1|	sp|Q9NYB5|SO1C1_HUMAN	ENSDARP00000105493
comp192953_c1	Membrane-associated tyrosine- and threonine-specific cdc2-inhibitory kinase	4.93351	1.39446e-06	2.18412e-05	0.09	2.81	gi|169642055|gb|AAI60663.1|	sp|Q91618|PMYT1_XENLA	ENSDARP00000122987
comp192977_c0	Protein phosphatase 1 regulatory subunit 32	29.6253	0.00100641	0.00525403	0	1.43	gi|125854391|ref|XP_700422.2|	sp|Q2T9T0|PPR32_BOVIN	ENSDARP00000111023
comp192986_c1	Melanoma inhibitory activity protein 2	-3.02301	0.00171843	0.00829119	3.11	0.38	gi|148744713|gb|AAI42826.1|	sp|Q96PC5|MIA2_HUMAN	NA
comp193057_c0	Probable polypeptide N-acetylgalactosaminyltransferase 8	2.90351	0.000505605	0.00307233	0.48	3.59	gi|68441607|ref|XP_696970.1|	sp|Q9NY28|GALT8_HUMAN	ENSDARP00000020233
comp193118_c0	Solute carrier family 35 member F2	4.36184	7.19601e-07	1.22497e-05	0.27	5.65	gi|68380059|ref|XP_688099.1|	sp|Q7TML3|S35F2_MOUSE	ENSDARP00000105869
comp193254_c1	Insulin-like growth factor-binding protein complex acid labile subunit	29.9472	0.000290613	0.00194492	0	1.33	NA	sp|P70389|ALS_MOUSE	ENSDARP00000114729
comp193301_c1	Coiled-coil domain-containing protein 147	6.72552	3.96692e-09	1.22812e-07	0.04	3.83	gi|159155595|gb|AAI54490.1|	sp|Q5T655|CC147_HUMAN	ENSDARP00000091840
comp193306_c0	RAD52 motif-containing protein 1	3.0366	0.00025043	0.00172058	0.36	2.92	gi|55925241|ref|NP_001007334.1|	sp|Q5U3G4|RDM1_DANRE	ENSDARP00000055675
comp193381_c1	HAUS augmin-like complex subunit 1	3.89744	0.000110253	0.000872019	0.2	2.99	gi|62204672|gb|AAH93327.1|	sp|Q8BHX1|HAUS1_MOUSE	ENSDARP00000076392
comp193415_c0	Probable RNA-directed DNA polymerase from transposon X-element	-30.0316	0.000390825	0.00246023	1.61	0	gi|301617343|ref|XP_002938110.1|	sp|Q9NBX4|RTXE_DROME	ENSDARP00000104965
comp193508_c0	Protein Mis18-beta	30.6253	1.44592e-05	0.000160412	0	1.87	gi|224496026|ref|NP_001139092.1|	sp|A2AQ14|MS18B_MOUSE	ENSDARP00000122996
comp193537_c0	Centromere protein N	3.26608	0.000233106	0.00161351	0.3	2.9	gi|50539750|ref|NP_001002341.1|	sp|Q1T765|CENPN_CHICK	ENSDARP00000064079
comp193588_c0	Angiopoietin-2	-4.93686	1.20305e-08	3.3326e-07	4.17	0.14	gi|94733393|emb|CAK04443.1|	sp|Q9BDY7|ANGP2_PIG	ENSDARP00000070502
comp193594_c3	Ankyrin repeat domain-containing protein 24	-3.37597	8.7455e-05	0.000713274	3.44	0.33	NA	sp|Q8TF21|ANR24_HUMAN	NA
comp193627_c0	Uncharacterized protein C1orf53	30.5128	2.82471e-05	0.000277066	0	1.65	gi|157885969|emb|CAP09367.1|	sp|Q5VUE5|CA053_HUMAN	ENSDARP00000096390
comp193628_c0	p53-induced protein with a death domain	31.6432	8.42045e-07	1.40126e-05	0	3.83	gi|301617309|ref|XP_002938088.1|	sp|Q9HB75|PIDD_HUMAN	NA
comp193659_c1	Transcription cofactor HES-6	4.38807	8.38877e-06	0.000101331	0.14	3.03	gi|10863869|gb|AAG23292.1|	sp|Q96HZ4|HES6_HUMAN	ENSDARP00000010206
comp193718_c0	Protein FAM84A	5.68725	7.57412e-12	4.2163e-10	0.63	32.33	gi|41053826|ref|NP_956912.1|	sp|Q9D650|FA84A_MOUSE	ENSDARP00000020319
comp193752_c0	Dynein intermediate chain 2, ciliary	29.3908	0.00199604	0.00920717	0	1.27	NA	sp|Q16959|DYI2_ANTCR	NA
comp193768_c1	N-acylneuraminate cytidylyltransferase	31.186	9.66399e-06	0.000113705	0	2.99	gi|378556117|gb|AFC17883.1|	sp|Q90WG6|NEUA_ONCMY	ENSDARP00000107758
comp193810_c0	Tyrosine-protein kinase HCK	2.24874	0.00122352	0.00624214	4.48	21.27	gi|348540840|ref|XP_003457895.1|	sp|P08631|HCK_HUMAN	ENSDARP00000075977
comp193816_c0	Myb-related transcription factor, partner of profilin	2.55713	0.00171102	0.00827799	0.27	1.61	gi|326674922|ref|XP_003200233.1|	sp|Q08B72|MYPOP_XENLA	ENSDARP00000085542
comp194006_c0	HAUS augmin-like complex subunit 5	3.53114	3.49293e-05	0.000334646	0.2	2.36	gi|55925369|ref|NP_001007439.1|	sp|O94927|HAUS5_HUMAN	ENSDARP00000017340
comp194047_c0	Kinesin-like protein KIF17	29.8883	0.000390825	0.00246023	0	1.07	gi|223953509|gb|ACN29983.1|	sp|Q99PW8|KIF17_MOUSE	ENSDARP00000108705
comp194109_c0	Protein MIS12 homolog	5.40744	6.56495e-06	8.2525e-05	0.07	2.77	gi|41055205|ref|NP_956672.1|	sp|Q1T769|MIS12_CHICK	ENSDARP00000032207
comp194148_c0	Protein DEPP	3.93351	0.000211308	0.00150344	0.19	2.84	gi|348507316|ref|XP_003441202.1|	sp|Q5RBE4|DEPP_PONAB	NA
comp194154_c0	BTB/POZ domain-containing protein KCTD7	2.91043	0.000727483	0.00406912	0.2	1.51	gi|226723127|sp|Q0VFV7.2|KCTD7_DANRE	sp|Q0VFV7|KCTD7_DANRE	ENSDARP00000082410
comp194182_c2	Growth hormone receptor	-29.5842	0.00199604	0.00920717	2.6	0	gi|53854585|gb|AAU95675.1|	sp|O46600|GHR_BOVIN	ENSDARP00000014290
comp194256_c0	Transmembrane protein 64	-3.76624	6.83055e-07	1.16959e-05	7.26	0.53	gi|190194337|ref|NP_001121723.1|	sp|Q6YI46|TMM64_HUMAN	ENSDARP00000082820
comp194268_c1	Calcium/calmodulin-dependent protein kinase type IV	3.57094	0.000499278	0.00303796	0.11	1.33	gi|62955183|ref|NP_001017607.1|	sp|P13234|KCC4_RAT	ENSDARP00000037747
comp194277_c0	Filamin-A-interacting protein 1	4.22302	0.00141951	0.00699028	0.07	1.37	gi|326677365|ref|XP_685522.5|	sp|Q7Z7B0|FLIP1_HUMAN	ENSDARP00000103124
comp194277_c2	Filamin-A-interacting protein 1	3.70218	0.000571838	0.0033704	0.21	2.74	gi|348518391|ref|XP_003446715.1|	sp|Q8K4T4|FLIP1_RAT	NA
comp194319_c4	Single-minded homolog 1-A	4.67047	0.000230561	0.00160051	0.09	2.29	gi|30089690|ref|NP_835740.1|	sp|Q98SJ5|SIM1A_DANRE	ENSDARP00000033085
comp194343_c0	Neurobeachin	31.5887	1.09006e-06	1.75113e-05	0	1.88	gi|189528934|ref|XP_001920727.1|	sp|Q9EPN1|NBEA_MOUSE	ENSDARP00000041156
comp194421_c0	NT-3 growth factor receptor	-30.2947	0.000125561	0.000966314	2.61	0	gi|365822563|gb|AEX01238.1|	sp|Q91044|NTRK3_CHICK	ENSDARP00000086160
comp194421_c1	NT-3 growth factor receptor	-5.97788	4.22304e-09	1.30149e-07	5.5	0.09	gi|326680709|ref|XP_002662799.2|	sp|Q16288|NTRK3_HUMAN	ENSDARP00000086161
comp194604_c0	Protein GREB1	-30.8796	7.72046e-06	9.44321e-05	1.67	0	gi|61402751|gb|AAH91813.1|	sp|Q3UHK3|GREB1_MOUSE	ENSDARP00000095024
comp194611_c0	Apelin receptor B	2.40101	0.00159278	0.00775835	0.74	3.9	gi|350276276|ref|NP_001025368.2|	sp|A0T2N3|APJB_DANRE	ENSDARP00000108783
comp194624_c2	Bifunctional protein NCOAT	29.6957	0.000726851	0.0040667	0	2.04	gi|326669356|ref|XP_003198995.1|	sp|Q8VIJ5|NCOAT_RAT	ENSDARP00000101609
comp194745_c0	Cubilin	30.4326	3.56805e-05	0.000339135	0	1.17	gi|326679767|ref|XP_002666724.2|	sp|Q9TU53|CUBN_CANFA	ENSDARP00000054471
comp194747_c0	Leucine-rich repeat-containing protein FAM211A	2.69695	0.000339279	0.00222536	0.82	5.34	gi|189536325|ref|XP_001923259.1|	sp|Q8NAA5|F211A_HUMAN	ENSDARP00000111990
comp194748_c0	Free fatty acid receptor 2	31.2575	6.00382e-06	7.70135e-05	0	2.22	gi|292622744|ref|XP_002665089.1|	sp|Q76EI6|FFAR2_RAT	ENSDARP00000060521
comp194842_c0	Uncharacterized protein C11orf65	30.9181	3.23096e-05	0.000311891	0	2.32	gi|301610903|ref|XP_002934975.1|	sp|Q8NCR3|CK065_HUMAN	ENSDARP00000043608
comp194880_c1	Regulator of G-protein signaling 8	3.66986	4.88638e-07	8.68018e-06	10.35	131.7	gi|326678614|ref|XP_001332101.4|	sp|Q95K68|RGS8_MACFA	ENSDARP00000016941
comp194888_c0	Separin	4.65667	5.96031e-08	1.37404e-06	0.17	4.24	gi|125818945|ref|XP_001337869.1|	sp|P60330|ESPL1_MOUSE	ENSDARP00000098653
comp194888_c2	Separin	30.2102	9.63608e-05	0.000771567	0	1.01	NA	sp|Q14674|ESPL1_HUMAN	NA
comp194925_c0	Long-chain-fatty-acid--CoA ligase 3	-7.16123	9.58988e-10	3.42649e-08	6.12	0.04	gi|113681759|ref|NP_001038593.1|	sp|Q63151|ACSL3_RAT	ENSDARP00000042883
comp194925_c1	Long-chain-fatty-acid--CoA ligase 3	-4.84691	7.95295e-08	1.78205e-06	9.93	0.34	NA	sp|Q5R668|ACSL3_PONAB	NA
comp194968_c0	PCNA-interacting partner	3.87906	1.10453e-05	0.000128366	0.19	2.8	gi|350529318|ref|NP_001035470.2|	sp|Q1RMA6|PARI_DANRE	ENSDARP00000041528
comp195016_c0	Histone-lysine N-methyltransferase SUV39H1	4.87906	1.87088e-06	2.7953e-05	0.09	2.59	gi|187608101|ref|NP_001119954.1|	sp|Q5RB81|SUV91_PONAB	ENSDARP00000072614
comp195077_c0	Centromere protein K	3.02662	0.000698785	0.00401821	0.27	2.19	gi|156230363|gb|AAI51945.1|	sp|Q1T7C1|CENPK_CHICK	ENSDARP00000057885
comp195113_c1	Proto-oncogene tyrosine-protein kinase ROS	-3.88027	0.000408153	0.00255277	2.13	0.14	NA	sp|P08922|ROS1_HUMAN	ENSDARP00000118327
comp195134_c0	Condensin-2 complex subunit G2	2.80665	0.000431514	0.00268243	0.28	1.97	gi|302564197|ref|NP_001082961.2|	sp|Q2TAW0|CNDG2_XENLA	ENSDARP00000078525
comp195215_c2	Voltage-dependent calcium channel subunit alpha-2/delta-1	-29.7097	0.00100641	0.00525403	1.91	0	gi|169234588|ref|NP_001038425.2|	sp|P13806|CA2D1_RABIT	ENSDARP00000027410
comp195250_c0	Kinesin-like protein KIF2C	3.93351	3.96682e-06	5.34552e-05	0.14	2.21	gi|167621554|ref|NP_001108065.1|	sp|P70096|KIF2C_CRIGR	ENSDARP00000099090
comp195251_c0	Non-histone chromosomal protein HMG-14A	2.54046	0.000282994	0.00191402	12.18	70.89	gi|238550145|ref|NP_001154808.1|	sp|P12902|HM14A_CHICK	ENSDARP00000105574
comp195289_c0	Midasin	-29.8252	0.000726851	0.0040667	1.72	0	gi|326677081|ref|XP_003200751.1|	sp|Q9NU22|MDN1_HUMAN	ENSDARP00000120620
comp195346_c0	Arylamine N-acetyltransferase, pineal gland isozyme NAT-3	3.40744	0.000291475	0.00194654	0.2	2.14	gi|189536735|ref|XP_696456.3|	sp|P13914|ARY2_CHICK	ENSDARP00000104758
comp195367_c1	DNA replication complex GINS protein PSF3	31.0582	1.89214e-05	0.000201007	0	2.94	gi|50838828|ref|NP_001002874.1|	sp|Q9BRX5|PSF3_HUMAN	ENSDARP00000056722
comp195447_c2	Neuronal growth regulator 1	-5.90884	1.21973e-06	1.94337e-05	4.88	0.08	gi|51467938|ref|NP_001003851.1|	sp|Q9W6V2|NEGR1_CHICK	ENSDARP00000110506
comp195447_c5	Neuronal growth regulator 1	-30.2122	0.000164799	0.00120532	3.08	0	gi|134085208|emb|CAM60084.1|	sp|Q5R412|NEGR1_PONAB	NA
comp195457_c0	Intraflagellar transport protein 74 homolog	3.04112	0.000139736	0.00105942	0.38	3.11	gi|349501050|ref|NP_001002385.2|	sp|Q8BKE9|IFT74_MOUSE	ENSDARP00000027867
comp195492_c0	Protein hid-1 homolog	3.46402	0.00141891	0.00699028	0.16	1.78	gi|348525140|ref|XP_003450080.1|	sp|Q8R1F6|HID1_MOUSE	ENSDARP00000038195
comp195492_c3	Protein hid-1 homolog	29.3908	0.00199604	0.00920717	0	0.92	NA	sp|Q8IV36|HID1_HUMAN	ENSDARP00000007071
comp195570_c1	Homeobox protein EMX2	4.98598	1.04806e-06	1.69299e-05	0.1	3.11	gi|65301426|ref|NP_571355.2|	sp|Q04744|EMX2_MOUSE	ENSDARP00000058035
comp195632_c0	SHC SH2 domain-binding protein 1	3.12348	0.000444113	0.00275028	0.41	3.58	gi|41054143|ref|NP_956137.1|	sp|Q8NEM2|SHCBP_HUMAN	ENSDARP00000104730
comp195632_c1	SHC SH2 domain-binding protein 1 homolog B	31.2102	8.22534e-06	9.98406e-05	0	1.42	NA	sp|Q640F2|SHCBB_XENLA	NA
comp195635_c0	Zinc finger Ran-binding domain-containing protein 3	29.8883	0.000390825	0.00246023	0	1.21	gi|326678361|ref|XP_003201048.1|	sp|Q6NZP1|ZRAB3_MOUSE	ENSDARP00000109706
comp195638_c0	GMP reductase 1	33.537	9.72466e-12	5.27666e-10	0	5.29	gi|66472522|ref|NP_001018448.1|	sp|Q9DCZ1|GMPR1_MOUSE	ENSDARP00000050129
comp195659_c1	Tribbles homolog 1	-3.20809	9.06798e-06	0.000108635	17.74	1.92	gi|348513330|ref|XP_003444195.1|	sp|Q96RU8|TRIB1_HUMAN	ENSDARP00000101435
comp195767_c0	Chromosome transmission fidelity protein 8 homolog	2.58461	0.00158137	0.00770644	0.44	2.62	gi|124481659|gb|AAI33142.1|	sp|P0CG15|CTF8_MOUSE	ENSDARP00000090933
comp195775_c1	Glucocorticoid-induced transcript 1 protein	4.09748	1.6113e-06	2.468e-05	0.24	4.09	gi|148725554|emb|CAN87956.1|	sp|Q86VQ1|GLCI1_HUMAN	ENSDARP00000035581
comp195803_c1	Homeobox protein Hox-D4a	29.6253	0.00100641	0.00525403	0	0.6	gi|187608357|ref|NP_001119917.1|	sp|O57374|HXD4A_DANRE	ENSDARP00000076791
comp195873_c1	Lipoma HMGIC fusion partner-like 3 protein	30.3477	5.79138e-05	0.000501404	0	1.6	gi|326669866|ref|XP_693927.4|	sp|Q86UP9|LHPL3_HUMAN	ENSDARP00000058320
comp195906_c1	Centromere protein T	4.50055	4.52111e-06	5.97794e-05	0.16	3.69	gi|326677594|ref|XP_003200868.1|	sp|F1NPG5|CENPT_CHICK	ENSDARP00000108991
comp195924_c0	Serine/threonine-protein kinase 24	2.40397	0.000585955	0.00344465	2.79	14.79	gi|47087323|ref|NP_998642.1|	sp|Q99KH8|STK24_MOUSE	ENSDARP00000084749
comp195951_c0	Syntaxin-binding protein 6	-3.63608	8.41374e-07	1.40126e-05	18.88	1.52	gi|50344780|ref|NP_001002063.1|	sp|Q8R3T5|STXB6_MOUSE	ENSDARP00000108775
comp195973_c0	Ammonium transporter Rh type C-like 2	7.69765	2.17059e-17	3.72137e-15	0.37	76.14	gi|148726786|dbj|BAF63790.1|	sp|Q8JI14|RHCL2_DANRE	ENSDARP00000048027
comp195982_c0	Solute carrier family 22 member 4	4.7831	1.95352e-09	6.5177e-08	0.82	22.63	gi|326678000|ref|XP_001340212.4|	sp|Q9R141|S22A4_RAT	ENSDARP00000121090
comp195993_c3	DNA-directed RNA polymerase III subunit RPC7-like	-4.96887	1.74566e-09	5.89162e-08	16.44	0.52	gi|94732385|emb|CAK11489.1|	sp|Q9BT43|RPC7L_HUMAN	ENSDARP00000123396
comp195999_c0	Macrophage colony-stimulating factor 1	32.0582	8.6925e-08	1.92347e-06	0	3.44	gi|169158599|emb|CAQ13457.1|	sp|P09603|CSF1_HUMAN	ENSDARP00000089407
comp196000_c0	Endothelial lipase	-5.27883	1.78392e-11	9.16767e-10	202.93	5.23	gi|41056009|ref|NP_956422.1|	sp|Q9Y5X9|LIPE_HUMAN	ENSDARP00000089620
comp196008_c0	Cytochrome P450 2D15	-8.45852	3.77392e-20	1.6382e-17	129.89	0.37	gi|326669588|ref|XP_001921303.2|	sp|Q29473|CP2DF_CANFA	ENSDARP00000089694
comp196014_c0	Tissue-type plasminogen activator	3.67339	8.82096e-07	1.45662e-05	0.96	12.2	gi|292616627|ref|XP_002663097.1|	sp|Q8SQ23|TPA_PIG	ENSDARP00000085358
comp196016_c0	EH domain-containing protein 3	2.73207	0.000251834	0.00172907	1.81	12.01	gi|52219010|ref|NP_001004578.1|	sp|Q9QXY6|EHD3_MOUSE	ENSDARP00000020181
comp196016_c1	EH domain-containing protein 1	3.31982	5.59976e-06	7.26226e-05	3.41	34.06	NA	sp|Q5RBP4|EHD1_PONAB	NA
comp196048_c0	Sphingomyelin phosphodiesterase 3	3.302	3.45162e-05	0.000330998	0.39	3.87	gi|117606307|ref|NP_001071083.1|	sp|Q9NY59|NSMA2_HUMAN	ENSDARP00000077993
comp196055_c0	Probable G-protein coupled receptor 146	-2.40267	0.000496308	0.00302977	50.03	9.46	gi|121583958|ref|NP_001073488.1|	sp|Q6P7G9|GP146_XENLA	ENSDARP00000077459
comp196065_c1	DNA polymerase alpha catalytic subunit	3.43545	1.20721e-05	0.000136898	0.34	3.71	gi|326679675|ref|XP_001922054.2|	sp|Q9DE46|DPOLA_XENLA	ENSDARP00000106559
comp196130_c0	Myosin-7B	29.7628	0.000530405	0.00315536	0	0.91	gi|326672099|ref|XP_002663913.2|	sp|A2AQP0|MYH7B_MOUSE	ENSDARP00000078009
comp196130_c1	Myosin-3	29.8269	0.000390825	0.00246023	0	0.36	gi|47214561|emb|CAF96234.1|	sp|P11055|MYH3_HUMAN	ENSDARP00000056848
comp196161_c0	Transposon TX1 uncharacterized 149 kDa protein	30.3908	4.53239e-05	0.00041156	0	1.16	gi|326675025|ref|XP_003200252.1|	sp|P14381|YTX2_XENLA	NA
comp196192_c0	Cytoskeleton-associated protein 2	5.02411	5.0451e-08	1.18583e-06	0.09	3.08	gi|292618304|ref|XP_697274.2|	sp|Q5R7F8|CKAP2_PONAB	ENSDARP00000107497
comp196193_c1	Protein tyrosine phosphatase type IVA 3	-3.60517	6.78732e-07	1.16268e-05	123.16	10.12	gi|47085965|ref|NP_998346.1|	sp|A2VDT1|TP4A3_BOVIN	ENSDARP00000039012
comp196198_c1	DNA polymerase alpha subunit B	3.43601	3.40933e-05	0.000327636	0.36	3.88	gi|169154348|emb|CAQ15217.1|	sp|Q14181|DPOA2_HUMAN	ENSDARP00000002618
comp196285_c0	Oligodendrocyte-myelin glycoprotein	4.20099	5.56909e-05	0.00049411	0.11	2.06	gi|348526011|ref|XP_003450514.1|	sp|P23515|OMGP_HUMAN	ENSDARP00000106283
comp196287_c0	Caspase-8	3.83969	2.77301e-06	3.93428e-05	0.42	6	gi|210147383|ref|NP_001129724.1|	sp|O89110|CASP8_MOUSE	ENSDARP00000063081
comp196290_c0	Serine/threonine-protein kinase pdik1l	29.7628	0.000530405	0.00315536	0	1.98	gi|55962341|emb|CAI12038.1|	sp|Q32PP3|PDK1L_DANRE	ENSDARP00000061554
comp196290_c1	Serine/threonine-protein kinase 35	4.0366	0.000132862	0.00101504	0.15	2.54	NA	sp|Q80ZW0|STK35_MOUSE	NA
comp196317_c0	5-aminolevulinate synthase, nonspecific, mitochondrial	3.62859	6.06353e-07	1.04837e-05	9.63	119.07	gi|41152048|ref|NP_958444.1|	sp|P43091|HEM1_OPSTA	ENSDARP00000005771
comp196375_c1	Insulin-like growth factor-binding protein 1	-6.65549	1.57564e-15	1.80804e-13	2388.94	23.7	gi|258406686|gb|ACV72066.1|	sp|P24591|IBP1_BOVIN	ENSDARP00000019674
comp196378_c0	Carbonic anhydrase 4	33.0649	1.91751e-10	7.95952e-09	0	5.5	gi|45709528|gb|AAH67635.1|	sp|P48284|CAH4_RAT	ENSDARP00000065361
comp196383_c0	Solute carrier family 2, facilitated glucose transporter member 11	36.1989	1.77877e-19	5.76039e-17	0	33.44	gi|167555079|ref|NP_001107902.1|	sp|Q9BYW1|GTR11_HUMAN	ENSDARP00000086765
comp196387_c0	Ankyrin repeat and MYND domain-containing protein 2	-4.14331	0.00199604	0.00920717	1.93	0.11	gi|321469693|gb|EFX80672.1|	sp|Q8IV38|ANKY2_HUMAN	ENSDARP00000006141
comp196396_c0	Bone morphogenetic protein 7	-29.5842	0.00199604	0.00920717	2.42	0	gi|116004511|ref|NP_001070614.1|	sp|P18075|BMP7_HUMAN	ENSDARP00000119798
comp196415_c0	Adenosine kinase	-2.23477	0.00108774	0.00563463	241.2	51.24	gi|47086461|ref|NP_997956.1|	sp|P55264|ADK_MOUSE	ENSDARP00000057604
comp196416_c3	Ectonucleotide pyrophosphatase/phosphodiesterase family member 7	-31.1247	2.04881e-06	3.00827e-05	3.58	0	gi|159155942|gb|AAI54659.1|	sp|Q5EZ72|ENPP7_RAT	ENSDARP00000070046
comp196418_c0	Brain-specific angiogenesis inhibitor 1-associated protein 2-like protein 2	2.94662	3.425e-05	0.00032891	3.47	26.73	gi|292611723|ref|XP_002661202.1|	sp|Q1LWE6|BI2L2_DANRE	ENSDARP00000027984
comp196432_c0	RIIa domain-containing protein 1	31.1362	1.13841e-05	0.000131741	0	5.07	gi|229331993|ref|NP_001153235.1|	sp|A6NNX1|RIAD1_HUMAN	ENSDARP00000111167
comp196467_c0	Ubiquitin domain-containing protein 1	4.3079	3.70145e-05	0.000349373	0.11	2.23	gi|220678280|emb|CAX14612.1|	sp|Q4V8W7|UBTD1_DANRE	ENSDARP00000078570
comp196475_c1	Melanopsin-A	-3.90884	0.00102803	0.00535595	1.11	0.07	gi|307159092|gb|ADN39430.1|	sp|Q2KNE5|OPN4A_DANRE	ENSDARP00000031999
comp196525_c0	Frizzled-3	4.4824	1.5141e-05	0.000166841	0.09	2.11	gi|194041557|ref|XP_001928822.1|	sp|Q61086|FZD3_MOUSE	ENSDARP00000084982
comp196567_c0	Beta,beta-carotene 15,15'-monooxygenase	-4.63445	1.4423e-08	3.91821e-07	9.33	0.38	gi|13872740|emb|CAC37566.1|	sp|Q9I993|BCDO1_CHICK	ENSDARP00000095874
comp196568_c0	Complement C1q subcomponent subunit A	3.12804	1.57654e-05	0.000172881	4.46	39.02	gi|66472692|ref|NP_001018363.1|	sp|P31720|C1QA_RAT	ENSDARP00000039319
comp196574_c1	L-xylulose reductase	-5.2137	3.56805e-05	0.000339135	0.8	0.02	gi|61806472|ref|NP_001013468.1|	sp|Q8NK50|DCXR_HYPJE	ENSDARP00000070003
comp196583_c0	Solute carrier family 23 member 1	30.7628	7.72046e-06	9.44321e-05	0	2.92	gi|220679040|emb|CAX14411.1|	sp|Q9WTW7|S23A1_RAT	ENSDARP00000068850
comp196623_c1	Ras-related protein Rab-11B	3.27378	4.30365e-05	0.000397389	1.09	10.54	gi|50540176|ref|NP_001002555.1|	sp|P22129|RB11B_DISOM	ENSDARP00000111631
comp196627_c0	Jeltraxin	-7.48293	1.85136e-17	3.22832e-15	265.44	1.48	gi|220675878|emb|CAX14455.1|	sp|Q9PTT2|JELT_LEPLA	ENSDARP00000066295
comp196635_c0	Inactive serine protease PAMR1	30.3033	5.79138e-05	0.000501404	0	1.62	gi|326669566|ref|XP_001919563.2|	sp|Q6DIV5|PAMR1_XENTR	ENSDARP00000114582
comp196659_c0	Probable pancreatic secretory proteinase inhibitor	-8.64156	7.31423e-14	6.00502e-12	42.72	0.11	gi|292609409|ref|XP_002660388.1|	sp|P11706|ISK1_ANGAN	ENSDARP00000106946
comp196683_c0	Ubiquitin-conjugating enzyme E2 A	-2.694	0.000109547	0.000867787	239	36.93	gi|41054359|ref|NP_956013.1|	sp|Q9Z255|UBE2A_MOUSE	ENSDARP00000021303
comp196705_c0	Bone morphogenetic protein 10	-29.5842	0.00199604	0.00920717	2.12	0	gi|284172369|ref|NP_001165057.1|	sp|O95393|BMP10_HUMAN	ENSDARP00000076657
comp196723_c1	Sodium-coupled neutral amino acid transporter 2	-3.74912	2.6919e-07	5.16167e-06	193.15	14.36	gi|113681364|ref|NP_001038569.1|	sp|Q5SPB1|S38A2_DANRE	ENSDARP00000067444
comp196732_c0	Acyl-CoA-binding domain-containing protein 4	4.45475	2.02321e-07	4.03494e-06	0.23	5.13	gi|59933236|ref|NP_001012366.1|	sp|Q9MA55|ACBP4_ARATH	ENSDARP00000058842
comp196734_c1	Meteorin-like protein	4.34855	0.000921321	0.00500514	0.16	3.33	gi|189515269|ref|XP_001345295.2|	sp|Q7ZV46|METRL_DANRE	ENSDARP00000021463
comp196740_c0	Centromere protein L	3.3079	0.000469533	0.0028919	0.14	1.43	gi|51468000|ref|NP_001003878.1|	sp|Q6DRD4|CENPL_DANRE	ENSDARP00000056666
comp196752_c0	Heme-binding protein 2	-6.71651	1.14786e-15	1.37352e-13	968.77	9.21	gi|189516775|ref|XP_001922019.1|	sp|Q9Y5Z4|HEBP2_HUMAN	ENSDARP00000098458
comp196777_c0	Inhibin beta B chain	-9.18332	1.94761e-15	2.20139e-13	13.17	0.02	gi|326664028|ref|XP_002662616.2|	sp|P27093|INHBB_CHICK	ENSDARP00000059761
comp196786_c0	Actin-related protein 2/3 complex subunit 1B	3.6021	6.70161e-07	1.14944e-05	25.21	306.11	gi|47085927|ref|NP_998321.1|	sp|Q9WV32|ARC1B_MOUSE	ENSDARP00000038520
comp196794_c0	ATP-sensitive inward rectifier potassium channel 1	5.40744	3.31478e-09	1.04043e-07	0.17	7.15	gi|41054727|ref|NP_957329.1|	sp|P48048|IRK1_HUMAN	ENSDARP00000123561
comp196805_c0	Intelectin-1b	29.6253	0.00100641	0.00525403	0	1.98	gi|183396502|gb|ACC62155.1|	sp|Q80ZA0|ITL1B_MOUSE	ENSDARP00000110426
comp196816_c0	Phospholipid hydroperoxide glutathione peroxidase, mitochondrial	-4.0672	3.84088e-08	9.29556e-07	731.9	43.66	gi|218751897|ref|NP_001007283.2|	sp|Q9N2J2|GPX4_BOVIN	ENSDARP00000120856
comp196832_c0	IQ and ubiquitin-like domain-containing protein	33.4066	2.28415e-11	1.15268e-09	0	3.14	gi|292628342|ref|XP_002666923.1|	sp|Q4R6T7|IQUB_MACFA	ENSDARP00000083250
comp196856_c0	Triple functional domain protein	3.59928	8.21598e-06	9.98406e-05	0.22	2.63	gi|326674680|ref|XP_002667574.2|	sp|Q1LUA6|TRIO_DANRE	ENSDARP00000000382
comp196872_c3	Dynein heavy chain 2, axonemal	31.4932	1.86519e-06	2.78986e-05	0	2.24	gi|326669322|ref|XP_001919747.3|	sp|P0C6F1|DYH2_MOUSE	ENSDARP00000111618
comp196894_c0	Tubulin alpha chain	29.6253	0.00100641	0.00525403	0	2.78	gi|348518187|ref|XP_003446613.1|	sp|Q28IX8|TBA_XENTR	ENSDARP00000053303
comp196896_c1	DNA endonuclease RBBP8	3.50055	0.00141891	0.00699028	0.18	2.04	gi|387942469|sp|F1R983.1|COM1_DANRE	sp|F1R983|COM1_DANRE	ENSDARP00000063831
comp196906_c0	Cathepsin Z	2.50167	0.000292436	0.00195232	83.05	470.37	gi|61661416|gb|AAX51298.1|	sp|Q9R1T3|CATZ_RAT	ENSDARP00000063250
comp196915_c0	UBX domain-containing protein 11	29.8883	0.000390825	0.00246023	0	1.53	gi|125840379|ref|XP_697591.2|	sp|Q9D572|UBX11_MOUSE	ENSDARP00000093497
comp196923_c0	Baculoviral IAP repeat-containing protein 5	4.27079	3.58928e-07	6.63602e-06	0.79	15.27	gi|35902992|ref|NP_919378.1|	sp|Q9GLN5|BIRC5_PIG	ENSDARP00000101794
comp196937_c1	Ovotransferrin	4.22302	0.00141951	0.00699028	0.07	1.3	gi|167555228|ref|NP_001107938.1|	sp|P02789|TRFE_CHICK	ENSDARP00000005435
comp196952_c0	Selenoprotein M	-31.4823	2.97358e-07	5.59535e-06	4.84	0	gi|315221161|ref|NP_001182713.2|	sp|Q6GP98|SELM_XENLA	ENSDARP00000119889
comp196955_c1	Zinc finger with UFM1-specific peptidase domain protein	5.06126	3.59785e-05	0.000340697	0.04	1.25	gi|262263368|ref|NP_001076474.2|	sp|Q4R4A2|ZUFSP_MACFA	ENSDARP00000078444
comp196968_c0	Transcription factor Sox-9-A	-4.04918	5.14114e-07	9.08135e-06	4.32	0.26	gi|61808324|gb|AAX56088.1|	sp|B7ZR65|SOX9A_XENLA	ENSDARP00000006945
comp196982_c0	Probable RNA-directed DNA polymerase from transposon BS	-3.62873	0.00114105	0.0058717	3.51	0.28	gi|221119676|ref|XP_002155414.1|	sp|Q95SX7|RTBS_DROME	ENSDARP00000109155
comp196988_c0	Protein GTLF3B	2.65975	0.000564332	0.00333338	0.75	4.72	gi|61651794|ref|NP_001013336.1|	sp|Q5D014|GTL3B_DANRE	ENSDARP00000055786
comp196994_c0	Protein AMBP (Fragment)	-4.45753	3.1746e-09	1.00183e-07	3188.5	145.12	gi|158389781|gb|ABW37743.1|	sp|P36992|AMBP_PLEPL	ENSDARP00000011426
comp196995_c1	Ankyrin repeat and SAM domain-containing protein 3	3.68415	1.57077e-05	0.000172387	0.17	2.23	gi|167621494|ref|NP_001108037.1|	sp|Q5M9H0|ANKS3_RAT	ENSDARP00000073288
comp197021_c1	Gap junction beta-7 protein	5.26608	1.48295e-05	0.000163852	0.05	1.91	gi|94574410|gb|AAI16475.1|	sp|Q6PEY0|CXB7_HUMAN	ENSDARP00000104801
comp197036_c0	Hemoglobin subunit alpha	5.45301	4.80545e-12	2.79318e-10	220.49	9658.32	gi|37606099|emb|CAE48989.1|	sp|P11251|HBA_SALSA	ENSDARP00000092484
comp197060_c0	2-acylglycerol O-acyltransferase 2-A	3.46402	0.00141891	0.00699028	0.17	1.84	gi|54400668|ref|NP_001006083.1|	sp|Q2KHS5|MOG2A_XENLA	ENSDARP00000104851
comp197062_c0	Hemopexin	-8.35141	1.32658e-20	6.93972e-18	8653.62	26.5	gi|801738|dbj|BAA08928.1|	sp|Q6PHG2|HEMO_DANRE	ENSDARP00000008466
comp197074_c1	Protein FAM46C	29.5513	0.00100641	0.00525403	0	0.67	gi|169145646|emb|CAQ15344.1|	sp|Q7ZUP1|FA46C_DANRE	ENSDARP00000012843
comp197090_c0	Keratin, type I cytoskeletal 50 kDa	3.73321	3.87813e-06	5.24157e-05	0.49	6.5	gi|50539834|ref|NP_001002383.1|	sp|Q90303|K1C1_CARAU	ENSDARP00000096586
comp197098_c1	Kinesin-like protein KIF19	30.8579	4.69243e-05	0.000423801	0	1.6	gi|326672559|ref|XP_001920975.3|	sp|Q7ZXX2|KIF19_XENLA	ENSDARP00000111188
comp197111_c0	Solute carrier family 13 member 5	-3.61914	7.21944e-07	1.22743e-05	39.13	3.18	gi|217035110|ref|NP_001136038.1|	sp|Q86YT5|S13A5_HUMAN	ENSDARP00000098418
comp197117_c2	Ribonuclease P protein subunit p25	-30.1247	0.00021796	0.00152367	1.49	0	gi|348500288|ref|XP_003437705.1|	sp|Q9BUL9|RPP25_HUMAN	ENSDARP00000093437
comp197133_c0	LINE-1 reverse transcriptase homolog	29.3908	0.00199604	0.00920717	0	0.84	NA	sp|P08548|LIN1_NYCCO	ENSDARP00000095465
comp197143_c0	Prothrombin	-7.55792	3.3842e-18	7.00959e-16	1533.83	8.14	gi|185135584|ref|NP_001117856.1|	sp|P00734|THRB_HUMAN	ENSDARP00000052324
comp197164_c0	SET and MYND domain-containing protein 1	6.02411	2.40506e-07	4.69326e-06	0.08	5.01	gi|45387527|ref|NP_991103.1|	sp|Q8NB12|SMYD1_HUMAN	ENSDARP00000027046
comp197164_c1	SET and MYND domain-containing protein 1	2.47979	0.00143742	0.00706743	1.34	7.48	NA	sp|P97443|SMYD1_MOUSE	NA
comp197172_c0	Transmembrane protein 135	-3.34346	3.185e-06	4.43854e-05	82.25	8.1	gi|148227700|ref|NP_001082887.1|	sp|Q3ZBE6|TM135_BOVIN	ENSDARP00000091203
comp197205_c1	ETS translocation variant 5	3.67047	3.09271e-05	0.000300445	0.19	2.41	gi|157423281|gb|AAI53468.1|	sp|P41161|ETV5_HUMAN	ENSDARP00000065360
comp197210_c2	Netrin-G1	29.9472	0.000290613	0.00194492	0	1.74	gi|317419758|emb|CBN81794.1|	sp|Q9Y2I2|NTNG1_HUMAN	ENSDARP00000117061
comp197222_c0	BCL2/adenovirus E1B 19 kDa protein-interacting protein 2	3.28296	1.42209e-05	0.000158847	0.64	6.26	gi|190358445|ref|NP_001121866.1|	sp|Q12982|BNIP2_HUMAN	ENSDARP00000079578
comp197234_c0	Gap junction gamma-1 protein	29.3908	0.00199604	0.00920717	0	0.58	gi|5326708|gb|AAD42022.1|	sp|Q92052|CXG1_DANRE	ENSDARP00000044518
comp197262_c2	Acetylcholine receptor subunit gamma	4.42655	0.000608346	0.00355273	0.09	1.89	gi|359385713|ref|NP_001240740.1|	sp|P02713|ACHG_CHICK	ENSDARP00000110378
comp197267_c0	Mediator of RNA polymerase II transcription subunit 11	2.2395	0.00213864	0.00975027	1.09	5.16	gi|126632093|gb|AAI33895.1|	sp|A3KNK7|MED11_DANRE	ENSDARP00000120505
comp197284_c1	Zinc finger protein GLIS1	-5.3657	4.65363e-09	1.42237e-07	4.35	0.11	gi|326669987|ref|XP_002663149.2|	sp|Q8NBF1|GLIS1_HUMAN	ENSDARP00000090000
comp197288_c0	Arf-GAP with dual PH domain-containing protein 1	3.17273	1.56615e-05	0.000171927	1.77	15.96	gi|50540504|ref|NP_001002715.1|	sp|O75689|ADAP1_HUMAN	ENSDARP00000099205
comp197296_c0	Protein SDA1 homolog	-2.85872	4.69522e-05	0.000423952	81.41	11.22	gi|82185639|sp|Q6NV26.1|SDA1_DANRE	sp|Q6NV26|SDA1_DANRE	ENSDARP00000090568
comp197306_c0	60S ribosomal export protein NMD3	-2.3643	0.000603977	0.00353836	57.8	11.23	gi|61806709|ref|NP_001013587.1|	sp|Q5BLF0|NMD3_DANRE	ENSDARP00000012858
comp197312_c2	Nuclear receptor subfamily 6 group A member 1-A	-4.28081	0.00140897	0.00698139	1.97	0.1	gi|190338060|gb|AAI62651.1|	sp|Q9PU65|GCNFA_DANRE	ENSDARP00000017728
comp197317_c0	Deoxyribonuclease-1	-4.35743	1.37532e-07	2.88527e-06	10.08	0.49	gi|21388714|dbj|BAC00811.1|	sp|O42446|DNAS1_OREMO	ENSDARP00000020280
comp197328_c1	Nuclear receptor coactivator 7	3.91369	5.54225e-07	9.67262e-06	0.95	14.28	gi|292622823|ref|XP_001331985.3|	sp|Q8NI08|NCOA7_HUMAN	ENSDARP00000100420
comp197357_c0	ATP-binding cassette sub-family G member 1	29.5513	0.00100641	0.00525403	0	1.37	gi|160333083|ref|NP_001103924.1|	sp|Q64343|ABCG1_MOUSE	ENSDARP00000087241
comp197364_c1	Basic leucine zipper transcriptional factor ATF-like	3.08551	0.000325979	0.00215056	0.45	3.78	gi|113677155|ref|NP_001038524.1|	sp|O35284|BATF_MOUSE	ENSDARP00000014497
comp197372_c1	Phosphatidylcholine-sterol acyltransferase (Fragment)	-6.85597	4.62149e-16	6.00558e-14	554.55	4.79	gi|292628138|ref|XP_001332828.3|	sp|P53760|LCAT_CHICK	ENSDARP00000084606
comp197376_c2	TAF5-like RNA polymerase II p300/CBP-associated factor-associated factor 65 kDa subunit 5L	29.8883	0.000390825	0.00246023	0	1.04	gi|41054115|ref|NP_956146.1|	sp|O75529|TAF5L_HUMAN	ENSDARP00000038258
comp197383_c1	Uncharacterized protein C1orf51 homolog	-2.62873	0.000456098	0.00281723	2.94	0.48	gi|348527054|ref|XP_003451034.1|	sp|Q3TQ03|CA051_MOUSE	ENSDARP00000043506
comp197397_c0	Protein phosphatase 1 regulatory subunit 14A	31.2102	8.22534e-06	9.98406e-05	0	3.1	gi|148231532|ref|NP_001082974.1|	sp|Q96A00|PP14A_HUMAN	ENSDARP00000099187
comp197403_c0	Bridging integrator 2	6.28445	6.81423e-14	5.6285e-12	0.96	75.02	gi|55925429|ref|NP_001007422.1|	sp|Q68FR2|BIN2_RAT	ENSDARP00000019400
comp197424_c0	Proto-oncogene c-Fos	-2.12701	0.00181499	0.0086842	107.84	24.69	gi|14269493|gb|AAK58088.1|AF380155_1	sp|P79702|FOS_CYPCA	ENSDARP00000043297
comp197440_c0	Low affinity vacuolar monovalent cation/H(+) antiporter	-30.2947	0.000125561	0.000966314	1.84	0	gi|110005804|ref|NP_001020678.2|	sp|P42839|VNX1_YEAST	ENSDARP00000067045
comp197443_c0	Lectin	3.53114	1.02588e-05	0.00011984	1.1	12.75	gi|335987403|gb|AEH76769.1|	sp|Q02988|LECA_PLEWA	ENSDARP00000121744
comp197457_c0	Putative adenosylhomocysteinase 2	4.28346	1.00963e-08	2.85494e-07	13.08	254.63	gi|148725375|emb|CAN87933.1|	sp|Q80SW1|SAHH2_MOUSE	ENSDARP00000073256
comp197458_c0	Borealin	4.89874	1.40952e-08	3.83683e-07	0.31	9.21	gi|54042464|gb|AAV28474.1|	sp|Q5XLR4|BORE1_DANRE	ENSDARP00000063336
comp197467_c0	Alpha-mannosidase 2x	2.58301	0.000707854	0.00406635	0.47	2.79	gi|292628067|ref|XP_002666837.1|	sp|P49641|MA2A2_HUMAN	ENSDARP00000086327
comp197503_c0	R-spondin-1	29.6253	0.00100641	0.00525403	0	0.59	gi|50539764|ref|NP_001002352.1|	sp|Q6DHR0|RSPO1_DANRE	ENSDARP00000058458
comp197504_c0	DNA replication licensing factor mcm7-A	2.23657	0.00117457	0.00602316	4.61	21.74	gi|47086893|ref|NP_997734.1|	sp|Q91876|MCM7A_XENLA	ENSDARP00000051889
comp197517_c0	Tropomyosin alpha-1 chain	2.555	0.000456022	0.00281719	3.62	21.25	gi|19387215|gb|AAL87138.1|	sp|P84335|TPM1_LIZAU	ENSDARP00000015843
comp197517_c1	Tropomyosin alpha-4 chain	2.95658	3.80218e-05	0.000357475	5.46	42.36	gi|41054435|ref|NP_955969.1|	sp|P67937|TPM4_PIG	ENSDARP00000088646
comp197549_c0	Netrin-4	11.9807	2.14312e-06	3.13433e-05	0	1.16	gi|190339196|gb|AAI63582.1|	sp|Q9JI33|NET4_MOUSE	ENSDARP00000081650
comp197562_c0	Methylsterol monooxygenase 1	-6.32917	2.83611e-14	2.6361e-12	164.47	2.05	gi|47087009|ref|NP_998518.1|	sp|Q7ZW77|MSMO1_DANRE	ENSDARP00000072739
comp197569_c3	Cortactin-binding protein 2	29.6253	0.00100641	0.00525403	0	0.97	gi|189531548|ref|XP_683573.3|	sp|Q07E28|CTTB2_NEONE	ENSDARP00000119895
comp197584_c0	Armadillo repeat-containing protein 1	3.90654	1.22655e-06	1.95195e-05	0.65	9.69	gi|41054709|ref|NP_955833.1|	sp|Q5ZMQ0|ARMC1_CHICK	ENSDARP00000116279
comp197590_c1	Heat-stable enterotoxin receptor	30.5887	1.79859e-05	0.00019227	0	1.6	gi|292619452|ref|XP_696628.4|	sp|P55204|GUC2C_PIG	ENSDARP00000072900
comp197594_c0	Transcription regulator protein BACH2	-3.59397	9.9074e-05	0.000790654	3.01	0.25	gi|326675530|ref|XP_685315.5|	sp|P97303|BACH2_MOUSE	ENSDARP00000027207
comp197594_c3	Transcription regulator protein BACH2	-4.65427	8.84207e-07	1.45716e-05	3.2	0.13	NA	sp|Q9BYV9|BACH2_HUMAN	NA
comp197601_c0	Liver-expressed antimicrobial peptide 2	-5.22737	6.09988e-10	2.2793e-08	19.43	0.52	gi|326677841|ref|XP_003200926.1|	sp|Q95JC3|LEAP2_BOVIN	ENSDARP00000115590
comp197608_c1	Monocarboxylate transporter 7	-31.1691	1.71836e-06	2.59208e-05	3.59	0	gi|378744197|ref|NP_001243761.1|	sp|B1AT66|MOT7_MOUSE	ENSDARP00000102511
comp197613_c1	Monocarboxylate transporter 2	2.83683	0.000616541	0.00359442	0.28	1.97	gi|348515125|ref|XP_003445090.1|	sp|O60669|MOT2_HUMAN	ENSDARP00000106962
comp197616_c1	Endonuclease 8-like 3	30.8579	4.69243e-05	0.000423801	0	2.59	gi|160774311|gb|AAI55158.1|	sp|Q8K203|NEIL3_MOUSE	ENSDARP00000008228
comp197623_c0	Zinc finger MYND domain-containing protein 10	3.61603	0.000382127	0.00246023	0.18	2.21	gi|41055327|ref|NP_956691.1|	sp|Q99ML0|ZMY10_MOUSE	NA
comp197639_c0	Myoglobin	7.6191	6.33592e-18	1.24294e-15	2.55	501.06	gi|41053652|ref|NP_956880.1|	sp|Q6VN46|MYG_DANRE	ENSDARP00000039806
comp197657_c0	Endophilin-B1	2.2924	0.000994826	0.00525403	4.98	24.4	gi|375298713|ref|NP_001243545.1|	sp|Q5ZIR1|SHLB1_CHICK	ENSDARP00000045932
comp197670_c4	Probable phospholipid-transporting ATPase IIA	-4.40634	0.00100641	0.00525403	1.42	0.07	gi|348502854|ref|XP_003438982.1|	sp|O70228|ATP9A_MOUSE	ENSDARP00000108114
comp197672_c0	Cocaine esterase	-6.38302	1.01897e-14	1.02409e-12	785.14	9.41	gi|60552207|gb|AAH91470.1|	sp|O00748|EST2_HUMAN	ENSDARP00000043714
comp197679_c2	Nucleolar protein 11-like	-2.4906	0.000321919	0.00212584	53.75	9.56	gi|71834288|ref|NP_001025234.1|	sp|Q4V9P9|NOL11_DANRE	ENSDARP00000032159
comp197702_c2	Vasoactive intestinal polypeptide receptor	4.68868	4.96403e-08	1.1688e-06	0.2	5.14	gi|2495069|sp|Q90308.1|VIPR_CARAU	sp|Q90308|VIPR_CARAU	ENSDARP00000076499
comp197718_c0	ADM2	-30.2122	0.000164799	0.00120532	3.52	0	gi|292623584|ref|XP_002665357.1|	sp|Q7Z4H4|ADM2_HUMAN	ENSDARP00000100424
comp197743_c0	Cathepsin B	7.1363	4.18279e-14	3.69425e-12	0.52	73.15	gi|160333103|ref|NP_001103948.1|	sp|Q5R6D1|CATB_PONAB	ENSDARP00000088034
comp197752_c0	Nucleoredoxin	2.57094	0.00142796	0.00702683	0.72	4.29	gi|348505244|ref|XP_003440171.1|	sp|Q503L9|NXN_DANRE	ENSDARP00000037350
comp197755_c0	Sodium/glucose cotransporter 1	4.72122	1.27852e-09	4.43235e-08	1.25	33.02	gi|367069978|gb|AEX13746.1|	sp|P53791|SC5A1_SHEEP	ENSDARP00000074898
comp197760_c0	Protein zyg-11 homolog	-3.55834	0.000128791	0.000987628	2.81	0.24	gi|326664680|ref|XP_695816.5|	sp|Q5TYQ1|ZYG11_DANRE	ENSDARP00000067355
comp197775_c0	Alcohol dehydrogenase 1	-4.42804	2.07186e-07	4.12391e-06	39.69	1.84	gi|347300190|ref|NP_001001946.3|	sp|P26325|ADH1_GADMC	ENSDARP00000024643
comp197786_c1	Plexin A3	-4.14331	0.00199604	0.00920717	1.37	0.08	gi|342165388|sp|B0S5N4.2|PLXA3_DANRE	sp|B0S5N4|PLXA3_DANRE	ENSDARP00000043999
comp197840_c0	MAM and LDL-receptor class A domain-containing protein C10orf112	29.6957	0.000726851	0.0040667	0	2.2	gi|292625341|ref|XP_001337624.3|	sp|Q5VYJ5|CJ112_HUMAN	ENSDARP00000111319
comp197840_c1	Apical endosomal glycoprotein	29.4733	0.00140897	0.00698139	0	0.97	NA	sp|Q63191|AEGP_RAT	ENSDARP00000107601
comp197840_c2	Apical endosomal glycoprotein	7.01992	9.08703e-13	6.05861e-11	0.06	7.18	NA	sp|A2AJA7|AEGP_MOUSE	ENSDARP00000106246
comp197858_c0	AN1-type zinc finger protein 4	2.60861	0.000467535	0.00288046	0.56	3.39	gi|321117100|ref|NP_001189400.1|	sp|D3Z3C6|ZFAN4_MOUSE	ENSDARP00000118902
comp197875_c0	Ras GTPase-activating-like protein IQGAP1	29.7628	0.000530405	0.00315536	0	1.09	gi|348540295|ref|XP_003457623.1|	sp|Q9JKF1|IQGA1_MOUSE	ENSDARP00000112513
comp197875_c5	Ras GTPase-activating-like protein IQGAP1	3.9988	1.5656e-05	0.000171912	0.18	2.83	NA	sp|P46940|IQGA1_HUMAN	NA
comp197882_c0	Ephrin type-B receptor 5	3.23751	0.00212562	0.0096985	0.15	1.37	gi|348526331|ref|XP_003450673.1|	sp|Q07497|EPHB5_CHICK	ENSDARP00000113830
comp197896_c2	Major facilitator superfamily domain-containing protein 4-B	8.15533	1.87316e-17	3.25106e-15	0.14	39.44	gi|167555188|ref|NP_001107888.1|	sp|A9JTG4|MFD4B_DANRE	ENSDARP00000025673
comp197913_c0	Glutamate receptor-interacting protein 2	3.70218	0.000571838	0.0033704	0.12	1.54	gi|326678808|ref|XP_001922281.3|	sp|A8E0R9|GRIP2_XENLA	ENSDARP00000086879
comp197933_c1	Signal peptide, CUB and EGF-like domain-containing protein 3	3.61603	0.000382127	0.00246023	0.09	1.13	gi|386781668|ref|NP_001247430.1|	sp|Q66PY1|SCUB3_MOUSE	ENSDARP00000093653
comp197952_c1	Thrombospondin type-1 domain-containing protein 7B	30.3033	5.79138e-05	0.000501404	0	1.74	gi|326671930|ref|XP_002663854.2|	sp|Q9C0I4|THS7B_HUMAN	ENSDARP00000082124
comp197965_c0	Serine--pyruvate aminotransferase, mitochondrial	-3.36593	2.68373e-06	3.83563e-05	207.8	20.16	gi|50539730|ref|NP_001002331.1|	sp|P41689|SPYA_FELCA	ENSDARP00000068371
comp197968_c0	TraB domain-containing protein	-2.36558	0.000626395	0.00364171	34.69	6.73	gi|47086787|ref|NP_997788.1|	sp|Q9H4I3|TRABD_HUMAN	ENSDARP00000015662
comp197990_c0	Serine/threonine-protein kinase haspin	4.46402	9.3493e-07	1.53455e-05	0.09	2.08	gi|326663954|ref|XP_686125.4|	sp|Q2KIP2|HASP_BOVIN	ENSDARP00000118059
comp197990_c1	Protein FAM184B	4.7126	1.45549e-06	2.25559e-05	0.11	2.84	gi|320089605|ref|NP_001188459.1|	sp|Q9ULE4|F184B_HUMAN	ENSDARP00000071861
comp198001_c0	Collagen alpha-1(II) chain	-30.1247	0.00021796	0.00152367	2.9	0	gi|190338776|gb|AAI63934.1|	sp|Q6P4Z2|CO2A1_XENTR	ENSDARP00000085740
comp198001_c1	Collagen alpha-1(II) chain	-30.6483	2.24824e-05	0.000231367	2.82	0	NA	sp|P02459|CO2A1_BOVIN	NA
comp198001_c2	Collagen alpha-1(II) chain	-30.2122	0.000164799	0.00120532	2.34	0	NA	sp|P28481|CO2A1_MOUSE	NA
comp198001_c6	Collagen alpha-1(II) chain	-30.7097	1.79859e-05	0.00019227	2.92	0	NA	sp|Q91717|CO2A1_XENLA	NA
comp198023_c2	Neuronal acetylcholine receptor subunit beta-2 (Fragment)	30.4733	2.82471e-05	0.000277066	0	2.54	gi|31872126|gb|AAP59876.1|	sp|P19370|ACHB2_CARAU	ENSDARP00000002893
comp198030_c0	Forkhead box protein A2	-7.06931	3.13604e-11	1.54358e-09	9.95	0.07	gi|56270239|gb|AAH86703.1|	sp|Q07342|FOXA2_DANRE	ENSDARP00000007827
comp198043_c0	Immunoglobulin lambda-like polypeptide 1	2.76358	0.000218937	0.00152971	2.38	16.19	gi|148614117|gb|ABQ96287.1|	sp|P15814|IGLL1_HUMAN	ENSDARP00000108418
comp198077_c0	Potassium voltage-gated channel subfamily G member 4	29.5513	0.00100641	0.00525403	0	2.34	gi|158517992|ref|NP_001103499.1|	sp|Q80XM3|KCNG4_MOUSE	ENSDARP00000086043
comp198077_c2	Potassium voltage-gated channel subfamily G member 4	33.9107	8.62015e-13	5.80423e-11	0	8.96	NA	sp|Q8TDN1|KCNG4_HUMAN	NA
comp198080_c0	Dual specificity tyrosine-phosphorylation-regulated kinase 4	30.2102	9.63608e-05	0.000771567	0	0.86	gi|189537435|ref|XP_693389.3|	sp|Q8BI55|DYRK4_MOUSE	ENSDARP00000094915
comp198092_c0	Interleukin-1 receptor-like 1	-3.55834	0.00141951	0.00699028	2.53	0.21	gi|145967356|gb|ABP99035.1|	sp|Q01638|ILRL1_HUMAN	NA
comp198095_c1	Formin	30.0582	0.000164799	0.00120532	0	0.52	gi|326675367|ref|XP_001921749.3|	sp|Q05858|FMN_CHICK	ENSDARP00000105184
comp198109_c3	Zinc finger protein 497	3.35995	8.30948e-05	0.000681939	0.23	2.35	gi|326674730|ref|XP_694427.4|	sp|Q6ZNH5|ZN497_HUMAN	ENSDARP00000118897
comp198116_c0	Dapper homolog 1	-2.35904	0.0017952	0.0085986	1.85	0.36	gi|117935043|ref|NP_999896.2|	sp|Q6QZN6|DACT1_DANRE	ENSDARP00000058000
comp198125_c0	Coiled-coil domain-containing protein 106	-2.70772	0.000179797	0.00130425	6.06	0.93	gi|60279671|ref|NP_001012508.1|	sp|Q9BWC9|CC106_HUMAN	ENSDARP00000003598
comp198128_c3	Activity-dependent neuroprotector homeobox protein	2.79006	0.000863403	0.00472763	0.27	1.87	gi|292626992|ref|XP_002666520.1|	sp|Q9Z103|ADNP_MOUSE	ENSDARP00000103488
comp198144_c0	Hairy/enhancer-of-split related with YRPW motif protein 2	3.01151	0.00171465	0.00828963	0.16	1.3	gi|190336941|gb|AAI62370.1|	sp|Q9I9L0|HEY2_DANRE	ENSDARP00000002357
comp198192_c1	Importin-4	-2.1415	0.00174507	0.00839394	24.74	5.61	gi|326679575|ref|XP_684163.4|	sp|Q8TEX9|IPO4_HUMAN	ENSDARP00000039155
comp198210_c1	Netrin receptor UNC5B	29.8269	0.000390825	0.00246023	0	0.81	gi|190339930|gb|AAI63521.1|	sp|Q8JGT4|UNC5B_XENLA	ENSDARP00000045950
comp198222_c0	Pre-rRNA-processing protein TSR1 homolog	-3.0088	2.44655e-05	0.000248463	35.34	4.39	gi|301129196|ref|NP_001032447.2|	sp|Q5XGY1|TSR1_XENLA	ENSDARP00000052644
comp198227_c0	Receptor expression-enhancing protein 5	-4.71509	1.77899e-09	5.98434e-08	38.24	1.46	gi|237820703|ref|NP_001013554.2|	sp|Q00765|REEP5_HUMAN	ENSDARP00000024085
comp198229_c0	Protein unc-119 homolog A	3.02948	0.000423146	0.00263523	0.33	2.66	gi|68380349|ref|XP_695204.1|	sp|O19177|U119A_CANFA	ENSDARP00000041706
comp198235_c1	DNA replication licensing factor MCM8	5.08551	3.59785e-05	0.000340697	0.05	1.54	gi|326675408|ref|XP_002665161.2|	sp|Q9CWV1|MCM8_MOUSE	ENSDARP00000097832
comp198237_c1	Zinc finger protein 653	5.64351	6.09915e-09	1.80865e-07	0.13	6.67	gi|326665821|ref|XP_002661160.2|	sp|Q6YND2|ZN653_MOUSE	ENSDARP00000114536
comp198246_c0	Ubiquitin domain-containing protein 2	2.88669	6.46264e-05	0.000554928	1.58	11.67	gi|50540502|ref|NP_001002718.1|	sp|Q6DG43|UBTD2_DANRE	ENSDARP00000117284
comp198256_c1	U3 small nucleolar ribonucleoprotein protein MPP10	-2.65195	0.000143411	0.00108393	53.38	8.49	gi|326669399|ref|XP_709654.2|	sp|O00566|MPP10_HUMAN	ENSDARP00000025759
comp198258_c2	Trichohyalin	2.85669	0.00143305	0.00704762	0.27	1.98	gi|326676757|ref|XP_685984.5|	sp|P22793|TRHY_SHEEP	ENSDARP00000072017
comp198258_c4	Intracellular protein transport protein USO1	29.6957	0.000726851	0.0040667	0	1.7	NA	sp|P25386|USO1_YEAST	ENSDARP00000112897
comp198265_c0	SH3 and PX domain-containing protein 2A	-2.43436	0.00205995	0.00946664	2.4	0.44	gi|189046688|sp|Q1LYG0.2|SPD2A_DANRE	sp|Q1LYG0|SPD2A_DANRE	ENSDARP00000078892
comp198266_c0	Bridging integrator 3	-2.60483	0.000177973	0.0012924	93.13	15.31	gi|176866329|ref|NP_001116516.1|	sp|Q9JI08|BIN3_MOUSE	ENSDARP00000098770
comp198348_c0	Echinoderm microtubule-associated protein-like 1	2.79921	0.000164348	0.00120532	0.51	3.52	gi|302318893|ref|NP_001180527.1|	sp|O00423|EMAL1_HUMAN	ENSDARP00000104791
comp198354_c0	Angiopoietin-related protein 2	-2.36735	0.00179899	0.00861473	1.56	0.3	gi|187607912|ref|NP_001119950.1|	sp|Q9UKU9|ANGL2_HUMAN	ENSDARP00000121262
comp198373_c0	C-X-C chemokine receptor type 3	3.18271	1.25637e-05	0.000141812	2.12	19.28	gi|169154032|emb|CAQ13805.1|	sp|Q5MD61|CXCR3_BOVIN	ENSDARP00000060136
comp198383_c0	Periodic tryptophan protein 2 homolog	-2.11223	0.0019776	0.00920717	37.75	8.73	gi|47085755|ref|NP_998212.1|	sp|Q15269|PWP2_HUMAN	ENSDARP00000101591
comp198401_c0	Protein FAM102A	-3.41433	8.24614e-06	9.99977e-05	6.86	0.64	gi|326669812|ref|XP_003199086.1|	sp|Q78T81|F102A_MOUSE	ENSDARP00000063958
comp198448_c1	Isthmin-2	3.57094	0.000977184	0.00525403	0.1	1.23	gi|326675569|ref|XP_003200388.1|	sp|Q58T08|ISM2_DANRE	ENSDARP00000108100
comp198455_c0	P2Y purinoceptor 8	4.87906	9.50166e-05	0.000766823	0.05	1.53	gi|125826312|ref|XP_694859.2|	sp|Q5ZI82|P2RY8_CHICK	ENSDARP00000072403
comp198461_c4	G-protein-signaling modulator 1	3.51515	1.86113e-06	2.78986e-05	2.04	23.28	gi|68428190|ref|XP_687113.1|	sp|Q86YR5|GPSM1_HUMAN	ENSDARP00000108712
comp198505_c0	G-protein coupled receptor 182	4.9687	5.10128e-09	1.54073e-07	0.26	8.23	gi|66472748|ref|NP_001018314.1|	sp|P31392|GP182_RAT	ENSDARP00000053188
comp198520_c4	Dapper homolog 2	5.34855	8.55173e-06	0.000102964	0.06	2.39	gi|40786811|gb|AAO49711.2|	sp|Q673G8|DACT2_DANRE	ENSDARP00000078756
comp198548_c1	Zinc finger BED domain-containing protein 4	2.9988	0.00029335	0.00195714	0.6	4.83	gi|340383491|ref|XP_003390251.1|	sp|O75132|ZBED4_HUMAN	ENSDARP00000104935
comp198559_c0	DNA polymerase kappa	3.72294	0.000228285	0.00159039	0.1	1.33	gi|326668001|ref|XP_691219.4|	sp|Q9UBT6|POLK_HUMAN	ENSDARP00000112656
comp198574_c5	Golgi-associated plant pathogenesis-related protein 1	3.46402	9.12738e-05	0.000741161	0.26	2.81	gi|54400458|ref|NP_001005978.1|	sp|Q9CYL5|GAPR1_MOUSE	ENSDARP00000024304
comp198580_c2	AP-1 complex subunit sigma-2	2.31148	0.000842413	0.0046276	7.53	37.36	gi|27882536|gb|AAH44496.1|	sp|P56377|AP1S2_HUMAN	ENSDARP00000104439
comp198595_c0	Ribonucleoside-diphosphate reductase subunit M2	3.7752	3.89623e-07	7.17427e-06	2.78	38.01	gi|18859327|ref|NP_571525.1|	sp|P79733|RIR2_DANRE	ENSDARP00000008907
comp198601_c0	Uncharacterized protein C7orf62 homolog	29.6957	0.000726851	0.0040667	0	1.22	gi|292619827|ref|XP_001345431.2|	sp|Q9D5W8|CG062_MOUSE	ENSDARP00000063437
comp198633_c0	Immune-responsive gene 1 protein	30.5887	1.79859e-05	0.00019227	0	2.13	gi|117606283|ref|NP_001071075.1|	sp|P54987|IRG1_MOUSE	ENSDARP00000085591
comp198655_c0	IQ motif-containing protein H	30.6957	1.16786e-05	0.000132776	0	1.81	gi|171846979|gb|AAI61661.1|	sp|Q1LXZ7|IQCH_DANRE	ENSDARP00000074143
comp198656_c0	Pituitary tumor-transforming gene 1 protein-interacting protein	4.91604	3.38999e-10	1.33777e-08	3.52	106.32	gi|54400382|ref|NP_001005941.1|	sp|Q5NVI6|PTTG_PONAB	ENSDARP00000058564
comp198676_c0	Collectin-12	2.82551	0.000208488	0.00148622	0.44	3.15	gi|115313275|gb|AAI24304.1|	sp|A5PMY6|COL12_DANRE	ENSDARP00000111997
comp198695_c4	Trafficking kinesin-binding protein 1	2.9487	0.00014853	0.00112005	0.45	3.45	gi|292618788|ref|XP_001922729.2|	sp|Q9UPV9|TRAK1_HUMAN	ENSDARP00000099219
comp198702_c0	Phytanoyl-CoA dioxygenase domain-containing protein 1	-2.55023	0.000257589	0.00176383	58.4	9.97	gi|55925379|ref|NP_001007446.1|	sp|Q5U3U0|PHYD1_DANRE	ENSDARP00000015072
comp198734_c0	Serine/threonine-protein kinase SIK2	-3.19989	0.000814859	0.00448651	3.62	0.39	gi|148725484|emb|CAN88249.1|	sp|Q5REX1|SIK2_PONAB	ENSDARP00000117964
comp198767_c0	Protocadherin-10	-32.9827	3.86235e-11	1.86729e-09	5.18	0	gi|47086889|ref|NP_997736.1|	sp|Q9P2E7|PCD10_HUMAN	ENSDARP00000070915
comp198770_c4	Small G protein signaling modulator 1	-29.7097	0.00100641	0.00525403	2.42	0	gi|326667745|ref|XP_003198667.1|	sp|Q2NKQ1|SGSM1_HUMAN	ENSDARP00000047840
comp198774_c1	Endonuclease domain-containing 1 protein	-3.19868	1.73333e-05	0.000187555	21.33	2.32	gi|134024992|gb|AAI34958.1|	sp|O94919|ENDD1_HUMAN	ENSDARP00000095921
comp198790_c2	Tropomodulin-1	-5.458	5.16818e-10	1.95987e-08	7.32	0.17	gi|189514468|ref|XP_001920602.1|	sp|P49813|TMOD1_MOUSE	ENSDARP00000103325
comp198803_c2	G-protein coupled receptor 126	2.57551	0.00103169	0.00537294	0.63	3.78	gi|55962263|emb|CAI11751.1|	sp|C6KFA3|GP126_DANRE	ENSDARP00000115692
comp198813_c1	TRAF3-interacting protein 1	3.44808	5.33858e-05	0.000476247	0.19	2.04	gi|159461692|gb|ABW96885.1|	sp|Q6PGZ3|MIPT3_DANRE	ENSDARP00000002437
comp198815_c0	Maternal embryonic leucine zipper kinase	6.12114	1.38992e-07	2.90694e-06	0.04	3	gi|353558878|sp|F1QGZ6.1|MELK_DANRE	sp|F1QGZ6|MELK_DANRE	ENSDARP00000047727
comp198817_c3	E3 ubiquitin-protein ligase TRIM37	4.17862	0.00177411	0.00850754	0.06	1.03	gi|326671283|ref|XP_003199407.1|	sp|Q6PCX9|TRI37_MOUSE	ENSDARP00000103056
comp198831_c1	Elongation factor 2	-2.56025	0.000218906	0.00152971	269.06	45.62	gi|28278942|gb|AAH45488.1|	sp|Q90705|EF2_CHICK	ENSDARP00000024752
comp198831_c3	Elongation factor 2	-3.5326	1.08429e-06	1.74668e-05	189.82	16.4	gi|213511398|ref|NP_001133466.1|	sp|Q3SYU2|EF2_BOVIN	NA
comp198842_c0	Dual specificity protein phosphatase 4	5.73321	6.2045e-12	3.52602e-10	0.61	32.37	gi|41055126|ref|NP_957465.1|	sp|Q13115|DUS4_HUMAN	ENSDARP00000065663
comp198850_c0	SH2 domain-containing protein 1A	5.40469	5.86291e-10	2.19477e-08	0.46	19.67	gi|326673491|ref|XP_001920648.2|	sp|Q3ZBB1|SH21A_BOVIN	ENSDARP00000102265
comp198853_c0	Zinc finger homeobox protein 4	-4.40634	0.00100641	0.00525403	1.82	0.09	gi|326679635|ref|XP_684360.5|	sp|Q86UP3|ZFHX4_HUMAN	ENSDARP00000101036
comp198853_c7	Zinc finger homeobox protein 4	-2.46523	0.00181213	0.00867153	2.04	0.37	NA	sp|O73590|ZFHX4_CHICK	NA
comp198860_c0	PR domain zinc finger protein 15	5.17862	2.28759e-05	0.000233824	0.06	2.22	gi|326671336|ref|XP_003199415.1|	sp|P57071|PRD15_HUMAN	NA
comp198882_c0	Sphingosine-1-phosphate lyase 1	-2.53518	0.000256749	0.00175837	46.49	8.02	gi|148236599|ref|NP_001082938.1|	sp|Q8CHN6|SGPL1_RAT	ENSDARP00000098071
comp198892_c0	DnaJ homolog subfamily C member 17	2.89744	0.00132989	0.00674013	0.37	2.78	gi|41053820|ref|NP_956540.1|	sp|Q9NVM6|DJC17_HUMAN	ENSDARP00000041745
comp198908_c2	Leiomodin-1	4.53617	0.000408153	0.00255277	0.06	1.28	gi|326670022|ref|XP_001342183.4|	sp|P29536|LMOD1_HUMAN	ENSDARP00000073006
comp198915_c0	POU domain, class 3, transcription factor 3-A	31.7628	4.54007e-07	8.19703e-06	0	3.64	gi|28277459|gb|AAH44354.1|	sp|P56224|P3F3A_DANRE	ENSDARP00000117406
comp198919_c0	Sodium/potassium/calcium exchanger 2	6.66445	1.5764e-12	1.00036e-10	0.08	7.81	gi|118139450|gb|ABK63242.1|	sp|Q9IAL7|NCKX2_CHICK	ENSDARP00000074550
comp198925_c0	Vitamin K-dependent protein C	-6.31436	1.79505e-14	1.72748e-12	424.14	5.33	gi|158254350|gb|AAI54335.1|	sp|Q28278|PROC_CANFA	ENSDARP00000075947
comp198947_c1	Ubiquitin-conjugating enzyme E2 R2	-2.17456	0.00177057	0.00850556	22.43	4.97	gi|50540266|ref|NP_001002600.1|	sp|Q29503|UB2R2_RABIT	ENSDARP00000076107
comp198970_c2	Guanine nucleotide-binding protein G(k) subunit alpha	-4.14331	0.000385253	0.00246023	1.92	0.11	gi|147905438|ref|NP_001079549.1|	sp|P38403|GNAI3_CAVPO	ENSDARP00000046297
comp198973_c3	A disintegrin and metalloproteinase with thrombospondin motifs 15	-29.7097	0.00100641	0.00525403	2.15	0	gi|347311311|gb|AEO79846.1|	sp|Q8TE58|ATS15_HUMAN	ENSDARP00000120003
comp198997_c0	C-terminal-binding protein 2	3.66244	1.74375e-05	0.000188632	0.34	4.28	gi|163937662|gb|AAI55843.1|	sp|P56545|CTBP2_HUMAN	ENSDARP00000017286
comp199006_c0	Protein FAM13C	4.42655	4.83599e-07	8.6019e-06	0.22	4.82	gi|326672231|ref|XP_003199614.1|	sp|Q8NE31|FA13C_HUMAN	ENSDARP00000105416
comp199010_c2	Thioredoxin-like protein 4B	2.92458	0.000282841	0.0019133	1	7.6	gi|80751153|ref|NP_001032200.1|	sp|Q9NX01|TXN4B_HUMAN	ENSDARP00000076383
comp199024_c0	Single-minded homolog 1	29.4733	0.00140897	0.00698139	0	1.6	gi|227430297|ref|NP_001153057.1|	sp|A2T6X9|SIM1_PANTR	ENSDARP00000117481
comp199037_c1	Nuclear factor of activated T-cells 5	-2.43764	0.000594855	0.00349143	4.65	0.86	gi|348509757|ref|XP_003442413.1|	sp|O94916|NFAT5_HUMAN	ENSDARP00000019575
comp199037_c3	Nuclear factor of activated T-cells 5	-3.40634	0.00141891	0.00699028	1.95	0.18	NA	sp|Q9WV30|NFAT5_MOUSE	NA
comp199038_c0	Uncharacterized protein C7orf72	32.2691	2.51401e-08	6.37549e-07	0	5.06	gi|198429062|ref|XP_002120039.1|	sp|A4D263|CG072_HUMAN	NA
comp199065_c0	Fumarylacetoacetase	-5.29553	1.56696e-11	8.145e-10	261	6.65	gi|225706644|gb|ACO09168.1|	sp|P16930|FAAA_HUMAN	ENSDARP00000058083
comp199075_c3	Neuronal cell adhesion molecule	-29.5842	0.00199604	0.00920717	1.29	0	gi|348513039|ref|XP_003444050.1|	sp|P35331|NRCAM_CHICK	ENSDARP00000008916
comp199090_c0	Probable rRNA-processing protein EBP2	-2.11758	0.00196684	0.00920717	67.15	15.47	gi|213511396|ref|NP_001135222.1|	sp|Q99848|EBP2_HUMAN	ENSDARP00000071726
comp199091_c0	Ropporin-1-like protein	4.86512	2.06744e-06	3.03017e-05	0.13	3.91	gi|52219096|ref|NP_001004624.1|	sp|Q66IC9|ROP1L_DANRE	ENSDARP00000075677
comp199109_c0	Cyclin-F	3.41809	4.11731e-05	0.000382868	0.26	2.77	gi|46309465|ref|NP_996931.1|	sp|Q6NYX6|CCNF_DANRE	ENSDARP00000043143
comp199112_c1	Zinc finger protein 36, C3H1 type-like 2	4.52637	1.61526e-08	4.34183e-07	0.71	16.4	NA	sp|P47974|TISD_HUMAN	NA
comp199121_c0	CD40 ligand	3.50055	0.000184741	0.00133467	0.21	2.33	gi|221307465|ref|NP_001138281.1|	sp|Q9BDM7|CD40L_MACNE	ENSDARP00000098917
comp199146_c0	EF-hand domain-containing protein D1	31.5701	1.24339e-06	1.97107e-05	0	7.71	gi|68381139|ref|XP_683253.1|	sp|Q9D4J1|EFHD1_MOUSE	ENSDARP00000063778
comp199146_c1	EF-hand domain-containing protein D2	32.3257	1.76677e-08	4.69343e-07	0	9.89	gi|37748264|gb|AAH59547.1|	sp|A5D7A0|EFHD2_BOVIN	NA
comp199158_c0	Protein enabled homolog	2.95998	0.000238172	0.00164495	0.25	1.92	gi|113677263|ref|NP_001038493.1|	sp|Q03173|ENAH_MOUSE	ENSDARP00000019206
comp199162_c0	Rho GTPase-activating protein 24	2.49703	0.000541524	0.00321168	0.92	5.19	gi|292625669|ref|XP_698540.4|	sp|Q8N264|RHG24_HUMAN	ENSDARP00000102953
comp199168_c2	Tomoregulin-2	-2.41928	0.00105793	0.00549768	3.72	0.7	gi|190358556|ref|NP_001121837.1|	sp|Q9QYM9|TEFF2_MOUSE	ENSDARP00000114288
comp199169_c5	Frizzled-9 (Fragment)	4.22302	0.00141951	0.00699028	0.07	1.22	gi|326668084|ref|XP_003198734.1|	sp|Q9IA02|FZD9_CHICK	ENSDARP00000050969
comp199177_c0	Uncharacterized protein LOC285141	30.8579	4.69243e-05	0.000423801	0	2.28	gi|125818023|ref|XP_706041.2|	sp|A1L162|YB051_HUMAN	ENSDARP00000106252
comp199209_c0	Elastase-1	-31.0789	2.94065e-06	4.13047e-05	9.1	0	gi|187235739|gb|ACD01405.1|	sp|Q7SIG3|ELA1_SALSA	ENSDARP00000035387
comp199225_c0	Synuclein	30.8579	4.69243e-05	0.000423801	0	2.38	gi|220678026|emb|CAX13682.1|	sp|P37379|SYU_TORCA	ENSDARP00000123611
comp199240_c0	RNA-binding protein 44	30.8579	4.69243e-05	0.000423801	0	2.33	gi|190570242|ref|NP_001122014.1|	sp|B0S6S9|RBM44_DANRE	ENSDARP00000092541
comp199255_c0	Histidine ammonia-lyase	-3.45836	1.54099e-06	2.37009e-05	234.95	21.37	gi|148234062|ref|NP_001082926.1|	sp|P21213|HUTH_RAT	ENSDARP00000008857
comp199302_c0	3-keto-steroid reductase	-3.91678	1.25092e-07	2.65433e-06	58.23	3.86	gi|116268053|ref|NP_001070796.1|	sp|Q62904|DHB7_RAT	ENSDARP00000098015
comp199317_c0	Opioid growth factor receptor	2.84159	0.00164425	0.00797956	0.28	1.98	gi|326678914|ref|XP_003201204.1|	sp|Q9NZT2|OGFR_HUMAN	ENSDARP00000055133
comp199345_c4	Remodeling and spacing factor 1	2.31378	0.00136485	0.00687718	0.64	3.2	gi|326671393|ref|XP_684139.4|	sp|Q96T23|RSF1_HUMAN	ENSDARP00000116788
comp199412_c0	Seipin	3.82248	3.91806e-05	0.00036559	0.12	1.71	gi|156230926|gb|AAI52256.1|	sp|Q9Z2E9|BSCL2_MOUSE	ENSDARP00000106813
comp199420_c0	Mitochondrial carnitine/acylcarnitine carrier protein CACL	-2.97795	2.50919e-05	0.000253868	55.49	7.04	gi|71834608|ref|NP_001025408.1|	sp|Q8N8R3|MCATL_HUMAN	ENSDARP00000077862
comp199441_c1	Metastasis-associated protein MTA3	2.35768	0.000868017	0.00475034	2.32	11.87	gi|42542738|gb|AAH66458.1|	sp|A6QL72|MTA3_BOVIN	ENSDARP00000107969
comp199455_c2	Tyrosine-protein kinase receptor TYRO3	-29.8252	0.000726851	0.0040667	2.46	0	gi|190337982|gb|AAI62462.1|	sp|Q9YI66|TYRO3_DANRE	ENSDARP00000040430
comp199459_c1	Gamma-aminobutyric acid receptor subunit alpha-2	-5.9913	8.75702e-07	1.44723e-05	1.7	0.03	gi|326672926|ref|XP_001920091.2|	sp|Q5RCC5|GBRA2_PONAB	ENSDARP00000093134
comp199460_c3	Zinc finger protein 518A	4.98598	5.77951e-05	0.000501404	0.06	1.8	gi|125831442|ref|XP_001339026.1|	sp|Q6AHZ1|Z518A_HUMAN	ENSDARP00000108144
comp199463_c0	Transcriptional activator Myb	6.17743	2.89742e-13	2.0925e-11	0.38	27.38	gi|18858447|ref|NP_571341.1|	sp|P01103|MYB_CHICK	ENSDARP00000070207
comp199481_c0	Acetyl-coenzyme A synthetase, cytoplasmic	-4.9095	2.74888e-10	1.10399e-08	43.83	1.46	gi|348521984|ref|XP_003448506.1|	sp|Q9NR19|ACSA_HUMAN	ENSDARP00000112054
comp199486_c0	Bifunctional heparan sulfate N-deacetylase/N-sulfotransferase 2	5.36845	8.55173e-06	0.000102964	0.05	2.24	gi|326672518|ref|XP_001338681.2|	sp|O97583|NDST2_BOVIN	ENSDARP00000080178
comp199494_c0	Poliovirus receptor-related protein 1	-2.37239	0.00127115	0.00646574	2.62	0.51	gi|262399366|ref|NP_001161041.1|	sp|Q9JKF6|PVRL1_MOUSE	ENSDARP00000102277
comp199549_c2	Claspin	4.82248	1.69816e-07	3.44735e-06	0.16	4.59	gi|348519519|ref|XP_003447278.1|	sp|Q80YR7|CLSPN_MOUSE	ENSDARP00000105326
comp199575_c0	Cathepsin S	4.0823	1.1978e-07	2.55183e-06	1.47	24.91	gi|94734234|emb|CAK11350.1|	sp|Q8HY81|CATS_CANFA	ENSDARP00000053637
comp199578_c1	Probable histone-lysine N-methyltransferase NSD2	3.51082	3.74432e-05	0.000352767	0.2	2.28	gi|86278478|gb|ABC88477.1|	sp|Q8BVE8|NSD2_MOUSE	ENSDARP00000002944
comp199588_c0	Leucine-rich repeat-containing protein 40	5.80067	1.01298e-10	4.51694e-09	0.29	15.91	gi|390355929|ref|XP_003728659.1|	sp|Q9H9A6|LRC40_HUMAN	ENSDARP00000007458
comp199595_c0	Nucleolar GTP-binding protein 2	-2.5405	0.000248636	0.0017097	72.29	12.43	gi|55742085|ref|NP_998389.1|	sp|Q13823|NOG2_HUMAN	ENSDARP00000105309
comp199596_c3	Coiled-coil domain-containing protein 61	3.00644	0.000785052	0.00434703	0.28	2.25	gi|116004549|ref|NP_001070634.1|	sp|Q08CF3|CCD61_DANRE	ENSDARP00000084084
comp199599_c0	RPA-interacting protein A	3.04212	0.000263781	0.00179928	0.63	5.18	gi|113679183|ref|NP_001038853.1|	sp|Q9W704|RIPA_XENLA	ENSDARP00000086144
comp199606_c1	Zinc finger and BTB domain-containing protein 41	3.76358	0.00020148	0.00144054	0.22	3.02	gi|326664759|ref|XP_001922702.3|	sp|Q811F1|ZBT41_MOUSE	ENSDARP00000084051
comp199624_c0	Class E basic helix-loop-helix protein 41	5.21479	6.35924e-11	2.94532e-09	0.76	28.3	gi|84993732|ref|NP_001034196.1|	sp|Q9C0J9|BHE41_HUMAN	ENSDARP00000061105
comp199636_c2	Acetyl-CoA acetyltransferase, mitochondrial	-3.15577	8.73172e-06	0.000104914	246.96	27.71	gi|51230650|ref|NP_001003746.1|	sp|Q6AZA0|THIL_DANRE	ENSDARP00000067447
comp199648_c0	Large neutral amino acids transporter small subunit 4	4.84471	3.34587e-10	1.32164e-08	3.37	96.81	gi|56693241|ref|NP_001008585.1|	sp|A4IHK6|LAT4_XENTR	ENSDARP00000091545
comp199657_c0	Bile salt export pump	-11.2494	5.01065e-28	5.30348e-24	327.14	0.13	gi|326671735|ref|XP_003199513.1|	sp|O95342|ABCBB_HUMAN	ENSDARP00000093333
comp199658_c0	Fatty acid desaturase 6	-4.23231	1.13604e-07	2.43845e-06	8.04	0.43	gi|326672642|ref|XP_003199708.1|	sp|A2VE15|FADS6_BOVIN	ENSDARP00000104846
comp199673_c0	Protein FAM102B	-4.06974	4.29455e-08	1.02597e-06	78.76	4.69	gi|113671599|ref|NP_001038781.1|	sp|Q5T8I3|F102B_HUMAN	ENSDARP00000111010
comp199674_c0	NADH dehydrogenase [ubiquinone] 1 alpha subcomplex subunit 4-like 2	3.46402	0.00141891	0.00699028	0.09	1.03	gi|189523191|ref|XP_001342709.2|	sp|Q4FZG9|NUA4L_MOUSE	ENSDARP00000107894
comp199679_c0	Non-specific lipid-transfer protein	-3.18995	7.40196e-06	9.1942e-05	118.08	12.94	gi|41053664|ref|NP_957159.1|	sp|O62742|NLTP_RABIT	ENSDARP00000009052
comp199682_c0	MKI67 FHA domain-interacting nucleolar phosphoprotein	-2.22645	0.00116257	0.00597073	94.62	20.22	gi|27545352|ref|NP_775395.1|	sp|Q8JIY8|MK67I_DANRE	ENSDARP00000059548
comp199686_c0	Receptor-interacting serine/threonine-protein kinase 4	2.9786	6.50762e-05	0.000558241	0.48	3.76	gi|47523973|ref|NP_998243.1|	sp|Q9ERK0|RIPK4_MOUSE	ENSDARP00000106580
comp199699_c0	Alanine aminotransferase 2-like	9.58455	1.02472e-23	1.99109e-20	1.11	853.12	gi|348533179|ref|XP_003454083.1|	sp|Q6NYL5|ALAT2_DANRE	ENSDARP00000112198
comp199703_c0	Leucine-rich repeat-containing protein 23	31.3908	3.28997e-06	4.56147e-05	0	2.4	gi|220675884|emb|CAX12742.1|	sp|Q53EV4|LRC23_HUMAN	ENSDARP00000004624
comp199704_c0	Collagen-like protein 1	30.3033	5.79138e-05	0.000501404	0	1.55	gi|351737208|gb|AEQ60243.1|	sp|Q5UPE4|COLL1_MIMIV	NA
comp199705_c1	Carboxyl-terminal PDZ ligand of neuronal nitric oxide synthase protein	-4.52182	0.000726851	0.0040667	2.31	0.1	gi|348524364|ref|XP_003449693.1|	sp|O54960|CAPON_RAT	ENSDARP00000048349
comp199722_c0	Retinoic acid receptor alpha-A	2.86952	9.06036e-05	0.000736599	0.83	6.07	gi|62990125|ref|NP_571481.2|	sp|Q90271|RARAA_DANRE	ENSDARP00000073792
comp199725_c0	Polycomb protein eed	2.78578	0.000128419	0.000985335	1.41	9.7	gi|206558243|sp|Q566T0.2|EED_DANRE	sp|Q566T0|EED_DANRE	ENSDARP00000059344
comp199726_c3	Tryptophan 2,3-dioxygenase B	-9.7315	3.79115e-23	5.33428e-20	256.17	0.3	gi|41054107|ref|NP_956150.1|	sp|Q7SY53|T23OB_DANRE	ENSDARP00000035102
comp199732_c1	Uncharacterized protein C1orf194 homolog	3.40744	0.000291475	0.00194654	0.37	3.97	gi|165972495|ref|NP_001107082.1|	sp|A8Y5T1|CA194_DANRE	ENSDARP00000121222
comp199734_c0	Cell death activator CIDE-3	-7.38107	1.29898e-15	1.53633e-13	43.34	0.26	gi|113682169|ref|NP_001038512.1|	sp|P56198|CIDEC_MOUSE	ENSDARP00000077561
comp199746_c0	Mannose-binding protein A	-8.50807	1.84515e-20	8.65395e-18	220.58	0.61	gi|159147207|gb|ABW90998.1|	sp|Q5U9S1|MBL1_PIG	ENSDARP00000037076
comp199776_c0	Saxitoxin and tetrodotoxin-binding protein 1	-7.51331	6.45109e-18	1.25947e-15	1037.41	5.68	gi|326673883|ref|XP_001922616.3|	sp|Q90WJ7|SXT1_TAKPA	NA
comp199778_c0	Acyl-coenzyme A synthetase ACSM3, mitochondrial	2.89744	0.00132989	0.00674013	0.29	2.18	gi|213624762|gb|AAI71544.1|	sp|Q53FZ2|ACSM3_HUMAN	ENSDARP00000041805
comp199786_c0	Isocitrate dehydrogenase [NADP] cytoplasmic	-2.76876	7.30774e-05	0.000616287	295.53	43.36	gi|169158156|emb|CAQ15240.1|	sp|Q9Z2K8|IDHC_MICOH	ENSDARP00000023774
comp199798_c1	Steroidogenic acute regulatory protein, mitochondrial	-11.82	2.87855e-23	4.19486e-20	76.36	0.02	gi|360040785|gb|AEV91663.1|	sp|Q9DG10|STAR_DANRE	ENSDARP00000023907
comp199800_c0	Phosphoglycolate phosphatase	-3.28081	4.68272e-06	6.16964e-05	111.46	11.47	gi|28277794|gb|AAH45860.1|	sp|A6NDG6|PGP_HUMAN	ENSDARP00000039692
comp199803_c0	Apolipoprotein D	-5.61579	2.91801e-09	9.29859e-08	10.12	0.21	gi|318065133|ref|NP_001188278.1|	sp|P51910|APOD_MOUSE	ENSDARP00000089234
comp199805_c0	Fatty acid desaturase 2	-5.7856	5.35689e-13	3.76867e-11	931.22	16.88	gi|10954037|gb|AAG25711.1|AF309557_1	sp|Q9DEX7|FADS2_DANRE	ENSDARP00000022396
comp199809_c0	Ribosome biogenesis regulatory protein homolog	-2.44682	0.000405325	0.00254405	73.91	13.56	gi|41056045|ref|NP_956356.1|	sp|Q9CYH6|RRS1_MOUSE	ENSDARP00000111034
comp199812_c0	Ceramide synthase 5	2.42849	0.000845199	0.00464166	1.24	6.7	gi|157885976|emb|CAP09430.1|	sp|Q8N5B7|CERS5_HUMAN	ENSDARP00000002973
comp199818_c0	Basic leucine zipper and W2 domain-containing protein 1-B	-2.232	0.00108642	0.0056285	1664.44	354.3	gi|118578042|sp|Q803N9.2|BZW1B_DANRE	sp|Q803N9|BZW1B_DANRE	ENSDARP00000002262
comp199824_c0	Fatty acid 2-hydroxylase	-5.58483	4.88012e-12	2.82853e-10	69.13	1.44	gi|224064163|ref|XP_002188183.1|	sp|Q4R4P4|FA2H_MACFA	ENSDARP00000107067
comp199835_c0	Cholesterol 25-hydroxylase-like protein 2	6.95505	2.27569e-13	1.69448e-11	0.18	22.35	gi|167621506|ref|NP_001108042.1|	sp|A8WGT1|C25L2_DANRE	ENSDARP00000056559
comp199842_c0	Neurocalcin-delta B	4.32837	3.24175e-05	0.00031212	0.09	1.85	gi|57768912|ref|NP_001003776.1|	sp|Q6AXL4|NCLDB_DANRE	ENSDARP00000019433
comp199852_c0	Serine hydroxymethyltransferase, cytosolic	-3.03988	1.67033e-05	0.000181556	339.43	41.27	gi|42542754|gb|AAH66496.1|	sp|P07511|GLYC_RABIT	ENSDARP00000069223
comp199871_c3	Probable proline dehydrogenase 2	-2.4279	0.000533852	0.00317138	17.27	3.21	gi|50539850|ref|NP_001002391.1|	sp|Q6PAY6|PROD2_XENLA	ENSDARP00000118592
comp199894_c0	Vesicle-associated membrane protein 8	3.70218	8.98089e-06	0.000107718	1.05	13.71	gi|41054295|ref|NP_956053.1|	sp|Q9WUF4|VAMP8_RAT	ENSDARP00000032940
comp199907_c1	Calcyphosin-2	30.0582	0.000164799	0.00120532	0	1.61	gi|358412099|ref|XP_003582222.1|	sp|Q9BXY5|CAYP2_HUMAN	ENSDARP00000075799
comp199907_c2	Ceramide synthase 2	32.2102	3.62368e-08	8.81394e-07	0	2.71	gi|168823548|ref|NP_001108403.1|	sp|Q3ZBF8|CERS2_BOVIN	ENSDARP00000052791
comp199938_c0	Transmembrane protein 97	-3.1843	8.21445e-06	9.98406e-05	56.65	6.23	gi|68444745|ref|XP_697605.1|	sp|Q6DFQ5|TMM97_XENTR	ENSDARP00000109291
comp199940_c0	Dehydrogenase/reductase SDR family member 11	-4.14957	1.91342e-07	3.84228e-06	7.4	0.42	gi|153791596|ref|NP_001093518.1|	sp|Q71R50|DHR11_CHICK	ENSDARP00000120613
comp199946_c0	Protein-tyrosine sulfotransferase 1	4.09987	2.03112e-07	4.04874e-06	0.53	9.1	gi|32816552|gb|AAP88578.1|	sp|Q9PTE6|TPST1_DANRE	ENSDARP00000065364
comp199947_c0	Zinc-binding protein A33	3.67047	2.89015e-06	4.08343e-05	0.47	5.93	gi|348508966|ref|XP_003442023.1|	sp|Q02084|A33_PLEWA	ENSDARP00000095364
comp199949_c0	UPF0547 protein C16orf87 homolog	3.42655	6.3845e-06	8.06934e-05	1.24	13.33	gi|50540086|ref|NP_001002512.1|	sp|Q6DGQ4|CP087_DANRE	ENSDARP00000015462
comp199950_c0	Multivesicular body subunit 12A	2.43967	0.000501112	0.00304821	5.15	27.92	gi|41053601|ref|NP_956778.1|	sp|Q7SXX7|F125A_DANRE	ENSDARP00000062421
comp199952_c0	Proheparin-binding EGF-like growth factor	2.9261	3.89584e-05	0.000363683	4	30.41	gi|162287414|ref|NP_001104696.1|	sp|Q01580|HBEGF_PIG	ENSDARP00000099541
comp199956_c2	Eukaryotic peptide chain release factor GTP-binding subunit ERF3A	-2.3904	0.000769344	0.00427048	21.16	4.04	gi|51571931|ref|NP_001003992.1|	sp|Q8R050|ERF3A_MOUSE	ENSDARP00000041710
comp199973_c1	Steroid 21-hydroxylase	-5.34494	2.24824e-05	0.000231367	1.75	0.04	gi|326674810|ref|XP_001919231.2|	sp|P08686|CP21A_HUMAN	ENSDARP00000059832
comp199978_c0	Abhydrolase domain-containing protein 15	-8.32917	7.65432e-15	7.84741e-13	10.2	0.03	gi|344290113|ref|XP_003416783.1|	sp|Q6UXT9|ABH15_HUMAN	ENSDARP00000097906
comp199993_c0	Aquaporin-8	-2.50844	0.000343536	0.00225002	37.76	6.64	gi|52219158|ref|NP_001004661.1|	sp|P56405|AQP8_RAT	ENSDARP00000066381
comp200004_c0	Chymotrypsin B	-7.32122	2.84686e-16	3.80863e-14	74.27	0.46	gi|62955425|ref|NP_001017724.1|	sp|P80646|CTRB_GADMO	ENSDARP00000058066
comp200007_c0	Putative Polycomb group protein ASXL1	2.38326	0.000750581	0.00417257	1.38	7.19	gi|38303929|gb|AAH61959.1|	sp|P59598|ASXL1_MOUSE	ENSDARP00000042943
comp200008_c1	Syndecan-4	-2.93462	3.07987e-05	0.000300145	322.99	42.25	gi|115528164|gb|AAI24766.1|	sp|Q8HZJ6|SDC4_PIG	ENSDARP00000078265
comp200009_c2	KN motif and ankyrin repeat domain-containing protein 1	30.7296	9.4751e-06	0.000112064	0	2.91	gi|158966729|ref|NP_001103695.1|	sp|Q14678|KANK1_HUMAN	ENSDARP00000079947
comp200021_c0	Coiled-coil domain-containing protein 152	-3.78485	5.56909e-05	0.00049411	4.21	0.31	gi|334325794|ref|XP_003340682.1|	sp|Q4G0S7|CC152_HUMAN	NA
comp200023_c0	Mid1-interacting protein 1-B	-7.24785	3.18163e-17	5.2348e-15	2195.13	14.44	gi|308322077|gb|ADO28176.1|	sp|Q1LUV9|M1I1B_DANRE	ENSDARP00000105626
comp200034_c1	Integrin alpha-6	2.33175	0.0011873	0.00607632	0.72	3.61	gi|220678672|emb|CAX12351.1|	sp|P26007|ITA6_CHICK	ENSDARP00000092986
comp200036_c0	Interleukin-8	-2.27573	0.00104418	0.00543313	52.43	10.83	gi|371535225|gb|AEX32919.1|	sp|P08317|IL8_CHICK	ENSDARP00000121245
comp200041_c0	Carbonic anhydrase	6.03134	1.43268e-13	1.10928e-11	4.78	312.77	gi|73762632|gb|AAZ83743.1|	sp|Q92051|CAHZ_DANRE	ENSDARP00000022592
comp200042_c1	Uncharacterized protein C7orf63	30.6253	1.44592e-05	0.000160412	0	2.33	gi|348519615|ref|XP_003447325.1|	sp|B0VXE6|CG063_CALJA	NA
comp200042_c2	Uncharacterized protein C7orf63 homolog	29.4733	0.00140897	0.00698139	0	2.49	gi|345317637|ref|XP_001519409.2|	sp|B0CM26|CG063_PAPAN	NA
comp200056_c2	Armadillo repeat-containing protein 2	2.52702	0.000690039	0.00397408	0.81	4.68	gi|189533233|ref|XP_683582.3|	sp|Q3URY6|ARMC2_MOUSE	ENSDARP00000062986
comp200058_c0	Gamma-glutamyltranspeptidase 1	8.10763	4.23241e-19	1.12142e-16	0.51	141.58	gi|292618543|ref|XP_697468.3|	sp|P07314|GGT1_RAT	ENSDARP00000042914
comp200065_c0	Phosphatidylserine synthase 2	-3.45967	1.57086e-06	2.41058e-05	83.66	7.6	gi|189537254|ref|XP_001337112.2|	sp|E7EY42|PTSS2_DANRE	ENSDARP00000086456
comp200072_c0	Protein CREG2	-2.36422	0.000605842	0.00354776	52.77	10.25	gi|169146349|emb|CAQ14418.1|	sp|Q8BGC9|CREG2_MOUSE	ENSDARP00000116391
comp200073_c0	C-C chemokine receptor type 4	2.54891	0.000402001	0.0025263	1.91	11.2	gi|125838941|ref|XP_001344151.1|	sp|P51679|CCR4_HUMAN	ENSDARP00000094958
comp200074_c0	4-hydroxyphenylpyruvate dioxygenase	-4.67224	2.21895e-07	4.38035e-06	7.55	0.3	gi|51230599|ref|NP_001003742.1|	sp|Q5BKL0|HPPD_XENTR	ENSDARP00000066049
comp200088_c1	Serine/threonine-protein kinase 40	-4.42978	5.78938e-09	1.72752e-07	49.9	2.32	gi|348526173|ref|XP_003450595.1|	sp|Q7T0B1|STK40_CHICK	ENSDARP00000079290
comp200096_c1	Pancreatic secretory trypsin inhibitor	-8.01884	3.04387e-19	8.80865e-17	1475.19	5.69	gi|326673576|ref|XP_003199927.1|	sp|P04542|ISK1_CANFA	NA
comp200097_c0	LYR motif-containing protein 4	-7.60543	2.54004e-18	5.39811e-16	947.51	4.87	gi|256000753|ref|NP_001157713.1|	sp|B8JLQ0|LYRM4_DANRE	ENSDARP00000103510
comp200104_c1	Actin-related protein 2/3 complex subunit 4	2.22389	0.00120981	0.0061799	18.26	85.29	gi|225704900|gb|ACO08296.1|	sp|P59999|ARPC4_MOUSE	ENSDARP00000115888
comp200118_c0	Transcobalamin-2	-2.1208	0.00183849	0.00877503	352.46	81.04	gi|181344365|ref|NP_001116703.1|	sp|Q9XSC9|TCO2_BOVIN	ENSDARP00000053000
comp200123_c0	Glutamine synthetase	-2.29049	0.000840024	0.00461572	144.01	29.44	gi|28279140|gb|AAH45886.1|	sp|Q8HZM5|GLNA_CANFA	ENSDARP00000024433
comp200129_c0	Carboxypeptidase B	-7.06217	4.40572e-16	5.76189e-14	92.19	0.69	gi|45768541|gb|AAH67637.1|	sp|P09955|CBPB1_PIG	ENSDARP00000109376
comp200129_c2	Complement component C8 alpha chain	-8.43135	4.54866e-20	1.89391e-17	155.28	0.45	gi|157886430|emb|CAP09436.1|	sp|Q8K182|CO8A_MOUSE	ENSDARP00000119169
comp200130_c0	Hyaluronidase-1	6.02411	2.40506e-07	4.69326e-06	0.05	3.54	gi|190194339|ref|NP_001121765.1|	sp|Q6RHW4|HYAL1_PIG	ENSDARP00000081197
comp200138_c0	Partitioning defective 3 homolog	-2.38326	0.00205986	0.00946664	1.48	0.28	gi|326921580|ref|XP_003207035.1|	sp|Q8TEW0|PARD3_HUMAN	ENSDARP00000108968
comp200141_c0	Deoxyuridine 5'-triphosphate nucleotidohydrolase, mitochondrial	2.33896	0.000783694	0.00434305	11.64	58.87	gi|54400512|ref|NP_001006005.1|	sp|P33316|DUT_HUMAN	ENSDARP00000113089
comp200145_c0	Uncharacterized protein C1orf210 homolog	3.40927	3.1079e-06	4.33851e-05	3.48	37	gi|326668677|ref|XP_001333128.4|	sp|Q9CQM1|CA210_MOUSE	NA
comp200150_c0	Epidermal growth factor receptor kinase substrate 8-like protein 3	5.09683	1.06465e-10	4.71683e-09	1.4	47.81	gi|220679247|emb|CAX14383.1|	sp|Q8TE67|ES8L3_HUMAN	ENSDARP00000114441
comp200154_c0	Uncharacterized protein KIAA0895	3.65975	0.000335144	0.00220249	0.1	1.21	gi|292624260|ref|XP_696417.4|	sp|Q7TQE7|K0895_MOUSE	ENSDARP00000109207
comp200168_c0	Major facilitator superfamily domain-containing protein 10	3.39704	4.10484e-06	5.51875e-05	1.73	18.21	gi|62955303|ref|NP_001017667.1|	sp|Q9D2V8|MFS10_MOUSE	ENSDARP00000105445
comp200173_c0	Cytochrome P450 2J6	-4.21107	1.77023e-08	4.69959e-07	89.97	4.86	gi|55251120|emb|CAH69009.1|	sp|O54750|CP2J6_MOUSE	ENSDARP00000063057
comp200180_c0	Calcipressin-2	2.89241	5.2529e-05	0.000469322	1.8	13.33	gi|259155088|ref|NP_001158786.1|	sp|Q5RE25|RCAN2_PONAB	ENSDARP00000058611
comp200181_c1	Coronin-1B	3.00161	3.35632e-05	0.00032277	1.47	11.81	gi|157841203|ref|NP_001103177.1|	sp|Q9XS70|COR1B_RABIT	ENSDARP00000007696
comp200193_c0	Myeloperoxidase	3.52316	1.15609e-06	1.8492e-05	5.72	65.78	gi|47086493|ref|NP_997944.1|	sp|P05164|PERM_HUMAN	ENSDARP00000103509
comp200208_c0	Uncharacterized protein C2orf62 homolog	3.70218	0.000259049	0.00176967	0.14	1.88	gi|115529419|ref|NP_001070238.1|	sp|Q08CH6|CB062_DANRE	ENSDARP00000086133
comp200210_c0	Phosphoenolpyruvate carboxykinase [GTP], mitochondrial	-2.17249	0.00147211	0.00722404	301.47	66.87	gi|47085983|ref|NP_998357.1|	sp|Q16822|PCKGM_HUMAN	ENSDARP00000005448
comp200210_c1	Phosphoenolpyruvate carboxykinase, cytosolic [GTP]	-2.5447	0.000237426	0.00164063	221.98	38.04	gi|75993564|gb|ABA33782.1|	sp|P07379|PCKGC_RAT	NA
comp200212_c2	Low density lipoprotein receptor adapter protein 1-B	4.3422	4.16523e-08	9.96822e-07	0.75	15.23	gi|94734490|emb|CAK10900.1|	sp|Q67FQ3|ARHB_XENLA	ENSDARP00000009785
comp200221_c0	Peroxisomal membrane protein 2	-4.58802	1.93437e-09	6.45908e-08	124.61	5.18	gi|52219060|ref|NP_001004607.1|	sp|Q2KIY1|PXMP2_BOVIN	ENSDARP00000026766
comp200227_c0	Intestinal mucin-like protein (Fragment)	5.91333	5.18472e-12	2.99656e-10	0.27	16.37	gi|326681109|ref|XP_002667589.2|	sp|P98089|MUC2L_RAT	ENSDARP00000108568
comp200228_c0	Retinol dehydrogenase 10-B	-2.91152	3.71783e-05	0.00035066	56.3	7.48	gi|251831595|sp|Q7T2D1.2|RD10B_DANRE	sp|Q7T2D1|RD10B_DANRE	ENSDARP00000011528
comp200230_c0	Perilipin-3	-2.08765	0.00214927	0.00979109	264.9	62.32	gi|33991821|gb|AAH56585.1|	sp|O60664|PLIN3_HUMAN	ENSDARP00000091246
comp200242_c0	Afadin	31.5513	1.42078e-06	2.21357e-05	0	1.94	gi|326677257|ref|XP_686655.4|	sp|P55196|AFAD_HUMAN	ENSDARP00000105145
comp200259_c1	Tyrosine-protein phosphatase non-receptor type 4	2.49707	0.000404218	0.00253866	1.33	7.52	gi|122937179|ref|NP_001037778.2|	sp|P29074|PTN4_HUMAN	ENSDARP00000000192
comp200260_c1	Paired amphipathic helix protein Sin3a	3.19208	3.58985e-05	0.000340697	0.48	4.36	gi|148235455|ref|NP_001091650.1|	sp|Q60520|SIN3A_MOUSE	ENSDARP00000077974
comp200261_c1	Zinc finger protein 865	2.42655	0.00103251	0.00537583	0.93	4.98	gi|189529626|ref|XP_001921793.1|	sp|B1H2Q6|ZN865_XENTR	ENSDARP00000053299
comp200262_c1	Protein aurora borealis	31.4531	2.46727e-06	3.55238e-05	0	1.89	gi|55925389|ref|NP_001007451.1|	sp|Q5U3U6|BORA_DANRE	ENSDARP00000110650
comp200263_c1	Chaperone activity of bc1 complex-like, mitochondrial	29.4733	0.00140897	0.00698139	0	0.64	gi|326675425|ref|XP_002665174.2|	sp|Q29RI0|ADCK3_BOVIN	ENSDARP00000049616
comp200273_c1	TNF receptor-associated factor 4	3.33513	0.000164134	0.00120532	0.22	2.23	gi|47086399|ref|NP_997982.1|	sp|Q9BUZ4|TRAF4_HUMAN	ENSDARP00000056877
comp200276_c0	Brain-specific angiogenesis inhibitor 1-associated protein 2	2.3502	0.000812528	0.00448129	2.09	10.65	gi|94158206|ref|NP_001035335.1|	sp|Q5EAD0|BAIP2_BOVIN	ENSDARP00000106643
comp200290_c0	Probable G-protein coupled receptor 174	2.91816	0.000172659	0.00125739	0.45	3.38	gi|189527571|ref|XP_001920897.1|	sp|Q3U507|GP174_MOUSE	ENSDARP00000102929
comp200309_c0	Mitotic spindle assembly checkpoint protein MAD2A	3.75857	3.46158e-06	4.78153e-05	0.9	12.17	gi|62955447|ref|NP_001017739.1|	sp|Q13257|MD2L1_HUMAN	ENSDARP00000003616
comp200313_c0	Trans-2-enoyl-CoA reductase, mitochondrial	4.30473	1.04738e-07	2.28004e-06	0.49	9.78	gi|209733124|gb|ACI67431.1|	sp|Q28GQ2|MECR_XENTR	ENSDARP00000043156
comp200318_c0	Sodium/hydrogen exchanger 6	3.05309	7.81752e-05	0.000644547	0.43	3.58	gi|164698430|ref|NP_001106947.1|	sp|Q92581|SL9A6_HUMAN	ENSDARP00000099786
comp200326_c2	Zinc finger protein 516	2.73759	0.000423133	0.00263523	0.37	2.45	gi|227908757|ref|NP_001153141.1|	sp|Q92618|ZN516_HUMAN	ENSDARP00000095054
comp200328_c0	CBP80/20-dependent translation initiation factor	-3.47346	0.000157637	0.00117914	3.74	0.34	gi|326677542|ref|XP_003200860.1|	sp|Q6PEE2|CTIF_MOUSE	ENSDARP00000108736
comp200354_c0	Leucine-rich repeat-containing protein LOC400891	29.7628	0.000530405	0.00315536	0	1.14	gi|125815593|ref|XP_001344236.1|	sp|Q6ZQY2|YV012_HUMAN	ENSDARP00000094348
comp200367_c0	Elongation of very long chain fatty acids protein 4	-31.4467	4.00132e-07	7.31495e-06	2.1	0	gi|115495643|ref|NP_001070061.1|	sp|Q3S8M4|ELOV4_MACMU	ENSDARP00000089953
comp200398_c0	Cleavage and polyadenylation specificity factor subunit 4	2.47455	0.000812594	0.00448129	0.97	5.37	gi|18859059|ref|NP_571084.1|	sp|O95639|CPSF4_HUMAN	ENSDARP00000007713
comp200400_c9	Collagen alpha-1(VII) chain	2.53617	0.00163473	0.00794277	0.36	2.09	gi|326668779|ref|XP_002662551.2|	sp|Q63870|CO7A1_MOUSE	ENSDARP00000029446
comp200406_c2	Nuclear receptor subfamily 4 group A member 2	29.8883	0.000390825	0.00246023	0	0.78	gi|50539872|ref|NP_001002406.1|	sp|Q06219|NR4A2_MOUSE	ENSDARP00000065384
comp200406_c3	Nuclear receptor subfamily 4 group A member 2	31.2341	7.01868e-06	8.75009e-05	0	1.95	gi|47060285|gb|AAT09761.1|	sp|Q07917|NR4A2_RAT	NA
comp200407_c2	Glioma tumor suppressor candidate region gene 1 protein	2.53432	0.000471022	0.00289932	0.56	3.26	gi|122891280|emb|CAM13017.1|	sp|Q9NZM4|GSCR1_HUMAN	ENSDARP00000122886
comp200419_c0	Ankyrin repeat and SOCS box protein 8	2.51742	0.000574688	0.00338426	0.89	5.07	gi|41054275|ref|NP_956064.1|	sp|Q9H765|ASB8_HUMAN	ENSDARP00000012241
comp200421_c1	C3 and PZP-like alpha-2-macroglobulin domain-containing protein 8	-4.14331	0.00199604	0.00920717	1.74	0.1	gi|326678581|ref|XP_003201105.1|	sp|Q8IZJ3|CPMD8_HUMAN	ENSDARP00000113753
comp200426_c0	E3 ubiquitin-protein ligase pellino homolog 1	4.10936	9.37092e-06	0.000111935	0.13	2.31	gi|326669280|ref|XP_002662845.2|	sp|Q8C669|PELI1_MOUSE	ENSDARP00000108458
comp200427_c6	Myosin-binding protein C, slow-type	5.55366	1.0548e-08	2.97443e-07	0.12	5.42	gi|55925504|ref|NP_001007323.1|	sp|Q00872|MYPC1_HUMAN	ENSDARP00000009148
comp200442_c0	V-type proton ATPase subunit e 2	4.72088	2.17455e-07	4.30522e-06	0.36	9.53	gi|348533381|ref|XP_003454184.1|	sp|Q8NHE4|VA0E2_HUMAN	ENSDARP00000076503
comp200444_c1	Interferon regulatory factor 4	3.10797	7.02268e-05	0.000596117	0.46	3.99	gi|170015997|ref|NP_001116182.1|	sp|Q15306|IRF4_HUMAN	ENSDARP00000005897
comp200469_c2	Fanconi anemia group D2 protein	3.57094	0.000499278	0.00303796	0.17	2.06	gi|190338470|gb|AAI63598.1|	sp|Q9BXW9|FACD2_HUMAN	ENSDARP00000110669
comp200479_c0	Myocyte-specific enhancer factor 2C	3.16468	6.28602e-05	0.000541242	0.42	3.72	gi|68399952|ref|XP_686335.1|	sp|Q8CFN5|MEF2C_MOUSE	ENSDARP00000114315
comp200495_c3	Protein ECT2	4.92009	1.53653e-06	2.36413e-05	0.08	2.37	gi|51468037|ref|NP_001003883.1|	sp|Q9H8V3|ECT2_HUMAN	ENSDARP00000004102
comp200496_c0	BTB/POZ domain-containing protein KCTD9	2.31516	0.00148784	0.00729684	1.24	6.16	gi|157888732|emb|CAP09355.1|	sp|Q7L273|KCTD9_HUMAN	ENSDARP00000027995
comp200500_c0	RNA 3'-terminal phosphate cyclase-like protein	-3.09867	1.3022e-05	0.000146579	78.58	9.17	gi|51467978|ref|NP_001003865.1|	sp|Q9JJT0|RCL1_MOUSE	ENSDARP00000055877
comp200505_c1	Exonuclease 1	3.67047	3.09271e-05	0.000300445	0.16	2.06	gi|47087335|ref|NP_998634.1|	sp|Q803U7|EXO1_DANRE	ENSDARP00000073846
comp200517_c0	Cytochrome P450 26A1	4.27455	2.70593e-06	3.86058e-05	0.2	3.84	gi|41282099|ref|NP_571221.2|	sp|P79739|CP26A_DANRE	ENSDARP00000041727
comp200530_c1	Sulfhydryl oxidase 1	-2.93555	4.63147e-05	0.000419961	12.41	1.62	gi|190358584|ref|NP_001121836.1|	sp|Q8BND5|QSOX1_MOUSE	ENSDARP00000057644
comp200550_c1	Homeobox protein Hox-B10a	33.6784	3.95551e-12	2.34253e-10	0	6.48	gi|353526231|sp|Q9PWL7.2|HXBAA_DANRE	sp|Q9PWL7|HXBAA_DANRE	ENSDARP00000099793
comp200562_c2	Microtubule-associated tumor suppressor 1 homolog A	3.76358	4.57301e-06	6.03093e-05	0.33	4.52	gi|117606293|ref|NP_001071076.1|	sp|A0JMQ7|MTS1A_DANRE	ENSDARP00000096667
comp200582_c3	Ectoderm-neural cortex protein 1	-2.77558	0.00134785	0.00680159	2.82	0.41	gi|326667818|ref|XP_687500.2|	sp|O35709|ENC1_MOUSE	ENSDARP00000051292
comp200584_c0	NAD(P) transhydrogenase, mitochondrial	6.12114	1.38992e-07	2.90694e-06	0.12	8.65	gi|326675934|ref|XP_002667793.2|	sp|Q13423|NNTM_HUMAN	ENSDARP00000032730
comp200584_c3	NAD(P) transhydrogenase, mitochondrial	32.4119	1.0643e-08	2.9909e-07	0	5.12	NA	sp|P11024|NNTM_BOVIN	ENSDARP00000114052
comp200585_c0	Rho GTPase-activating protein 6	3.19852	0.000125337	0.000966314	0.17	1.58	gi|113676242|ref|NP_001038371.1|	sp|O43182|RHG06_HUMAN	ENSDARP00000105080
comp200595_c0	NADPH oxidase 4	4.22302	0.00141951	0.00699028	0.03	0.56	gi|348508312|ref|XP_003441698.1|	sp|Q9NPH5|NOX4_HUMAN	ENSDARP00000073592
comp200600_c0	Multidrug resistance protein 1	2.66238	0.000140702	0.00106575	3.57	22.6	gi|311977219|gb|ADQ20481.1|	sp|P08183|MDR1_HUMAN	ENSDARP00000034778
comp200617_c0	cAMP-dependent protein kinase inhibitor beta	3.95341	3.58054e-06	4.89777e-05	0.39	6.09	gi|171545991|ref|NP_001116417.1|	sp|Q04758|IPKB_MOUSE	ENSDARP00000069577
comp200624_c1	WD repeat-containing protein 96	29.8269	0.000390825	0.00246023	0	1.22	gi|292620217|ref|XP_697139.3|	sp|Q8NDM7|WDR96_HUMAN	ENSDARP00000005227
comp200625_c0	GDNF family receptor alpha-4	-32.7972	1.28798e-10	5.63288e-09	6.18	0	gi|375298765|ref|NP_001243565.1|	sp|O93512|GFRA4_CHICK	ENSDARP00000107305
comp200625_c2	GDNF family receptor alpha-1	-30.1247	0.00021796	0.00152367	3.07	0	NA	sp|Q62997|GFRA1_RAT	NA
comp200630_c0	DNA replication licensing factor MCM6 (Fragment)	2.49251	0.000660481	0.00382462	1.43	8.04	gi|130487120|ref|NP_001076318.1|	sp|Q62724|MCM6_RAT	ENSDARP00000022256
comp200649_c1	Nuclear receptor-interacting protein 1	-2.27389	0.00111806	0.00577925	4.46	0.92	gi|125838185|ref|XP_001336737.1|	sp|P48552|NRIP1_HUMAN	ENSDARP00000114091
comp200654_c0	Coronin-2B	4.26608	3.58928e-07	6.63602e-06	0.29	5.6	gi|125821847|ref|XP_688721.2|	sp|Q9UQ03|COR2B_HUMAN	ENSDARP00000078965
comp200669_c1	TRIO and F-actin-binding protein	2.60813	0.000389669	0.00246023	0.95	5.78	gi|326664315|ref|XP_002660610.2|	sp|Q99KW3|TARA_MOUSE	ENSDARP00000103596
comp200670_c0	Transcription initiation factor TFIID subunit 5	3.23173	2.88314e-05	0.000282254	0.48	4.51	gi|220679189|emb|CAX13320.1|	sp|Q15542|TAF5_HUMAN	ENSDARP00000015825
comp200674_c0	DNA-(apurinic or apyrimidinic site) lyase 2	2.67785	0.000700737	0.0040283	0.39	2.52	gi|167555152|ref|NP_001107928.1|	sp|Q5E9N9|APEX2_BOVIN	ENSDARP00000021896
comp200680_c0	Shugoshin-like 1	3.44749	9.59731e-06	0.000113247	0.56	6.07	gi|123706447|ref|NP_001074089.1|	sp|Q4KLP8|SGOL1_XENLA	ENSDARP00000092910
comp200685_c0	SEC14-like protein 2	2.96961	0.000104089	0.000827436	0.56	4.37	gi|153791996|ref|NP_001093463.1|	sp|P58875|S14L2_BOVIN	ENSDARP00000077794
comp200687_c2	Potassium voltage-gated channel subfamily A member 7	30.9472	3.23096e-05	0.000311891	0	2.17	gi|292627772|ref|XP_001336524.3|	sp|Q96RP8|KCNA7_HUMAN	ENSDARP00000073466
comp200696_c0	Forkhead box protein F1	-2.67553	0.00108002	0.0055989	1.82	0.28	gi|122114577|ref|NP_001073655.1|	sp|A1L1S5|FOXF1_DANRE	ENSDARP00000022888
comp200712_c4	Potassium voltage-gated channel subfamily H member 7	4.06126	0.00011434	0.000900161	0.09	1.44	gi|190337148|gb|AAI63642.1|	sp|Q9NS40|KCNH7_HUMAN	ENSDARP00000085242
comp200721_c0	Myelin and lymphocyte protein	30.3033	5.79138e-05	0.000501404	0	1.58	gi|52219098|ref|NP_001004625.1|	sp|Q28296|MAL_CANFA	ENSDARP00000047771
comp200734_c0	L-threonine 3-dehydrogenase, mitochondrial	-2.5204	0.000262955	0.00179485	693.51	120.87	gi|47086067|ref|NP_998410.1|	sp|Q2KIR8|TDH_BOVIN	ENSDARP00000024225
comp200737_c0	Beta-2 adrenergic receptor	2.50055	0.00176981	0.0085029	0.17	0.97	gi|356581545|emb|CBZ42162.1|	sp|Q8UUY8|ADRB2_ONCMY	ENSDARP00000111777
comp200740_c0	NACHT, LRR and PYD domains-containing protein 1	3.13282	0.000120964	0.000948624	0.36	3.12	gi|292621176|ref|XP_001345583.3|	sp|Q9C000|NALP1_HUMAN	ENSDARP00000112225
comp200751_c2	Cytochrome b561	-4.69585	7.48629e-06	9.27643e-05	2.76	0.11	gi|349732154|ref|NP_001122216.2|	sp|Q95245|CY561_PIG	ENSDARP00000055658
comp200757_c4	Basic helix-loop-helix domain-containing protein KIAA2018	-3.48434	0.00177411	0.00850754	1.23	0.11	gi|317419927|emb|CBN81963.1|	sp|Q68DE3|K2018_HUMAN	ENSDARP00000099979
comp200761_c0	Ig heavy chain V region MOPC 315	31.4932	1.86519e-06	2.78986e-05	0	6.44	gi|51559390|gb|AAU06720.1|	sp|P01822|HVM46_MOUSE	ENSDARP00000114688
comp200781_c0	Dipeptidase 1	31.2341	7.01868e-06	8.75009e-05	0	3.29	gi|116268067|ref|NP_001070805.1|	sp|Q3SZM7|DPEP1_BOVIN	ENSDARP00000089201
comp200793_c0	Troponin I, fast skeletal muscle	4.06615	4.22355e-06	5.66342e-05	0.4	6.65	gi|60097916|ref|NP_991138.2|	sp|P68247|TNNI2_COTJA	ENSDARP00000027342
comp200806_c0	Glucagon receptor	-3.73392	3.09553e-06	4.32273e-05	5.31	0.4	gi|58761179|gb|AAW82330.1|	sp|P30082|GLR_RAT	ENSDARP00000013211
comp200806_c1	Glucagon receptor	-3.93686	0.000277936	0.00188387	3.71	0.24	gi|189515176|ref|XP_693606.3|	sp|P47871|GLR_HUMAN	NA
comp200807_c0	Probable alpha-ketoglutarate-dependent hypophosphite dioxygenase	3.82248	0.000343491	0.00225002	0.09	1.34	gi|157743320|ref|NP_001099060.1|	sp|O69060|HTXA_PSEST	ENSDARP00000099599
comp200816_c1	RING finger protein 223	32.1107	6.43807e-08	1.47667e-06	0	2.89	gi|47222745|emb|CAG01712.1|	sp|E7ERA6|RN223_HUMAN	ENSDARP00000094845
comp200827_c0	Receptor-type tyrosine-protein phosphatase epsilon	2.92482	3.91043e-05	0.000364962	3.01	22.84	gi|326672593|ref|XP_003199699.1|	sp|P23469|PTPRE_HUMAN	ENSDARP00000015855
comp200831_c3	P2Y purinoceptor 4	2.60265	0.000924321	0.00501943	0.59	3.57	gi|326667851|ref|XP_003198685.1|	sp|Q9JJS7|P2RY4_MOUSE	ENSDARP00000103411
comp200844_c2	Protein transport protein Sec23A	-2.16867	0.00149518	0.00732702	85.19	18.95	gi|50927450|gb|AAH78653.1|	sp|Q5ZK03|SC23A_CHICK	ENSDARP00000017982
comp200856_c0	Tumor necrosis factor receptor superfamily member 19	2.61773	0.000950885	0.00514656	0.46	2.85	gi|157841236|ref|NP_001103209.1|	sp|Q9JLL3|TNR19_MOUSE	ENSDARP00000061350
comp200861_c1	Uncharacterized protein K02A2.6	31.0582	1.89214e-05	0.000201007	0	0.79	gi|326670276|ref|XP_003199179.1|	sp|Q09575|YRD6_CAEEL	ENSDARP00000110119
comp200871_c0	Zinc finger protein 197	3.33243	0.000171134	0.00124825	0.16	1.59	gi|162138964|ref|NP_001104632.1|	sp|O14709|ZN197_HUMAN	ENSDARP00000070375
comp200873_c4	Iroquois-class homeodomain protein irx-1	5.11722	7.73403e-09	2.24772e-07	0.21	7.38	gi|190340076|gb|AAI63896.1|	sp|Q6F2E3|IRX1_XENTR	ENSDARP00000007800
comp200892_c1	Mitotic-spindle organizing protein 1	3.19243	5.45095e-05	0.000485316	0.91	8.28	gi|292609681|ref|XP_002660476.1|	sp|P0C8Y1|MZT1_DANRE	NA
comp200895_c0	Ankyrin repeat and SOCS box protein 12	3.28947	2.27093e-05	0.000232822	0.65	6.32	gi|126631345|gb|AAI33996.1|	sp|Q8WXK4|ASB12_HUMAN	ENSDARP00000014061
comp200896_c0	Cell surface A33 antigen	3.54786	0.000499278	0.00303796	0.18	2.08	gi|348516647|ref|XP_003445849.1|	sp|Q9JKA5|GPA33_MOUSE	ENSDARP00000059938
comp200903_c4	Probable polyketide synthase 1	-3.48434	4.75578e-05	0.000428851	2.74	0.25	NA	sp|Q55E72|PKS1_DICDI	NA
comp200903_c5	Probable polyketide synthase 42	-30.2122	0.000164799	0.00120532	1.85	0	NA	sp|Q54D44|PKS42_DICDI	NA
comp200905_c0	Sodium/potassium-transporting ATPase subunit alpha-3	3.23381	7.58911e-06	9.3952e-05	3.7	34.79	gi|348526406|ref|XP_003450710.1|	sp|P06687|AT1A3_RAT	ENSDARP00000095720
comp200907_c0	Hypoxia-inducible factor 1-alpha	4.79333	2.80694e-06	3.97689e-05	0.1	2.7	gi|380039558|gb|AFD32323.1|	sp|Q98SW2|HIF1A_ONCMY	ENSDARP00000114543
comp200910_c6	Protein QN1 homolog	4.10936	9.37092e-06	0.000111935	0.13	2.28	gi|68385147|ref|XP_690522.1|	sp|Q6ZQ06|QN1_MOUSE	ENSDARP00000107803
comp200911_c2	Meprin A subunit beta	30.7628	7.72046e-06	9.44321e-05	0	2.01	gi|348500745|ref|XP_003437933.1|	sp|Q61847|MEP1B_MOUSE	ENSDARP00000076528
comp200912_c0	RNA-directed DNA polymerase from mobile element jockey	-4.06345	7.96759e-07	1.33351e-05	3.94	0.24	gi|300218775|gb|ADJ80991.1|	sp|P21328|RTJK_DROME	NA
comp200917_c0	Syntaxin-2	3.45164	0.000755559	0.00419568	0.11	1.25	gi|326670266|ref|XP_003199177.1|	sp|P32856|STX2_HUMAN	ENSDARP00000089296
comp200933_c1	Tankyrase-2	2.65667	0.00212207	0.00969752	0.35	2.23	gi|348523942|ref|XP_003449482.1|	sp|Q9H2K2|TNKS2_HUMAN	ENSDARP00000085830
comp200941_c0	Max dimerization protein 3	3.95998	0.000180606	0.00130757	0.18	2.75	gi|41055003|ref|NP_957350.1|	sp|Q7SX95|MAD3_DANRE	ENSDARP00000074553
comp200943_c1	Neural cell adhesion molecule L1	-5.06931	7.44607e-05	0.000616287	1.61	0.05	gi|190336629|gb|AAI62464.1|	sp|Q98902|L1CAM_TAKRU	ENSDARP00000094498
comp200949_c1	Fanconi-associated nuclease 1	3.42655	0.000259582	0.00177242	0.19	2.01	gi|148726022|emb|CAN88260.1|	sp|Q1LWH4|FAN1_DANRE	ENSDARP00000084286
comp200957_c1	Uncharacterized protein C1orf222	30.1107	0.000125561	0.000966314	0	2.36	gi|326670380|ref|XP_003199202.1|	sp|Q69YW0|CA222_HUMAN	ENSDARP00000098628
comp200971_c0	Basic leucine zipper transcriptional factor ATF-like 3	-2.87583	0.000121746	0.000954314	9.79	1.33	gi|125821391|ref|XP_001342072.1|	sp|Q9NR55|BATF3_HUMAN	NA
comp200987_c3	Puratrophin-1	2.73321	0.00104288	0.00542777	0.26	1.72	gi|326669469|ref|XP_003199020.1|	sp|Q58EX7|PKHG4_HUMAN	ENSDARP00000100386
comp201005_c0	Ileal sodium/bile acid cotransporter	5.65111	7.11845e-10	2.61913e-08	0.2	9.85	gi|41054900|ref|NP_956652.1|	sp|Q12908|NTCP2_HUMAN	ENSDARP00000024256
comp201006_c0	Sororin	3.47874	1.98869e-05	0.000210116	0.33	3.64	gi|155369321|ref|NP_001094417.1|	sp|Q563C3|CCA5A_XENLA	ENSDARP00000065263
comp201030_c4	Delphilin	3.55944	1.05395e-05	0.000122908	0.42	5	gi|113677636|ref|NP_001038368.1|	sp|Q6ZM86|GRD2I_DANRE	ENSDARP00000116904
comp201038_c0	Sodium-dependent serotonin transporter	-5.23642	3.5272e-07	6.53606e-06	2.73	0.07	gi|90652795|ref|NP_001035061.1|	sp|Q9MYX0|SC6A4_MACMU	ENSDARP00000081336
comp201038_c1	Sodium-dependent serotonin transporter	-4.72827	2.69459e-05	0.00027068	1.95	0.07	NA	sp|P31645|SC6A4_HUMAN	NA
comp201041_c0	ADP-ribosylation factor-like protein 4C	2.63805	0.000408829	0.00255622	1.02	6.35	gi|47086073|ref|NP_998413.1|	sp|P61208|ARL4C_MOUSE	ENSDARP00000046422
comp201061_c0	Thromboxane A2 receptor	-2.62108	0.000630733	0.00366616	4.44	0.72	gi|348523185|ref|XP_003449104.1|	sp|Q95125|TA2R_BOVIN	ENSDARP00000102360
comp201083_c1	G-protein coupled receptor 55	5.72552	1.43754e-08	3.90789e-07	0.08	4.15	gi|125807807|ref|XP_001333765.1|	sp|Q3UJF0|GPR55_MOUSE	ENSDARP00000056273
comp201084_c1	Stromelysin-3	30.6609	1.16786e-05	0.000132776	0	0.75	gi|326670156|ref|XP_692205.5|	sp|Q11005|MMP11_XENLA	ENSDARP00000071747
comp201102_c0	Calcium uniporter protein, mitochondrial	-2.28882	0.00116787	0.00599463	5.16	1.06	gi|116268047|ref|NP_001070793.1|	sp|Q08BI9|MCU_DANRE	ENSDARP00000108433
comp201118_c1	Probable phosphatase phospho1	-2.26091	0.00144823	0.00711713	6.52	1.36	gi|51011003|ref|NP_001003461.1|	sp|Q6DBV4|PHOP1_DANRE	ENSDARP00000055833
comp201119_c1	Epidermal differentiation-specific protein	29.6957	0.000726851	0.0040667	0	1.18	gi|224043837|ref|XP_002192452.1|	sp|P46058|EDSP_CYNPY	NA
comp201131_c1	Chondroitin sulfate synthase 3	3.17862	9.4802e-05	0.000766823	0.33	2.99	gi|350581066|ref|XP_003123954.2|	sp|Q70JA7|CHSS3_HUMAN	ENSDARP00000091916
comp201144_c0	Dual specificity protein kinase Ttk	5.61603	7.29683e-09	2.13434e-07	0.07	3.47	gi|146336816|sp|Q8AYG3.2|TTK_DANRE	sp|Q8AYG3|TTK_DANRE	ENSDARP00000121369
comp201152_c1	WSC domain-containing protein 2	2.54172	0.000449038	0.00277867	0.68	3.98	gi|157951616|ref|NP_001103239.1|	sp|A2BGL3|WSCD2_DANRE	ENSDARP00000083072
comp201154_c1	Microsomal glutathione S-transferase 2	-2.81102	6.08876e-05	0.000525478	124.93	17.8	gi|112901135|gb|ABD67514.1|	sp|Q99735|MGST2_HUMAN	ENSDARP00000096213
comp201155_c0	Chromosome-associated kinesin KIF4	4.12893	3.98281e-07	7.31389e-06	0.19	3.24	gi|41053519|ref|NP_957117.1|	sp|Q91784|KIF4_XENLA	ENSDARP00000012856
comp201159_c0	Cadherin-6	5.46402	7.04328e-08	1.60287e-06	0.06	2.45	gi|61806606|ref|NP_001013538.1|	sp|Q3SWX5|CADH6_BOVIN	ENSDARP00000025811
comp201161_c0	Transmembrane protein C14orf176 homolog	4.8963	1.36825e-08	3.73195e-07	0.49	14.57	gi|113678226|ref|NP_001038337.1|	sp|Q3UNB8|CN176_MOUSE	ENSDARP00000092024
comp201164_c0	Pro-interleukin-16	3.86668	1.93924e-07	3.8903e-06	1.88	27.4	gi|326669170|ref|XP_003198946.1|	sp|O62678|IL16_AOTTR	ENSDARP00000058341
comp201167_c1	Protein L-Myc-1a	31.2102	8.22534e-06	9.98406e-05	0	2.47	gi|47086165|ref|NP_998102.1|	sp|Q9PSI9|MCL1A_DANRE	ENSDARP00000011307
comp201168_c0	Eukaryotic translation initiation factor 4E-binding protein 3-like	-4.54654	3.16159e-09	9.98496e-08	82.76	3.54	gi|55925472|ref|NP_001007355.1|	sp|Q98TT6|4EB3L_DANRE	ENSDARP00000071668
comp201171_c1	Tetratricopeptide repeat protein 27	-2.62507	0.000175677	0.00127686	24.95	4.04	gi|300796164|ref|NP_775392.2|	sp|Q5RBW9|TTC27_PONAB	ENSDARP00000063771
comp201176_c3	Transmembrane protein 116	32.6609	2.31604e-09	7.59067e-08	0	4.02	gi|160333610|ref|NP_001103851.1|	sp|A2BGS3|TM116_DANRE	ENSDARP00000092070
comp201176_c4	Transcription factor 12	2.58175	0.000679076	0.00392312	0.42	2.53	gi|47551333|ref|NP_999981.1|	sp|P51514|HTF4_RAT	ENSDARP00000106565
comp201177_c0	CKLF-like MARVEL transmembrane domain-containing protein 7	2.81134	0.000101312	0.000807252	3.01	21.15	gi|194294564|ref|NP_001123586.1|	sp|Q96FZ5|CKLF7_HUMAN	ENSDARP00000028584
comp201179_c0	DNA-directed RNA polymerase I subunit RPA12	-2.48679	0.000449008	0.00277867	29.26	5.22	gi|94733614|emb|CAK04590.1|	sp|Q6MFY5|RPA12_RAT	ENSDARP00000121696
comp201184_c0	Sushi domain-containing protein 4	5.92009	3.53212e-12	2.1226e-10	0.39	23.7	gi|68439713|ref|XP_688793.1|	sp|Q8BH32|SUSD4_MOUSE	ENSDARP00000032279
comp201188_c0	Chitin synthase 2	6.87464	1.24336e-14	1.22843e-12	0.17	20.06	gi|94734225|emb|CAK04859.1|	sp|P30599|CHS2_USTMA	ENSDARP00000121079
comp201189_c0	B box and SPRY domain-containing protein	4.63805	0.000277936	0.00188387	0.03	0.75	gi|189519460|ref|XP_687804.3|	sp|Q6P6S3|BSPRY_RAT	ENSDARP00000123022
comp201209_c0	Solute carrier family 25 member 45	4.89744	5.25397e-07	9.2606e-06	0.18	5.34	gi|292614380|ref|XP_002662242.1|	sp|Q8CFJ7|S2545_MOUSE	ENSDARP00000078311
comp201216_c0	Type I iodothyronine deiodinase	-2.44166	0.000428727	0.00266714	57.02	10.5	gi|148277097|ref|NP_001007284.2|	sp|O42449|IOD1_ORENI	ENSDARP00000121555
comp201217_c0	L-rhamnose-binding lectin CSL3	-4.63341	9.51287e-09	2.70309e-07	13.56	0.55	gi|122703720|dbj|BAF45139.1|	sp|P86179|CSL3_ONCKE	ENSDARP00000072581
comp201222_c1	Inter-alpha-trypsin inhibitor heavy chain H3	-4.82138	0.00021796	0.00152367	0.49	0.02	gi|189524901|ref|XP_693183.3|	sp|Q61704|ITIH3_MOUSE	ENSDARP00000071811
comp201226_c1	Translocation protein SEC62	-3.639	1.03303e-06	1.67071e-05	62.49	5.02	gi|70887709|ref|NP_001020701.1|	sp|Q5R4Q3|SEC62_PONAB	ENSDARP00000027503
comp201226_c2	Translocation protein SEC62	-3.82138	2.52469e-07	4.9173e-06	64.89	4.59	NA	sp|Q5F3A1|SEC62_CHICK	NA
comp201226_c3	Ras-associated and pleckstrin homology domains-containing protein 1	-5.14736	3.86229e-11	1.86729e-09	263.73	7.44	gi|190194335|ref|NP_001121716.1|	sp|Q70E73|RAPH1_HUMAN	ENSDARP00000082723
comp201230_c1	Retinol dehydrogenase 7	-4.23738	1.70227e-08	4.55173e-07	91.04	4.83	gi|37620196|ref|NP_932335.1|	sp|P55006|RDH7_RAT	ENSDARP00000003828
comp201234_c0	Lysoplasmalogenase	-8.63676	6.30398e-18	1.24265e-15	44.54	0.11	gi|113679367|ref|NP_001038833.1|	sp|F1RMN2|TM86B_PIG	ENSDARP00000055853
comp201241_c1	Butyrophilin subfamily 2 member A2	29.3908	0.00199604	0.00920717	0	0.54	gi|221220086|gb|ACM08704.1|	sp|Q8WVV5|BT2A2_HUMAN	ENSDARP00000105930
comp201248_c0	Protein NDRG1	29.8269	0.000390825	0.00246023	0	1.67	gi|41152348|ref|NP_956986.1|	sp|Q66IG4|NDRG1_XENTR	ENSDARP00000049419
comp201248_c3	Protein NDRG1	4.73321	0.000160239	0.00119379	0.09	2.37	NA	sp|Q92597|NDRG1_HUMAN	NA
comp201251_c1	Meiotic recombination protein DMC1/LIM15 homolog	30.8269	6.31674e-06	7.98971e-05	0	1.98	gi|146330537|gb|ABQ23182.1|	sp|Q61880|DMC1_MOUSE	ENSDARP00000072746
comp201255_c0	Suppressor of tumorigenicity 14 protein	3.01992	4.20746e-05	0.000389565	3.27	26.51	gi|350529306|ref|NP_001035441.2|	sp|Q9Y5Y6|ST14_HUMAN	ENSDARP00000089329
comp201260_c0	Dual specificity protein kinase CLK2	2.16932	0.0017136	0.0082875	2.66	11.95	gi|94734210|emb|CAK04998.1|	sp|P49760|CLK2_HUMAN	ENSDARP00000085966
comp201261_c0	N-acetylmuramoyl-L-alanine amidase	-33.1581	1.24985e-11	6.62324e-10	5.54	0	gi|302566809|gb|ADL41186.1|	sp|Q8VCS0|PGRP2_MOUSE	ENSDARP00000095570
comp201267_c0	Low-density lipoprotein receptor-related protein 4	-5.42765	1.72059e-10	7.24531e-09	8.77	0.2	gi|348533802|ref|XP_003454393.1|	sp|O75096|LRP4_HUMAN	ENSDARP00000108864
comp201278_c1	Deoxycytidine kinase	3.20247	4.68664e-05	0.000423801	0.85	7.79	gi|37780424|gb|AAO64438.1|	sp|P43346|DCK_MOUSE	ENSDARP00000004823
comp201280_c0	Kinetochore-associated protein DSN1 homolog	3.26608	0.000232936	0.00161289	0.25	2.39	gi|189516788|ref|XP_001923648.1|	sp|Q9H410|DSN1_HUMAN	ENSDARP00000104986
comp201285_c0	Type-1 angiotensin II receptor A	32.6162	3.08589e-09	9.75343e-08	0	3.45	gi|292627430|ref|XP_002666635.1|	sp|P32303|AGTRA_XENLA	ENSDARP00000066833
comp201290_c0	Chromobox protein homolog 2	2.46884	0.000521895	0.00315536	1.98	10.95	gi|35902802|ref|NP_919354.1|	sp|P30658|CBX2_MOUSE	ENSDARP00000066052
comp201292_c0	Solute carrier family 25 member 38-A	-5.06873	9.57612e-11	4.28918e-09	104.69	3.12	gi|115497342|ref|NP_001070070.1|	sp|Q08CI8|S238A_DANRE	ENSDARP00000077967
comp201295_c0	E3 ubiquitin-protein ligase RFWD3	4.15131	2.60764e-06	3.73472e-05	0.19	3.4	gi|292628590|ref|XP_002667008.1|	sp|D2HWM5|RFWD3_AILME	ENSDARP00000112439
comp201297_c1	Villin-1	4.57358	2.0268e-08	5.27432e-07	0.27	6.53	gi|41053868|ref|NP_956532.1|	sp|P02640|VILI_CHICK	ENSDARP00000059227
comp201300_c0	Serine/threonine-protein kinase RIO3	-2.45452	0.000376292	0.00244609	101.27	18.47	gi|57525667|ref|NP_001003614.1|	sp|Q9DBU3|RIOK3_MOUSE	ENSDARP00000062744
comp201310_c0	Dermatopontin	-2.66428	0.000244695	0.00168629	10.83	1.71	gi|324021613|dbj|BAJ76677.2|	sp|P45846|DERM_PIG	ENSDARP00000073086
comp201317_c1	Inositol-3-phosphate synthase 1-A	5.46587	1.34893e-10	5.88055e-09	0.28	12.43	gi|354801975|gb|AER39749.1|	sp|Q7ZXY0|INO1A_XENLA	NA
comp201318_c0	Carboxypeptidase A2	-4.61614	1.26479e-09	4.38847e-08	318.8	13	gi|51010981|ref|NP_001003446.1|	sp|Q504N0|CBPA2_MOUSE	ENSDARP00000014821
comp201323_c1	Methylmalonic aciduria and homocystinuria type D homolog, mitochondrial	-3.9064	1.10839e-07	2.38664e-06	132.18	8.81	gi|169158572|emb|CAQ15591.1|	sp|Q6DV04|MMAD_GECJA	ENSDARP00000018012
comp201324_c0	Target of Nesh-SH3	-30.4467	5.79138e-05	0.000501404	1.3	0	gi|41054105|ref|NP_956153.1|	sp|Q7Z7G0|TARSH_HUMAN	ENSDARP00000110596
comp201325_c0	Anthrax toxin receptor 2	-5.24764	2.70301e-08	6.83212e-07	4.43	0.12	gi|156523281|ref|NP_001096038.1|	sp|P58335|ANTR2_HUMAN	ENSDARP00000086109
comp201325_c1	Anthrax toxin receptor 1	-3.09936	6.27164e-05	0.000540346	7.32	0.85	NA	sp|Q9H6X2|ANTR1_HUMAN	NA
comp201331_c1	Regulator of microtubule dynamics protein 2	4.72882	3.86367e-08	9.34517e-07	0.21	5.61	gi|348507483|ref|XP_003441285.1|	sp|Q0P4W3|RMD2_XENTR	ENSDARP00000103159
comp201332_c0	Leucine-rich repeat and WD repeat-containing protein KIAA1239	-3.62873	9.53232e-06	0.000112545	1.74	0.14	gi|348508280|ref|XP_003441682.1|	sp|Q6P5U7|K1239_MOUSE	ENSDARP00000032185
comp201332_c1	Leucine-rich repeat and WD repeat-containing protein KIAA1239	-29.8252	0.000726851	0.0040667	0.96	0	NA	sp|Q9ULI1|K1239_HUMAN	NA
comp201333_c0	Large neutral amino acids transporter small subunit 3	-6.52586	1.02256e-14	1.02518e-12	51.03	0.55	gi|220678482|emb|CAX14155.1|	sp|O75387|LAT3_HUMAN	ENSDARP00000096925
comp201343_c2	FtsJ methyltransferase domain-containing protein 1	2.51014	0.00136465	0.00687699	0.42	2.37	gi|47087401|ref|NP_998598.1|	sp|Q7ZVS8|FTSJ1_DANRE	ENSDARP00000052804
comp201349_c2	Pentraxin-related protein PTX3	-3.23642	7.16711e-05	0.00060661	2.37	0.25	gi|126632473|emb|CAM56444.1|	sp|P26022|PTX3_HUMAN	ENSDARP00000089444
comp201351_c0	GEM-interacting protein	4.33454	1.59291e-08	4.28458e-07	0.81	16.27	gi|326666232|ref|XP_694162.4|	sp|Q6PGG2|GMIP_MOUSE	ENSDARP00000099142
comp201356_c1	Protein lyl-1	5.73321	1.22501e-06	1.95026e-05	0.08	4.36	gi|326668332|ref|XP_002662280.2|	sp|P27792|LYL1_MOUSE	ENSDARP00000108420
comp201358_c0	Growth factor receptor-bound protein 10	-2.8538	0.000882874	0.00481739	1.64	0.23	gi|326679833|ref|XP_003201390.1|	sp|B5KFD7|GRB10_PIG	ENSDARP00000062698
comp201359_c2	Sphingolipid delta(4)-desaturase/C4-hydroxylase DES2	-2.77355	0.00037908	0.00246023	2.7	0.39	gi|254281296|ref|NP_001156838.1|	sp|Q8R2F2|DEGS2_MOUSE	ENSDARP00000110231
comp201360_c1	Neuroblastoma suppressor of tumorigenicity 1	3.42208	1.3309e-05	0.00014948	1.28	13.75	gi|46309559|ref|NP_996980.1|	sp|Q6NZ13|NBL1_DANRE	ENSDARP00000045843
comp201362_c0	Potential tRNA (adenine(58)-N(1))-methyltransferase catalytic subunit TRMT61B	-2.62873	0.000274546	0.00186678	6.75	1.09	gi|292623194|ref|XP_001337498.2|	sp|Q9BVS5|TR61B_HUMAN	ENSDARP00000108054
comp201372_c0	Actin-related protein 2/3 complex subunit 1A	-4.30116	3.45524e-08	8.45757e-07	12.84	0.65	gi|161611693|gb|AAI55745.1|	sp|Q92747|ARC1A_HUMAN	ENSDARP00000093657
comp201374_c0	Procollagen-lysine,2-oxoglutarate 5-dioxygenase 2	2.41242	0.00118644	0.00607346	0.47	2.51	gi|147898979|ref|NP_001082933.1|	sp|O00469|PLOD2_HUMAN	ENSDARP00000012147
comp201381_c0	LisH domain-containing protein ARMC9	2.85419	0.000633856	0.00368221	0.3	2.19	gi|326678841|ref|XP_002666420.2|	sp|A0JMA8|ARMC9_XENTR	ENSDARP00000116977
comp201382_c1	Multidrug and toxin extrusion protein 1	7.47108	4.99459e-17	7.7786e-15	0.45	80.3	gi|122114563|ref|NP_001073648.1|	sp|A1L1P9|S47A1_DANRE	ENSDARP00000078672
comp201384_c0	Alkylglycerol monooxygenase	-4.76668	6.65179e-10	2.46074e-08	57.14	2.1	gi|47086273|ref|NP_998048.1|	sp|Q6NYE4|ALKMO_DANRE	ENSDARP00000122798
comp201386_c0	Transmembrane protease serine 13	8.61949	9.93357e-17	1.46328e-14	0.05	21.51	gi|226958430|ref|NP_001152984.1|	sp|Q9BYE2|TMPSD_HUMAN	ENSDARP00000092106
comp201387_c0	Gypsy retrotransposon integrase-like protein 1	2.67505	0.00191669	0.00911205	0.32	2.05	gi|126540881|emb|CAM46974.1|	sp|A4FUB7|GIN1_BOVIN	ENSDARP00000073121
comp201396_c0	Mitochondrial uncoupling protein 4	-3.17893	2.36398e-05	0.000240788	7.62	0.84	gi|41054379|ref|NP_956635.1|	sp|O95847|UCP4_HUMAN	ENSDARP00000062924
comp201399_c0	Epoxide hydrolase 1	-3.96511	8.1397e-08	1.81791e-06	97.66	6.25	gi|41055084|ref|NP_957362.1|	sp|P07099|HYEP_HUMAN	ENSDARP00000062897
comp201415_c0	Serine/threonine-protein phosphatase 4 regulatory subunit 4	31.0313	1.89214e-05	0.000201007	0	2.02	gi|326677095|ref|XP_696336.4|	sp|Q6NUP7|PP4R4_HUMAN	ENSDARP00000018496
comp201416_c0	Tumor necrosis factor receptor superfamily member 13B	3.78743	1.77842e-05	0.000192026	0.35	4.85	gi|327283693|ref|XP_003226575.1|	sp|O14836|TR13B_HUMAN	NA
comp201417_c0	Protein ERGIC-53	-2.39069	0.000531533	0.00316115	53.89	10.28	gi|292625219|ref|XP_688661.4|	sp|Q9TU32|LMAN1_CHLAE	ENSDARP00000093080
comp201423_c1	Adseverin	2.46363	0.000463461	0.00285794	7.66	42.26	gi|326668568|ref|XP_003198825.1|	sp|Q5ZIV9|ADSV_CHICK	ENSDARP00000093074
comp201425_c0	Leucine-rich repeat-containing protein 51	4.0366	0.000132862	0.00101504	0.15	2.38	gi|115529415|ref|NP_001070236.1|	sp|B6CZ54|LRC51_PROCO	ENSDARP00000059549
comp201429_c0	Histone-lysine N-methyltransferase EZH2	2.90109	0.000364978	0.00238129	0.29	2.17	gi|116267951|ref|NP_001070747.1|	sp|Q08BS4|EZH2_DANRE	ENSDARP00000023693
comp201439_c2	Cytochrome P450 26B1	-3.28081	0.000458791	0.00283172	0.91	0.09	gi|47086709|ref|NP_997831.1|	sp|Q6EIG3|CP26B_DANRE	ENSDARP00000101543
comp201440_c0	Microtubule-associated protein RP/EB family member 1	2.46156	0.000420772	0.00262365	3.54	19.49	gi|41054091|ref|NP_956158.1|	sp|Q5R7Z5|MARE1_PONAB	ENSDARP00000063009
comp201441_c4	SH3-containing GRB2-like protein 3-interacting protein 1	29.8883	0.000390825	0.00246023	0	1.54	gi|348515267|ref|XP_003445161.1|	sp|P0DJJ3|SGIP1_RAT	ENSDARP00000102466
comp201441_c7	Sister chromatid cohesion protein PDS5 homolog B	3.05116	7.05763e-05	0.000598835	0.53	4.42	NA	sp|Q5F3U9|PDS5B_CHICK	NA
comp201444_c0	Deoxyribonuclease gamma	2.45298	0.000731775	0.00408976	1.94	10.63	gi|41053678|ref|NP_957163.1|	sp|Q13609|DNSL3_HUMAN	ENSDARP00000111469
comp201449_c0	HAUS augmin-like complex subunit 2	2.8307	0.00106077	0.0055061	0.42	2.96	gi|52789438|gb|AAH83171.1|	sp|Q9NVX0|HAUS2_HUMAN	ENSDARP00000053407
comp201455_c2	Trans-2,3-enoyl-CoA reductase	-2.7334	9.68205e-05	0.000774655	53.98	8.12	gi|41152024|ref|NP_958456.1|	sp|Q9NZ01|TECR_HUMAN	ENSDARP00000098524
comp201460_c2	Beta-1,3-galactosyl-O-glycosyl-glycoprotein beta-1,6-N-acetylglucosaminyltransferase 4	2.23936	0.00128302	0.00652123	3.27	15.45	gi|42415515|ref|NP_963877.1|	sp|Q71SG7|GCNT4_DANRE	ENSDARP00000050987
comp201465_c0	Cytokine receptor-like factor 1	3.99332	7.25514e-07	1.23298e-05	0.32	5.05	gi|50540368|ref|NP_001002650.1|	sp|O75462|CRLF1_HUMAN	ENSDARP00000089152
comp201466_c0	Enolase-like protein ENO4	30.2575	7.44607e-05	0.000616287	0	1.4	gi|117606238|ref|NP_001071015.1|	sp|Q08BC6|ENO4_DANRE	ENSDARP00000094621
comp201476_c0	P2Y purinoceptor 13	3.49251	2.75326e-05	0.000275783	0.35	3.89	gi|292621173|ref|XP_002664563.1|	sp|Q9BPV8|P2Y13_HUMAN	ENSDARP00000092997
comp201489_c0	MAGUK p55 subfamily member 6	-2.42177	0.000613251	0.00357933	6.73	1.26	gi|113674066|ref|NP_001038242.1|	sp|Q9NZW5|MPP6_HUMAN	ENSDARP00000043923
comp201490_c1	Tyrosine-protein kinase Lyn	3.15263	1.34027e-05	0.000150391	2.22	19.76	gi|52218930|ref|NP_001004543.1|	sp|Q07014|LYN_RAT	ENSDARP00000040554
comp201494_c1	Rho guanine nucleotide exchange factor 7	2.79785	0.000109495	0.000867543	1.78	12.39	gi|348535778|ref|XP_003455375.1|	sp|Q9ES28|ARHG7_MOUSE	ENSDARP00000108548
comp201503_c2	Proteim yippee-like 3	2.27751	0.00165779	0.00803378	1.8	8.72	gi|47086465|ref|NP_997955.1|	sp|Q6NWI4|YPEL3_DANRE	ENSDARP00000113056
comp201522_c0	Protein FAM83F	4.26608	1.62017e-05	0.000176763	0.09	1.82	gi|292611794|ref|XP_695158.2|	sp|Q8NEG4|FA83F_HUMAN	ENSDARP00000094368
comp201523_c0	DNA replication complex GINS protein SLD5	2.81803	0.000368607	0.00240074	0.62	4.4	gi|217035097|ref|NP_001003546.2|	sp|Q499W2|SLD5_RAT	ENSDARP00000003132
comp201526_c0	Four and a half LIM domains protein 2	3.53297	1.81486e-06	2.72857e-05	2.46	28.47	gi|51230545|ref|NP_001003732.1|	sp|Q14192|FHL2_HUMAN	ENSDARP00000061576
comp201533_c4	Breast cancer type 2 susceptibility protein homolog	2.68112	0.000900996	0.00490582	0.27	1.73	gi|213627631|gb|AAI71710.1|	sp|Q864S8|BRCA2_FELCA	ENSDARP00000099674
comp201553_c0	Serine/threonine-protein kinase D3	2.8307	0.00106077	0.0055061	0.23	1.63	gi|294489254|ref|NP_001170925.1|	sp|O94806|KPCD3_HUMAN	ENSDARP00000101844
comp201553_c1	Serine/threonine-protein kinase D3	3.70218	0.000259049	0.00176967	0.28	3.67	NA	sp|Q8K1Y2|KPCD3_MOUSE	ENSDARP00000033230
comp201555_c0	Mammalian ependymin-related protein 1	-4.89819	1.70551e-08	4.5574e-07	6.94	0.23	gi|50539892|ref|NP_001002416.1|	sp|Q9N0C7|EPDR1_MACFA	ENSDARP00000066787
comp201561_c0	SH3 domain-binding glutamic acid-rich protein	-2.94167	6.95045e-05	0.000591586	6.99	0.91	gi|57768834|ref|NP_001003524.1|	sp|Q9WUZ7|SH3BG_MOUSE	ENSDARP00000093263
comp201564_c0	Zinc transporter 8	-3.47163	1.35654e-05	0.000151774	4.48	0.4	gi|292624422|ref|XP_689129.4|	sp|Q5I020|ZNT8_XENLA	ENSDARP00000074794
comp201571_c2	Parkin coregulated gene protein homolog	4.25899	1.27673e-06	2.01608e-05	0.36	6.97	gi|55925315|ref|NP_001007399.1|	sp|Q9DAK2|PACRG_MOUSE	ENSDARP00000002287
comp201578_c0	Uncharacterized protein C7orf50 homolog	-2.77387	8.12175e-05	0.000667333	57.59	8.42	gi|125854014|ref|XP_695987.2|	sp|Q9CXL3|CG050_MOUSE	ENSDARP00000066555
comp201583_c0	SLAM family member 5	2.27617	0.00112759	0.00582333	3.35	16.22	gi|326669080|ref|XP_002667664.2|	sp|Q18PI6|SLAF5_MOUSE	ENSDARP00000107917
comp201585_c3	Phosphofurin acidic cluster sorting protein 1	3.73321	1.24499e-05	0.000140644	0.23	3.1	gi|148922836|ref|NP_001092218.1|	sp|Q6VY07|PACS1_HUMAN	ENSDARP00000065419
comp201588_c0	Zinc finger protein 483	2.55713	0.00115282	0.00592814	0.38	2.26	gi|326673877|ref|XP_003200019.1|	sp|Q8TF39|ZN483_HUMAN	ENSDARP00000104599
comp201601_c0	Tripartite motif-containing protein 2	-3.62873	5.75601e-06	7.4393e-05	6.18	0.5	gi|292609498|ref|XP_686306.4|	sp|Q9C040|TRIM2_HUMAN	ENSDARP00000101218
comp201601_c1	Tripartite motif-containing protein 2	-4.17893	4.16971e-07	7.58542e-06	4.58	0.25	NA	sp|A4IF63|TRIM2_BOVIN	NA
comp201611_c0	Centromere protein H	2.65111	0.00116026	0.00596037	0.5	3.14	gi|169404000|ref|NP_001107081.1|	sp|Q3T0L1|CENPH_BOVIN	ENSDARP00000123314
comp201619_c0	Nuclear receptor-interacting protein 2	5.44881	1.19331e-11	6.35663e-10	1.06	46.45	gi|184186131|ref|NP_001116987.1|	sp|Q9JHR9|NRIP2_MOUSE	ENSDARP00000100294
comp201648_c0	Regulator of G-protein signaling 17	3.24637	4.12261e-05	0.000383274	0.25	2.41	gi|50540116|ref|NP_001002523.1|	sp|Q9PWA0|RGS17_CHICK	ENSDARP00000107036
comp201650_c0	Monocyte to macrophage differentiation protein	-4.33886	1.56696e-08	4.22052e-07	23.99	1.19	gi|290745615|gb|ADD51543.1|	sp|Q15546|PAQRB_HUMAN	ENSDARP00000059116
comp201662_c2	Myosin-binding protein C, cardiac-type	32.292	2.10426e-08	5.41034e-07	0	4.48	gi|49256681|gb|AAH74055.1|	sp|Q90688|MYPC3_CHICK	ENSDARP00000007944
comp201670_c1	Neuropeptide B	-6.08866	8.85233e-14	7.15269e-12	229.2	3.37	gi|188219655|ref|NP_001120841.1|	sp|Q8MJV4|NPB_BOVIN	ENSDARP00000100410
comp201673_c0	Uncharacterized protein C1orf50 homolog	-2.35898	0.000676974	0.00391264	57.24	11.16	gi|66472410|ref|NP_001018505.1|	sp|Q502G5|CA050_DANRE	ENSDARP00000095911
comp201674_c0	Retroviral integration site protein Fli-1 homolog	3.28247	5.84664e-06	7.53288e-05	3.22	31.37	gi|157886083|emb|CAP09497.1|	sp|P41157|FLI1_XENLA	ENSDARP00000107684
comp201687_c0	Myelin basic protein	3.43515	3.4959e-06	4.81265e-05	1.78	19.27	gi|189529457|ref|XP_001923611.1|	sp|P02686|MBP_HUMAN	ENSDARP00000109522
comp201694_c1	Crossover junction endonuclease MUS81	2.76358	0.000463529	0.00285794	0.65	4.43	gi|160773262|gb|AAI55264.1|	sp|Q7SXA9|MUS81_DANRE	ENSDARP00000091552
comp201697_c1	SAM domain-containing protein SAMSN-1	2.59134	0.000229129	0.00159546	4.75	28.64	gi|118763841|gb|AAI28802.1|	sp|P57725|SAMN1_MOUSE	ENSDARP00000090720
comp201700_c2	Serine/threonine-protein kinase pim-2	2.2501	0.00111745	0.00577682	6.39	30.42	gi|313104154|sp|Q9YHZ5.2|PIM2_DANRE	sp|Q9YHZ5|PIM2_DANRE	ENSDARP00000076422
comp201711_c0	DNA repair protein RAD52 homolog	4.70218	4.77437e-06	6.27419e-05	0.07	1.85	gi|66269435|gb|AAY43162.1|	sp|P39022|RAD52_CHICK	ENSDARP00000073469
comp201712_c0	Forkhead box protein C1-B	6.72165	2.93581e-11	1.45204e-09	0.06	6.23	gi|18858697|ref|NP_571803.1|	sp|Q32NP8|FXC1B_XENLA	ENSDARP00000105372
comp201714_c0	Transmembrane 4 L6 family member 4	-2.8817	4.19497e-05	0.000389115	163.36	22.16	gi|157311775|ref|NP_001098587.1|	sp|Q9EQL5|T4S4_RAT	ENSDARP00000119770
comp201733_c0	Sperm-associated antigen 6	33.4783	1.41531e-11	7.45164e-10	0	6.04	gi|50345078|ref|NP_001002210.1|	sp|Q9JLI7|SPAG6_MOUSE	ENSDARP00000023131
comp201736_c0	Complement component C8 gamma chain	-6.89418	6.35216e-16	7.97518e-14	249.7	2.1	gi|41053654|ref|NP_957157.1|	sp|P07360|CO8G_HUMAN	ENSDARP00000048822
comp201744_c0	Cancer susceptibility candidate protein 1 homolog	30.3033	5.79138e-05	0.000501404	0	1.13	gi|187470877|sp|A6H8T2.2|CASC1_DANRE	sp|A6H8T2|CASC1_DANRE	ENSDARP00000104413
comp201746_c0	O-phosphoseryl-tRNA(Sec) selenium transferase	-2.28916	0.00119197	0.00609833	8.84	1.81	gi|41055875|ref|NP_956448.1|	sp|Q803A7|SPCS_DANRE	ENSDARP00000042491
comp201757_c0	Plastin-2	2.72346	9.49613e-05	0.000766823	17.18	113.43	gi|41281615|ref|NP_571395.1|	sp|Q6P698|PLSL_DANRE	ENSDARP00000031954
comp201759_c0	Noelin	-6.65427	2.04348e-08	5.28403e-07	3.76	0.04	gi|220676963|emb|CAX14708.1|	sp|Q9IAK4|NOE1_CHICK	ENSDARP00000113685
comp201760_c1	Adenosine monophosphate-protein transferase FICD	-2.65427	0.000186522	0.00134657	17.42	2.77	gi|62955561|ref|NP_001017794.1|	sp|Q6ZM51|FICD_DANRE	ENSDARP00000051605
comp201771_c0	Sideroflexin-2	-3.37672	3.28835e-06	4.56147e-05	32.62	3.14	gi|47086585|ref|NP_997895.1|	sp|Q5EA43|SFXN2_BOVIN	ENSDARP00000036949
comp201781_c1	LIM domain transcription factor LMO4	-5.53837	2.34217e-10	9.56657e-09	13.09	0.28	gi|41053684|ref|NP_956566.1|	sp|P61969|LMO4_MOUSE	ENSDARP00000007077
comp201783_c0	Protein LBH	4.53617	7.28443e-08	1.65222e-06	0.46	10.72	gi|292623893|ref|XP_001336471.2|	sp|Q5ZM46|LBH_CHICK	ENSDARP00000113041
comp201784_c0	Protein arginine N-methyltransferase 3	-2.24488	0.00123553	0.00629948	15.87	3.35	gi|169159053|emb|CAQ14252.1|	sp|O60678|ANM3_HUMAN	ENSDARP00000003829
comp201791_c0	Cyclin-dependent kinase inhibitor 3	4.16161	1.12978e-06	1.80996e-05	0.45	8.13	gi|29294749|gb|AAH49021.1|	sp|Q9MYN5|CDKN3_PIG	ENSDARP00000057154
comp201795_c0	Collagenase 3 (Fragment)	-4.62873	0.000390825	0.00246023	1.32	0.05	gi|326674250|ref|XP_003200101.1|	sp|Q10835|MMP13_XENLA	ENSDARP00000072302
comp201795_c1	Matrix metalloproteinase-20	-5.9299	3.62368e-08	8.81394e-07	5.16	0.08	NA	sp|P79287|MMP20_PIG	NA
comp201799_c1	General transcription factor II-I repeat domain-containing protein 2B	3.90654	0.000247831	0.00170502	0.15	2.23	gi|326667977|ref|XP_001921142.3|	sp|Q6EKJ0|GTD2B_HUMAN	ENSDARP00000098924
comp201804_c0	Tyrosine aminotransferase	-9.01375	1.89755e-22	2.03757e-19	1392.21	2.69	gi|117606224|ref|NP_001071022.1|	sp|P17735|ATTY_HUMAN	ENSDARP00000092246
comp201806_c0	Serum response factor-binding protein 1	-2.50508	0.000310519	0.00205755	30.17	5.32	gi|29792205|gb|AAH50494.1|	sp|Q5XGC9|SRFB1_XENTR	ENSDARP00000098626
comp201822_c0	Zinc finger protein Gfi-1	3.62156	3.80642e-06	5.1698e-05	0.49	6.04	gi|41152217|ref|NP_958495.1|	sp|Q5DWN0|GFI1_CANFA	ENSDARP00000065138
comp201830_c0	Spindle and kinetochore-associated protein 1	32.4429	9.03865e-09	2.57551e-07	0	3.43	gi|50540250|ref|NP_001002592.1|	sp|Q6DHG8|SKA1_DANRE	ENSDARP00000117308
comp201831_c0	Targeting protein for Xklp2-B	5.74721	1.55557e-11	8.09613e-10	0.3	15.89	gi|326679210|ref|XP_003201259.1|	sp|Q6DDV8|TPX2B_XENLA	ENSDARP00000112519
comp201835_c0	Platelet receptor Gi24	2.674	0.000135578	0.00103153	7.68	49.04	gi|117606169|ref|NP_001071049.1|	sp|Q9D659|GI24_MOUSE	ENSDARP00000090375
comp201839_c0	Biotinidase	-2.80855	8.16343e-05	0.000670493	16.37	2.34	gi|113951743|ref|NP_001039309.1|	sp|Q8CIF4|BTD_MOUSE	ENSDARP00000011585
comp201841_c0	Beta-parvin	3.21327	3.41277e-05	0.000327871	0.8	7.4	gi|41152413|ref|NP_956020.1|	sp|Q9HBI1|PARVB_HUMAN	ENSDARP00000012119
comp201848_c0	Alpha-tocopherol transfer protein	-2.40917	0.00056342	0.00332944	16.92	3.19	gi|321400094|ref|NP_956025.2|	sp|P49638|TTPA_HUMAN	ENSDARP00000117556
comp201860_c0	5'-AMP-activated protein kinase subunit gamma-3	3.60489	0.000814859	0.00448651	0.09	1.09	gi|392312339|gb|AFM56036.1|	sp|Q8BGM7|AAKG3_MOUSE	ENSDARP00000002296
comp201868_c0	Fatty acid synthase	-4.53108	2.06229e-09	6.84702e-08	101.89	4.41	gi|326672491|ref|XP_687387.4|	sp|P12276|FAS_CHICK	ENSDARP00000105444
comp201872_c0	Glutaryl-CoA dehydrogenase, mitochondrial	-4.1191	2.74402e-08	6.92009e-07	561.8	32.33	gi|41053742|ref|NP_957180.1|	sp|Q2KHZ9|GCDH_BOVIN	ENSDARP00000053863
comp201876_c0	Hydroxyacid-oxoacid transhydrogenase, mitochondrial	3.32411	7.04409e-06	8.7764e-05	1.35	13.56	gi|46309541|ref|NP_996969.1|	sp|Q08B39|HOT_XENLA	ENSDARP00000098935
comp201879_c0	Tektin-4	30.5887	1.79859e-05	0.00019227	0	2.12	gi|108742068|gb|AAI17580.1|	sp|Q149S1|TEKT4_MOUSE	ENSDARP00000049009
comp201879_c2	Uncharacterized protein 075L	4.01992	5.58629e-05	0.000495098	0.2	3.21	gi|224496030|ref|NP_001139042.1|	sp|Q6GZQ0|075L_FRG3G	ENSDARP00000101199
comp201879_c3	Tektin-4	29.8883	0.000390825	0.00246023	0	1.94	NA	sp|Q5PPV2|TEKT4_XENLA	NA
comp201880_c0	Coagulation factor X	-6.0608	9.08735e-14	7.31362e-12	569.38	8.53	gi|66911895|gb|AAH97035.1|	sp|P25155|FA10_CHICK	ENSDARP00000106731
comp201893_c0	PH and SEC7 domain-containing protein 4	3.86763	3.37685e-07	6.29461e-06	0.65	9.55	gi|326668322|ref|XP_001920722.3|	sp|Q8BLR5|PSD4_MOUSE	ENSDARP00000069696
comp201899_c3	WD repeat-containing protein 55	-2.59479	0.00028138	0.00190609	14.49	2.4	gi|51467990|ref|NP_001003871.1|	sp|Q6DRF9|WDR55_DANRE	ENSDARP00000018714
comp201902_c7	Sodium-coupled neutral amino acid transporter 3	-3.16236	8.82092e-06	0.000105955	120.25	13.43	gi|169154630|emb|CAQ15461.1|	sp|Q99624|S38A3_HUMAN	ENSDARP00000034403
comp201910_c2	E3 ubiquitin-protein ligase RNF43	-29.5842	0.00199604	0.00920717	2.24	0	gi|209571549|ref|NP_001129393.1|	sp|Q5NCP0|RNF43_MOUSE	NA
comp201912_c0	Uncharacterized protein KIAA0226-like	4.10145	3.63588e-05	0.00034398	0.11	1.93	gi|125825979|ref|XP_690079.2|	sp|Q9H714|K226L_HUMAN	ENSDARP00000109301
comp201916_c1	Alcohol dehydrogenase class-3	-3.74935	4.79738e-07	8.53695e-06	23.91	1.78	gi|45387697|ref|NP_991205.1|	sp|P79896|ADHX_SPAAU	ENSDARP00000096381
comp201928_c0	Sodium-dependent phosphate transport protein 2A	7.81887	4.35979e-15	4.67299e-13	0.09	21.13	gi|292625673|ref|XP_693960.4|	sp|Q06495|NPT2A_HUMAN	ENSDARP00000065348
comp201929_c0	Protein L-Myc-1b	3.19357	2.62093e-05	0.000264714	0.58	5.31	gi|113681627|ref|NP_001038607.1|	sp|Q1LWL8|MCL1B_DANRE	ENSDARP00000094300
comp201939_c0	Paired box protein Pax-2-A	7.50505	2.9944e-11	1.4779e-09	0.03	5.01	gi|47223272|emb|CAF98656.1|	sp|O57685|PAX2A_XENLA	ENSDARP00000071460
comp201941_c0	GDNF-inducible zinc finger protein 1	2.44808	0.0016272	0.00790903	0.81	4.44	gi|326677285|ref|XP_003200802.1|	sp|D3ZUU2|GZF1_RAT	ENSDARP00000110440
comp201941_c1	GDNF-inducible zinc finger protein 1	2.95998	0.00196944	0.00920717	0.3	2.37	NA	sp|Q9H116|GZF1_HUMAN	NA
comp201947_c1	Alpha-2B adrenergic receptor	-3.40634	6.51217e-05	0.000558241	1.75	0.16	gi|190337400|gb|AAI63344.1|	sp|Q90WY5|ADA2B_DANRE	ENSDARP00000110714
comp201951_c0	Protein FAM122A	2.42655	0.000728746	0.00407507	0.88	4.71	gi|51011019|ref|NP_001003466.1|	sp|Q5ZLN7|F122A_CHICK	ENSDARP00000053025
comp201956_c0	Relaxin-3	-7.9455	6.9599e-16	8.61484e-14	36.22	0.15	gi|83699394|ref|NP_001032892.1|	sp|Q8HY17|REL3_PIG	ENSDARP00000082236
comp201962_c3	Probable G-protein coupled receptor 156	-7.28081	4.69147e-10	1.79747e-08	9.89	0.06	gi|47226971|emb|CAG05863.1|	sp|Q8NFN8|GP156_HUMAN	ENSDARP00000114956
comp201965_c0	Cyclin-A2	5.32633	3.30597e-10	1.30968e-08	0.32	12.78	gi|9082245|gb|AAF82778.1|	sp|P20248|CCNA2_HUMAN	ENSDARP00000029094
comp201970_c0	Ras association domain-containing protein 2	3.15131	4.49116e-05	0.00041156	0.76	6.73	gi|50345048|ref|NP_001002195.1|	sp|Q8BMS9|RASF2_MOUSE	ENSDARP00000064661
comp201974_c0	STE20-related kinase adapter protein alpha	2.97563	8.55417e-05	0.000699208	0.58	4.6	gi|300796225|ref|NP_956205.2|	sp|Q5RBJ6|STRAA_PONAB	ENSDARP00000112238
comp201977_c0	Glycophorin-C	-2.55368	0.000407994	0.00255277	13.61	2.32	gi|226443073|ref|NP_001140027.1|	sp|Q78HU7|GLPC_MOUSE	ENSDARP00000060904
comp201980_c2	Cyclic AMP-responsive element-binding protein 3-like protein 3-B	-31.2947	8.75702e-07	1.44723e-05	2.81	0	gi|326665308|ref|XP_003198009.1|	sp|Q1LYG4|CR3LB_DANRE	ENSDARP00000112226
comp201992_c1	Protein tweety homolog 2-like	-6.34494	1.28242e-07	2.70849e-06	4.13	0.05	gi|50540042|ref|NP_001002490.1|	sp|Q6NUZ2|TTY2L_DANRE	ENSDARP00000019488
comp201995_c0	Ig heavy chain V region XIG14 (Fragment)	30.4326	3.56805e-05	0.000339135	0	3.68	gi|56207373|emb|CAI20855.1|	sp|P20957|HV02_XENLA	ENSDARP00000102217
comp202000_c1	Vesicle transport protein GOT1A	-5.37743	7.96437e-11	3.62295e-09	31.43	0.76	gi|125829335|ref|XP_001336385.1|	sp|Q9DCQ3|GOT1A_MOUSE	ENSDARP00000110882
comp202007_c0	Rho GTPase-activating protein 11A	3.68112	0.000294417	0.00196073	0.08	1.07	gi|302191722|ref|NP_001180468.1|	sp|Q6P4F7|RHGBA_HUMAN	ENSDARP00000106792
comp202016_c0	HLA class II histocompatibility antigen gamma chain	2.85839	4.5048e-05	0.00041156	147.37	1068.74	gi|120538648|gb|AAI29255.1|	sp|P04233|HG2A_HUMAN	ENSDARP00000053204
comp202018_c1	UPF0544 protein C5orf45 homolog	3.9687	6.97257e-05	0.000592357	0.15	2.41	gi|82658226|ref|NP_001032483.1|	sp|Q32PP1|CE045_DANRE	ENSDARP00000118717
comp202022_c2	Mitochondrial sodium/hydrogen exchanger 9B2	3.71778	7.08666e-05	0.000601048	0.33	4.35	gi|348533570|ref|XP_003454278.1|	sp|Q5R6B8|SL9B2_PONAB	ENSDARP00000069088
comp202029_c0	Core-binding factor subunit beta	3.0366	0.000720674	0.0040667	0.33	2.73	gi|40363529|ref|NP_954679.1|	sp|Q08024|PEBB_MOUSE	ENSDARP00000059960
comp202036_c0	Alpha-2-HS-glycoprotein	-7.122	6.42027e-17	9.8486e-15	2522.38	18.11	gi|29501368|gb|AAO74862.1|	sp|P12763|FETUA_BOVIN	ENSDARP00000109878
comp202040_c1	Forkhead box protein J1-A	5.06939	1.95568e-07	3.92136e-06	0.1	3.43	gi|56693369|ref|NP_001008648.1|	sp|Q708W2|FXJ1A_XENLA	ENSDARP00000107191
comp202041_c0	Serine/threonine-protein phosphatase 4 catalytic subunit B	2.28171	0.00209861	0.00960214	1.75	8.53	gi|327280693|ref|XP_003225086.1|	sp|A9JRC7|PP4CB_DANRE	ENSDARP00000103385
comp202049_c2	Gamma-tubulin complex component 6	2.38578	0.00170111	0.00823394	0.56	2.94	gi|326680054|ref|XP_002667047.2|	sp|Q96RT7|GCP6_HUMAN	ENSDARP00000109105
comp202050_c0	Cyclic AMP-dependent transcription factor ATF-5	-2.75352	8.9823e-05	0.000730835	23.7	3.51	gi|292621390|ref|XP_695637.4|	sp|O70191|ATF5_MOUSE	ENSDARP00000098375
comp202052_c1	SH3 domain and tetratricopeptide repeat-containing protein 2	2.48118	0.000781638	0.00433342	0.44	2.46	gi|326673725|ref|XP_002664477.2|	sp|Q8TF17|S3TC2_HUMAN	ENSDARP00000106783
comp202054_c0	Urea transporter 2	30.4326	3.56805e-05	0.000339135	0	2.16	gi|189521144|ref|XP_001921059.1|	sp|Q15849|UT2_HUMAN	ENSDARP00000068116
comp202054_c1	Urea transporter 2	29.8883	0.000390825	0.00246023	0	2.13	NA	sp|Q62668|UT2_RAT	NA
comp202065_c0	Hydroxymethylglutaryl-CoA synthase, cytoplasmic	-5.34966	1.02852e-11	5.55126e-10	273.55	6.71	gi|41055180|ref|NP_957379.1|	sp|P23228|HMCS1_CHICK	ENSDARP00000121903
comp202074_c0	CaiB/baiF CoA-transferase family protein C7orf10	5.60069	1.48409e-09	5.08882e-08	0.12	5.9	gi|345318144|ref|XP_001508123.2|	sp|Q9HAC7|CG010_HUMAN	ENSDARP00000083842
comp202078_c0	Ras GTPase-activating protein 4	-3.15591	1.26962e-05	0.000143268	9.29	1.04	gi|169404006|ref|NP_001092921.1|	sp|Q6PFQ7|RASL2_MOUSE	ENSDARP00000088144
comp202085_c1	Mannose-1-phosphate guanyltransferase alpha-B	-2.76234	0.000109629	0.000868265	12.1	1.78	gi|41053852|ref|NP_956791.1|	sp|Q7SXP8|GMPAB_DANRE	ENSDARP00000032669
comp202090_c1	Thioredoxin-interacting protein	2.13888	0.0016901	0.0081826	79.77	351.34	gi|41056117|ref|NP_956381.1|	sp|Q2HY40|TXNIP_PIG	ENSDARP00000052420
comp202092_c0	Histone RNA hairpin-binding protein	4.06432	2.93581e-07	5.57176e-06	0.77	12.93	gi|33416889|gb|AAH55585.1|	sp|P97440|SLBP_MOUSE	ENSDARP00000109206
comp202102_c0	Choline kinase alpha	-2.46554	0.000368354	0.00240024	34.29	6.21	gi|153792296|ref|NP_001093482.1|	sp|P35790|CHKA_HUMAN	ENSDARP00000086486
comp202104_c0	Upstream-binding protein 1	2.14719	0.00194273	0.00920717	2.39	10.6	gi|126632640|emb|CAM56372.1|	sp|Q9NZI7|UBIP1_HUMAN	ENSDARP00000100868
comp202109_c6	Latrophilin-3	29.3908	0.00199604	0.00920717	0	1.04	gi|348525757|ref|XP_003450388.1|	sp|Q9HAR2|LPHN3_HUMAN	ENSDARP00000081231
comp202112_c1	Sigma non-opioid intracellular receptor 1	-2.94147	3.93306e-05	0.000366655	39.79	5.18	gi|41055792|ref|NP_957271.1|	sp|Q7ZWG9|SGMR1_DANRE	ENSDARP00000011354
comp202114_c2	Forkhead box protein M1	5.14441	4.27248e-07	7.75853e-06	0.05	1.85	gi|41055369|ref|NP_957391.1|	sp|P97691|FOXM1_RAT	ENSDARP00000009248
comp202115_c1	Protein S100-A1	29.8883	0.000390825	0.00246023	0	0.73	gi|148726322|emb|CAN88595.1|	sp|Q7LZT1|S10A1_MISFO	ENSDARP00000115567
comp202123_c0	Acetoacetyl-CoA synthetase	-6.34527	1.55225e-14	1.5189e-12	118.5	1.46	gi|166198270|sp|A3QK15.1|AACS_DANRE	sp|A3QK15|AACS_DANRE	ENSDARP00000002180
comp202139_c1	EH domain-binding protein 1	2.66629	0.000350283	0.00229127	0.42	2.66	gi|326669274|ref|XP_003198975.1|	sp|Q69ZW3|EHBP1_MOUSE	ENSDARP00000083644
comp202175_c3	Low-density lipoprotein receptor-related protein 1	29.5513	0.00100641	0.00525403	0	0.56	gi|326671519|ref|XP_691606.5|	sp|P98157|LRP1_CHICK	ENSDARP00000082641
comp202177_c0	Inositol-trisphosphate 3-kinase C	2.86091	6.36481e-05	0.000547449	1.88	13.68	gi|189533862|ref|XP_686458.2|	sp|Q96DU7|IP3KC_HUMAN	ENSDARP00000010503
comp202179_c0	Multidrug resistance-associated protein 1	-4.90884	0.000164799	0.00120532	3.24	0.11	gi|326666090|ref|XP_002661250.2|	sp|Q5F364|MRP1_CHICK	ENSDARP00000042811
comp202179_c5	Multidrug resistance-associated protein 1	-30.2122	0.000164799	0.00120532	2.09	0	NA	sp|P33527|MRP1_HUMAN	NA
comp202179_c6	Multidrug resistance-associated protein 1	-4.08817	1.98659e-06	2.93698e-05	4.05	0.24	NA	sp|Q864R9|MRP1_MACFA	NA
comp202189_c0	Coiled-coil domain-containing protein 41	3.82888	4.53244e-06	5.98647e-05	0.21	2.92	gi|326666633|ref|XP_001345921.4|	sp|Q9Y592|CCD41_HUMAN	ENSDARP00000072564
comp202191_c0	Membrane progestin receptor gamma-A	3.76358	4.28699e-06	5.7035e-05	0.44	5.98	gi|41055698|ref|NP_956481.1|	sp|Q7ZVH1|MPRGA_DANRE	ENSDARP00000060310
comp202194_c2	WD repeat-containing protein 38	3.5149	7.14438e-05	0.000604938	0.21	2.46	gi|62955321|ref|NP_001017672.1|	sp|Q9D994|WDR38_MOUSE	ENSDARP00000065847
comp202202_c1	Probable palmitoyltransferase ZDHHC8	30.7628	7.72046e-06	9.44321e-05	0	1.36	gi|122891141|emb|CAM13420.1|	sp|Q2THW8|ZDHC8_CANFA	ENSDARP00000025597
comp202204_c0	Squalene monooxygenase	-7.1852	9.89493e-17	1.46287e-14	99.13	0.68	gi|158517972|ref|NP_001103509.1|	sp|Q14534|ERG1_HUMAN	ENSDARP00000098511
comp202211_c0	Chromatin assembly factor 1 subunit B	2.94192	0.000116495	0.000916421	0.43	3.34	gi|348535984|ref|XP_003455477.1|	sp|Q13112|CAF1B_HUMAN	ENSDARP00000073678
comp202214_c3	Catalase	-3.10319	1.17054e-05	0.000133044	401.62	46.74	gi|300087117|gb|ADJ67807.1|	sp|Q9PT92|CATA_DANRE	ENSDARP00000013402
comp202223_c0	Endonuclease G, mitochondrial	3.15675	1.62631e-05	0.000177305	1.95	17.35	gi|224073454|ref|XP_002194775.1|	sp|O08600|NUCG_MOUSE	ENSDARP00000058599
comp202227_c0	Uracil nucleotide/cysteinyl leukotriene receptor	3.26608	0.00182225	0.00870667	0.11	1.07	gi|326679267|ref|XP_693153.4|	sp|Q13304|GPR17_HUMAN	ENSDARP00000067835
comp202228_c2	Dynein assembly factor 3, axonemal	29.3908	0.00199604	0.00920717	0	1.4	gi|189537006|ref|XP_001921018.1|	sp|F1Q7Z7|DAAF3_DANRE	ENSDARP00000118558
comp202242_c0	TRAF-interacting protein	2.87906	0.000520354	0.00315257	0.27	2	gi|45387641|ref|NP_991170.1|	sp|Q8VIG6|TRAIP_MOUSE	ENSDARP00000024931
comp202243_c0	Protein FAM167A	7.17862	2.38967e-10	9.71194e-09	0.04	6.26	gi|70887749|ref|NP_001020721.1|	sp|Q5RFZ7|F167A_DANRE	ENSDARP00000078855
comp202253_c1	Non-lysosomal glucosylceramidase	-2.52501	0.000271855	0.00184972	39.05	6.78	gi|125821356|ref|XP_687652.2|	sp|Q5M868|GBA2_RAT	ENSDARP00000082125
comp202254_c1	Protein Niban	2.99388	0.000154461	0.00116049	0.64	5.11	gi|326664852|ref|XP_689912.3|	sp|Q3UW53|NIBAN_MOUSE	ENSDARP00000090464
comp202266_c0	Large subunit GTPase 1 homolog	-2.15089	0.00167464	0.00811161	39.06	8.79	gi|47086751|ref|NP_997807.1|	sp|Q6NY89|LSG1_DANRE	ENSDARP00000012550
comp202274_c0	RRP12-like protein	-2.65782	0.000135017	0.00102765	53.51	8.48	gi|220678278|emb|CAX14610.1|	sp|Q6P5B0|RRP12_MOUSE	ENSDARP00000035419
comp202281_c0	ATP-binding cassette sub-family G member 2	4.51169	3.39584e-09	1.06424e-07	2.68	61.16	gi|112421211|ref|NP_001036240.1|	sp|Q9UNQ0|ABCG2_HUMAN	ENSDARP00000063179
comp202284_c0	Multiple inositol polyphosphate phosphatase 1	-2.94024	2.95308e-05	0.000288616	114.64	14.94	gi|117606218|ref|NP_001071025.1|	sp|O35217|MINP1_RAT	ENSDARP00000074052
comp202294_c0	Zinc finger CCCH domain-containing protein 10	2.68818	0.00049306	0.00301541	0.58	3.76	gi|46309561|ref|NP_996981.1|	sp|Q96K80|ZC3HA_HUMAN	ENSDARP00000041548
comp202301_c0	Leukocyte receptor cluster member 9	-2.33789	0.000678107	0.00391863	66.19	13.09	gi|116267989|ref|NP_001070766.1|	sp|Q8BTN6|LENG9_MOUSE	ENSDARP00000084616
comp202302_c0	Mitochondrial uncoupling protein 2	-5.18389	2.81786e-11	1.40562e-09	8748.9	240.68	gi|54124934|gb|AAS10175.2|	sp|Q9W725|UCP2_CYPCA	ENSDARP00000037614
comp202307_c0	Transcriptional-regulating factor 1	2.97003	0.000171538	0.00125034	0.29	2.3	gi|292615938|ref|XP_002662851.1|	sp|Q96PN7|TREF1_HUMAN	ENSDARP00000014069
comp202311_c0	Chloride anion exchanger	-5.35832	2.67785e-10	1.07865e-08	7.93	0.19	gi|93204852|ref|NP_001035265.1|	sp|Q924C9|S26A3_RAT	ENSDARP00000091817
comp202312_c1	Serine/threonine-protein kinase WNK4	2.95473	4.69251e-05	0.000423801	0.56	4.33	gi|348531920|ref|XP_003453455.1|	sp|Q80UE6|WNK4_MOUSE	ENSDARP00000039290
comp202316_c0	Sodium bicarbonate transporter-like protein 11	36.4001	4.49548e-20	1.89107e-17	0	29.5	gi|348520752|ref|XP_003447891.1|	sp|A2AJN7|S4A11_MOUSE	ENSDARP00000103978
comp202322_c1	WD repeat-containing protein 66	4.95998	5.77951e-05	0.000501404	0.08	2.44	gi|326667910|ref|XP_697723.4|	sp|Q8TBY9|WDR66_HUMAN	ENSDARP00000078100
comp202325_c2	Beta-adducin	6.11526	5.57888e-11	2.62561e-09	0.13	9.14	gi|326667679|ref|XP_698680.5|	sp|Q9QYB8|ADDB_MOUSE	ENSDARP00000099313
comp202339_c4	Src kinase-associated phosphoprotein 2	2.6005	0.000212479	0.00151098	6.19	37.56	gi|41055303|ref|NP_956922.1|	sp|Q6PG29|SKAP2_DANRE	ENSDARP00000052659
comp202342_c0	Integrator complex subunit 5	2.81863	0.000326347	0.0021523	0.28	1.97	gi|125836667|ref|XP_693062.2|	sp|Q8CHT3|INT5_MOUSE	ENSDARP00000100624
comp202354_c2	Leptin receptor	-2.46682	0.000470308	0.0028958	5.84	1.06	gi|326467047|gb|ADZ75460.1|	sp|O02671|LEPR_PIG	ENSDARP00000073629
comp202365_c0	Arrestin red cell isoform 3	2.61824	0.000504974	0.00306941	0.65	3.98	gi|47550681|ref|NP_999846.1|	sp|P51468|ARR3_ONCMY	ENSDARP00000105768
comp202375_c2	Solute carrier family 22 member 17	2.71112	0.000472634	0.00290793	0.3	1.97	gi|292627887|ref|XP_002666780.1|	sp|Q3SZQ2|S22AH_BOVIN	ENSDARP00000111100
comp202390_c3	Helicase POLQ-like	3.41703	3.88401e-05	0.000363025	0.27	2.88	gi|189533893|ref|XP_691411.3|	sp|Q8TDG4|HELQ_HUMAN	ENSDARP00000104305
comp202394_c0	Cell division cycle-associated protein 7	4.18554	2.13639e-07	4.23788e-06	0.51	9.2	gi|169146744|emb|CAQ13464.1|	sp|Q9BWT1|CDCA7_HUMAN	ENSDARP00000117288
comp202395_c2	Tumor necrosis factor ligand superfamily member 10	3.06126	0.000214292	0.00151966	0.24	2.02	gi|292617564|ref|XP_002663397.1|	sp|P50592|TNF10_MOUSE	ENSDARP00000089126
comp202395_c3	Protein CutA homolog	-2.43281	0.0021204	0.00969314	3.57	0.66	gi|148725274|emb|CAN88796.1|	sp|Q7T3C3|CUTA_DANRE	ENSDARP00000120564
comp202397_c0	Keratinocyte-associated protein 3	2.5454	0.000812926	0.00448191	0.76	4.45	gi|326675469|ref|XP_003200362.1|	sp|Q3SZ72|KCP3_BOVIN	ENSDARP00000104514
comp202399_c0	CD81 antigen	2.41983	0.000446724	0.00276561	16.36	87.55	gi|41282105|ref|NP_571593.2|	sp|P35762|CD81_MOUSE	ENSDARP00000052382
comp202410_c0	Niemann-Pick C1 protein	-3.62201	6.03459e-07	1.0447e-05	62.04	5.04	gi|345195206|ref|NP_001230804.1|	sp|O15118|NPC1_HUMAN	ENSDARP00000094372
comp202411_c0	Dual specificity protein phosphatase CDC14A	2.33745	0.00136946	0.00689666	0.79	3.98	gi|47940423|gb|AAH71529.1|	sp|Q9UNH5|CC14A_HUMAN	ENSDARP00000110586
comp202421_c0	Interferon-induced protein with tetratricopeptide repeats 1B	-4.06931	0.000488131	0.0029902	1.91	0.11	gi|115529131|gb|AAI24745.1|	sp|Q5T764|IFT1B_HUMAN	ENSDARP00000074012
comp202424_c0	Zinc finger protein Gfi-1b	5.04074	1.22819e-08	3.39304e-07	0.27	8.75	gi|326664208|ref|XP_003197758.1|	sp|O42409|GFI1B_CHICK	ENSDARP00000069169
comp202426_c1	Serotransferrin-1	-7.02848	1.12998e-16	1.64084e-14	13303.8	101.9	gi|193480074|gb|ACF18029.1|	sp|P80426|TRFE1_SALSA	ENSDARP00000100241
comp202428_c1	Glutamine-rich protein 2	29.4733	0.00140897	0.00698139	0	0.93	gi|119609791|gb|EAW89385.1|	sp|Q9H0J4|QRIC2_HUMAN	NA
comp202430_c1	NADPH oxidase organizer 1	-2.80561	0.000317684	0.00210025	3.47	0.5	gi|117606165|ref|NP_001071052.1|	sp|Q8VCM2|NOXO1_MOUSE	ENSDARP00000084803
comp202431_c1	BTB/POZ domain-containing protein KCTD12	4.29964	2.39097e-06	3.45838e-05	0.18	3.45	gi|348516931|ref|XP_003445990.1|	sp|Q96CX2|KCD12_HUMAN	ENSDARP00000054619
comp202432_c0	Counting factor associated protein D	-7.16705	4.9024e-17	7.69376e-15	2340.14	16.28	gi|49901179|gb|AAH76226.1|	sp|Q54TR1|CFAD_DICDI	ENSDARP00000109508
comp202434_c1	Dual specificity protein phosphatase 2	3.19748	9.39242e-06	0.000112064	3.33	30.56	gi|51010983|ref|NP_001003451.1|	sp|Q05922|DUS2_MOUSE	ENSDARP00000053130
comp202441_c0	Histone H3	29.5513	0.00100641	0.00525403	0	1.66	gi|292628565|ref|XP_689107.2|	sp|P84239|H3_URECA	ENSDARP00000093790
comp202444_c0	Transmembrane protein 150B	-5.17573	2.0749e-09	6.88327e-08	12.83	0.35	gi|82658200|ref|NP_001032458.1|	sp|Q32PK2|T150B_DANRE	ENSDARP00000073041
comp202448_c0	Neuronal cell adhesion molecule	-32.8796	7.61991e-11	3.47788e-09	4.09	0	gi|297289132|ref|XP_001096098.2|	sp|P97686|NRCAM_RAT	NA
comp202448_c1	Neurofascin	-30.7686	1.16786e-05	0.000132776	3.83	0	gi|224809606|ref|NP_001139239.1|	sp|O94856|NFASC_HUMAN	ENSDARP00000109029
comp202448_c13	Neurofascin	-5.06931	7.44607e-05	0.000616287	3.69	0.11	NA	sp|O42414|NFASC_CHICK	ENSDARP00000102860
comp202448_c15	Neurofascin	-6.2137	9.83119e-10	3.4974e-08	5.38	0.07	gi|387539242|gb|AFJ70248.1|	sp|Q810U3|NFASC_MOUSE	NA
comp202448_c16	Neuronal cell adhesion molecule	-30.8252	9.4751e-06	0.000112064	2.53	0	gi|113679606|ref|NP_001038270.1|	sp|Q92823|NRCAM_HUMAN	NA
comp202449_c2	Paired amphipathic helix protein Sin3b	2.47324	0.000693157	0.00398978	0.56	3.11	gi|113678676|ref|NP_001038410.1|	sp|Q62141|SIN3B_MOUSE	ENSDARP00000084804
comp202458_c0	RPE-retinal G protein-coupled receptor	-3.14613	1.40462e-05	0.000156982	20.55	2.32	gi|66773070|ref|NP_001019607.1|	sp|P47804|RGR_HUMAN	ENSDARP00000069316
comp202458_c1	Leucine-rich repeat, immunoglobulin-like domain and transmembrane domain-containing protein 1	-3.75998	2.73051e-06	3.88804e-05	3.66	0.27	gi|112363128|ref|NP_001036218.1|	sp|Q9P2V4|LRIT1_HUMAN	ENSDARP00000110288
comp202460_c0	Ribosomal RNA processing protein 1 homolog A	-2.35777	0.000624451	0.0036312	48.58	9.48	gi|326670408|ref|XP_003199207.1|	sp|P56182|RRP1_HUMAN	ENSDARP00000033465
comp202461_c0	Glutamate dehydrogenase, mitochondrial	-2.22511	0.00112483	0.00580981	587.75	125.71	gi|41282194|ref|NP_955839.2|	sp|P82264|DHE3_CHAAC	ENSDARP00000091816
comp202475_c2	Plastin-3	-2.59764	0.000233805	0.0016178	17.8	2.94	gi|50539712|ref|NP_001002326.1|	sp|P13797|PLST_HUMAN	ENSDARP00000054848
comp202477_c0	Polyamine-modulated factor 1	3.48074	2.21004e-05	0.000230341	0.79	8.85	gi|148744727|gb|AAI42859.1|	sp|Q9CPV5|PMF1_MOUSE	ENSDARP00000103590
comp202478_c1	GTP-binding protein 5	2.3191	0.00201652	0.00928902	1.05	5.22	gi|125851418|ref|XP_001336634.1|	sp|Q9H4K7|GTPB5_HUMAN	ENSDARP00000109087
comp202484_c0	Sperm-associated antigen 5	4.40744	1.86198e-06	2.78986e-05	0.16	3.47	gi|189514749|ref|XP_696012.3|	sp|Q96R06|SPAG5_HUMAN	ENSDARP00000100377
comp202485_c0	Cyclin-L2	3.64894	3.58534e-05	0.000340462	0.44	5.58	gi|334321971|ref|XP_001362602.2|	sp|Q5BKF8|CCNL2_XENTR	ENSDARP00000071902
comp202486_c0	Thioesterase superfamily member 4	-3.5178	1.92699e-06	2.86236e-05	21.58	1.88	gi|123708082|ref|NP_001074103.1|	sp|Q6GLK2|THEM4_XENLA	ENSDARP00000082502
comp202493_c1	Protein FAM35A	29.9472	0.000290613	0.00194492	0	1.04	gi|224496000|ref|NP_001139105.1|	sp|Q3UEN2|FA35A_MOUSE	ENSDARP00000056494
comp202494_c0	Reelin	-5.5415	8.25218e-11	3.73306e-09	7.32	0.16	gi|348512983|ref|XP_003444022.1|	sp|Q60841|RELN_MOUSE	ENSDARP00000010687
comp202494_c1	Reelin	-31.4823	2.97358e-07	5.59535e-06	2.85	0	gi|350536581|ref|NP_001233205.1|	sp|P58751|RELN_RAT	ENSDARP00000055677
comp202501_c3	Aquaporin-7	3.21627	2.27985e-05	0.00023356	0.43	3.97	gi|326676499|ref|XP_001340736.2|	sp|O54794|AQP7_MOUSE	ENSDARP00000095474
comp202502_c2	Anion exchange protein 2	2.61242	0.000171962	0.00125277	10.46	63.95	gi|167555205|ref|NP_001107912.1|	sp|P23347|B3A2_RAT	ENSDARP00000068650
comp202505_c0	Cell division cycle-associated protein 3	4.58955	3.62557e-08	8.81394e-07	0.42	9.99	gi|118763931|gb|AAI28823.1|	sp|Q68FW2|CDCA3_RAT	ENSDARP00000094724
comp202508_c0	Protein phosphatase 1 regulatory subunit 7	3.95064	2.39539e-07	4.67886e-06	0.91	14.01	gi|82658210|ref|NP_001032463.1|	sp|Q32PL1|PP1R7_DANRE	ENSDARP00000025441
comp202511_c0	Phosphatidylinositol 3,4,5-trisphosphate 3-phosphatase TPTE2	5.28296	6.98187e-11	3.2082e-09	0.76	29.69	gi|193248592|dbj|BAG50379.1|	sp|Q6XPS3|TPTE2_HUMAN	ENSDARP00000074004
comp202512_c3	Peroxisomal leader peptide-processing protease	3.24471	0.000600932	0.00352153	0.18	1.68	gi|192451461|ref|NP_001122182.1|	sp|Q9DBA6|TYSD1_MOUSE	ENSDARP00000097678
comp202515_c1	Rho guanine nucleotide exchange factor 3	3.5606	1.24573e-06	1.97402e-05	2.09	24.62	gi|66472284|ref|NP_001018563.1|	sp|Q9N0A8|ARHG3_MACFA	ENSDARP00000108063
comp202521_c2	Rho-related BTB domain-containing protein 2	4.26608	4.23374e-05	0.000391465	0.08	1.62	gi|326671455|ref|XP_694198.5|	sp|Q9BYZ6|RHBT2_HUMAN	ENSDARP00000108618
comp202527_c0	D-dopachrome decarboxylase	-3.31305	3.56662e-06	4.88364e-05	218.78	22.01	gi|50344950|ref|NP_001002147.1|	sp|Q28J83|DOPD_XENTR	ENSDARP00000065771
comp202539_c0	Cholesterol 24-hydroxylase	-2.58725	0.000193101	0.00138671	83.93	13.97	gi|66472706|ref|NP_001018358.1|	sp|Q9WVK8|CP46A_MOUSE	ENSDARP00000025234
comp202545_c0	Sushi, von Willebrand factor type A, EGF and pentraxin domain-containing protein 1	-2.40854	0.000465742	0.00287072	104.92	19.76	gi|326669364|ref|XP_695742.5|	sp|Q4LDE5|SVEP1_HUMAN	ENSDARP00000071352
comp202550_c0	Cell division control protein 6 homolog	5.69432	1.73038e-08	4.6148e-07	0.06	3.17	gi|33604067|gb|AAH56313.1|	sp|Q99741|CDC6_HUMAN	ENSDARP00000008736
comp202552_c1	Proliferation-associated protein 2G4	-2.11713	0.00188872	0.00899271	107.98	24.89	gi|50344794|ref|NP_001002070.1|	sp|P50580|PA2G4_MOUSE	ENSDARP00000057822
comp202553_c2	Thioredoxin domain-containing protein 3 homolog	29.8269	0.000390825	0.00246023	0	1.29	gi|348519920|ref|XP_003447477.1|	sp|P90666|TXND3_ANTCR	ENSDARP00000103107
comp202559_c1	Mitotic spindle assembly checkpoint protein MAD1	3.44166	2.4512e-05	0.000248864	0.28	3.05	gi|300796368|ref|NP_957206.2|	sp|Q9Y6D9|MD1L1_HUMAN	ENSDARP00000048609
comp202564_c2	TNF receptor-associated factor 5	3.23489	5.05165e-05	0.000452431	0.34	3.2	gi|326678872|ref|XP_692341.5|	sp|P70191|TRAF5_MOUSE	ENSDARP00000040549
comp202571_c2	Chromatin complexes subunit BAP18	2.41894	0.000700256	0.0040261	1.15	6.17	gi|326671228|ref|XP_003199391.1|	sp|Q32LD1|BAP18_BOVIN	ENSDARP00000005444
comp202572_c0	Inositol monophosphatase 1	2.55534	0.000502885	0.00305808	1.57	9.21	gi|57526522|ref|NP_001002745.1|	sp|P29218|IMPA1_HUMAN	ENSDARP00000018348
comp202573_c2	Mitotic checkpoint serine/threonine-protein kinase BUB1	5.42655	2.9192e-09	9.29859e-08	0.19	8.32	gi|326676926|ref|XP_002665685.2|	sp|O43683|BUB1_HUMAN	ENSDARP00000117438
comp202574_c0	Kelch-like protein 13	3.43746	2.33764e-06	3.38245e-05	2.35	25.45	gi|326670679|ref|XP_001923413.2|	sp|Q80TF4|KLH13_MOUSE	ENSDARP00000118816
comp202575_c0	Ras association domain-containing protein 5	3.28453	6.94737e-06	8.69971e-05	1.17	11.36	gi|326671825|ref|XP_001920863.3|	sp|O35141|RASF5_RAT	ENSDARP00000074501
comp202576_c1	Lysophosphatidic acid receptor 6	2.65667	0.000269726	0.00183768	1.15	7.23	gi|121583904|ref|NP_001073524.1|	sp|Q4G072|LPAR6_RAT	ENSDARP00000085057
comp202585_c2	Glycerol-3-phosphate dehydrogenase 1-like protein	2.71034	0.000282634	0.0019133	0.82	5.36	gi|54400366|ref|NP_001005934.1|	sp|Q5XIZ6|GPD1L_DANRE	ENSDARP00000058549
comp202589_c1	Protein atonal homolog 1	4.42655	1.61669e-06	2.47532e-05	0.13	2.7	gi|192453556|ref|NP_001122151.1|	sp|Q5IS79|ATOH1_PANTR	ENSDARP00000045676
comp202601_c0	Two pore calcium channel protein 2	-3.15043	9.28687e-06	0.000111061	70.5	7.94	gi|118150424|ref|NP_001071190.1|	sp|A0JMD4|TPC2_DANRE	ENSDARP00000077125
comp202607_c1	Heparan sulfate glucosamine 3-O-sulfotransferase 3B1	-2.74738	0.00143305	0.00704762	4.08	0.61	gi|326672551|ref|XP_002664054.2|	sp|Q9Y662|HS3SB_HUMAN	ENSDARP00000110495
comp202608_c0	Actin-related protein 2/3 complex subunit 5	2.34602	0.000678492	0.0039203	9.44	47.98	gi|47271435|ref|NP_919359.2|	sp|Q9CPW4|ARPC5_MOUSE	ENSDARP00000057173
comp202611_c1	Insulin-induced gene 1 protein	-2.99862	2.19165e-05	0.000228833	69.62	8.71	gi|41054085|ref|NP_956163.1|	sp|Q8AV61|INSI1_DANRE	ENSDARP00000018378
comp202616_c0	3-hydroxy-3-methylglutaryl-coenzyme A reductase	-6.9875	2.13135e-16	2.90861e-14	177.28	1.4	gi|160773189|gb|AAI55136.1|	sp|A7Z064|HMDH_BOVIN	ENSDARP00000088231
comp202624_c2	UPF0577 protein KIAA1324	3.20416	0.000181665	0.0013143	0.22	1.98	gi|68365156|ref|XP_696051.1|	sp|Q6UXG2|K1324_HUMAN	ENSDARP00000062967
comp202626_c0	Anion exchange protein 2	5.19666	3.77708e-11	1.83258e-09	1.37	50.14	gi|169154807|emb|CAQ14010.1|	sp|P48746|B3A2_RABIT	ENSDARP00000041318
comp202628_c1	Nesprin-2	3.20837	0.00212562	0.0096985	0.21	1.94	gi|326673065|ref|XP_687774.5|	sp|Q8WXH0|SYNE2_HUMAN	ENSDARP00000070004
comp202630_c0	Ig heavy chain V region 5A	4.34855	0.000921321	0.00500514	0.15	3.11	gi|495511|gb|AAA56684.1|	sp|P19181|HV05_CARAU	ENSDARP00000115851
comp202631_c19	BAG family molecular chaperone regulator 5	3.46402	0.000231473	0.00160466	0.2	2.21	gi|220678541|emb|CAX12188.1|	sp|Q5F486|BAG5_CHICK	ENSDARP00000111840
comp202633_c0	CMP-N-acetylneuraminate-beta-galactosamide-alpha-2,3-sialyltransferase 4	-5.45731	5.37973e-12	3.09612e-10	250.61	5.7	gi|131889872|ref|NP_001076498.1|	sp|P61131|SIA4C_RAT	ENSDARP00000088030
comp202646_c4	Uncharacterized protein C2orf77	3.82248	7.66245e-06	9.44321e-05	0.28	3.91	gi|292617832|ref|XP_002663472.1|	sp|Q0VFZ6|CB077_HUMAN	ENSDARP00000102848
comp202651_c1	Eukaryotic translation initiation factor 4 gamma 1	-3.22496	1.06748e-05	0.000124308	12.96	1.39	gi|326674499|ref|XP_002664770.2|	sp|Q04637|IF4G1_HUMAN	ENSDARP00000025865
comp202662_c1	Fermitin family homolog 3	3.57828	2.39901e-06	3.46878e-05	0.87	10.38	gi|348514237|ref|XP_003444647.1|	sp|Q32LP0|URP2_BOVIN	ENSDARP00000099479
comp202667_c26	Death-associated protein kinase 2	-2.7112	0.000292104	0.00195042	12.21	1.87	gi|348505607|ref|XP_003440352.1|	sp|Q8VDF3|DAPK2_MOUSE	ENSDARP00000021800
comp202672_c0	Deleted in autism protein 1 homolog	2.63805	0.0015026	0.00735864	0.18	1.13	gi|168823534|ref|NP_001108398.1|	sp|B1H2T2|DIA1_XENTR	ENSDARP00000072483
comp202676_c2	Fibroblast growth factor 13	-6.30788	1.13062e-11	6.03847e-10	11.7	0.15	gi|213511330|ref|NP_001133350.1|	sp|P70377|FGF13_MOUSE	ENSDARP00000003654
comp202688_c0	Growth/differentiation factor 15	-3.1743	8.91284e-06	0.000106965	51.78	5.74	gi|224175997|dbj|BAH23446.1|	sp|Q9Z0J7|GDF15_MOUSE	ENSDARP00000022649
comp202690_c1	Putative tetraspanin-19	3.23094	2.18486e-05	0.000228241	0.76	7.17	gi|225707776|gb|ACO09734.1|	sp|P0C672|TSN19_HUMAN	ENSDARP00000108816
comp202696_c0	Glycine N-acyltransferase-like protein	3.70218	5.88294e-06	7.57248e-05	0.6	7.84	gi|292620260|ref|XP_695197.3|	sp|Q5FW57|GLYAL_MOUSE	ENSDARP00000103308
comp202697_c0	Radial spoke head 1 homolog	3.68958	6.45153e-06	8.1375e-05	0.6	7.73	gi|292617549|ref|XP_002663388.1|	sp|Q6VTH5|RSPH1_CYPCA	ENSDARP00000094167
comp202706_c0	Telomere length regulation protein TEL2 homolog	2.69107	0.000416012	0.00259728	0.38	2.47	gi|118150460|ref|NP_001071209.1|	sp|Q7T006|TELO2_DANRE	ENSDARP00000000877
comp202707_c0	Protein FAM207A	-2.4293	0.000508528	0.00308871	20.71	3.84	gi|113679416|ref|NP_001038831.1|	sp|Q9NSI2|F207A_HUMAN	ENSDARP00000096554
comp202708_c0	Protein RCC2 homolog	2.15365	0.00181996	0.00870289	3.33	14.82	gi|47085959|ref|NP_998341.1|	sp|Q6NYE2|RCC2_DANRE	ENSDARP00000004838
comp202722_c2	Uncharacterized protein PF11_0207	29.5513	0.00100641	0.00525403	0	1.54	NA	sp|Q8IIG7|YPF05_PLAF7	NA
comp202725_c1	Sickle tail protein	-29.9321	0.000530405	0.00315536	0.62	0	gi|292610753|ref|XP_698593.4|	sp|A2AQ25|SKT_MOUSE	ENSDARP00000056749
comp202725_c3	Rhombotin-2	2.26269	0.00146621	0.00719785	2.06	9.88	gi|18858983|ref|NP_571186.1|	sp|Q9PTJ3|RBTN2_DANRE	ENSDARP00000115969
comp202730_c3	Macrophage colony-stimulating factor 1 receptor	5.18985	1.86884e-08	4.91657e-07	0.11	4.17	gi|326677965|ref|XP_001919824.3|	sp|Q9I8N6|CSF1R_DANRE	ENSDARP00000121694
comp202736_c0	Transcription elongation factor A protein 1	2.64598	0.000327393	0.00215885	1.4	8.73	gi|41053387|ref|NP_956288.1|	sp|Q4KLL0|TCEA1_RAT	ENSDARP00000009479
comp202743_c0	Ribosome biogenesis protein wdr12	-2.5866	0.000218886	0.00152971	28.76	4.79	gi|82237291|sp|Q6NX08.1|WDR12_DANRE	sp|Q6NX08|WDR12_DANRE	ENSDARP00000004327
comp202751_c1	CXXC-type zinc finger protein 5	-2.44737	0.000563878	0.00333166	15.37	2.82	gi|355750240|gb|EHH54578.1|	sp|Q5R7N4|CXXC5_PONAB	NA
comp202757_c0	P-selectin glycoprotein ligand 1	2.47945	0.000489339	0.0029958	1.64	9.15	gi|384551706|ref|NP_001245158.1|	sp|Q62170|SELPL_MOUSE	NA
comp202758_c0	Glucagon family neuropeptides	3.50055	4.0157e-05	0.000373931	0.43	4.83	gi|54035434|gb|AAH83483.1|	sp|P41585|PACA_ONCNE	ENSDARP00000008265
comp202772_c3	Fanconi anemia group J protein homolog	5.57094	2.73851e-06	3.88804e-05	0.04	1.84	gi|160333450|ref|NP_001103766.1|	sp|Q3YK19|FANCJ_CHICK	ENSDARP00000102913
comp202775_c1	Telomeric repeat-binding factor 2-interacting protein 1	3.67047	8.70235e-05	0.000710465	0.19	2.39	gi|320202993|ref|NP_001189345.1|	sp|Q6NYJ3|TE2IP_DANRE	ENSDARP00000051258
comp202778_c0	Gelsolin	3.34594	3.24451e-06	4.51223e-05	5.3	53.94	gi|47085825|ref|NP_998255.1|	sp|O93510|GELS_CHICK	ENSDARP00000075639
comp202780_c1	F-box/LRR-repeat protein 18	2.67047	0.0013699	0.00689666	0.25	1.56	gi|71834624|ref|NP_001025416.1|	sp|Q96ME1|FXL18_HUMAN	ENSDARP00000094420
comp202786_c1	Fibrinogen beta chain	-9.70073	1.20347e-24	3.50759e-21	12299.6	14.78	gi|47086505|ref|NP_997939.1|	sp|P02676|FIBB_BOVIN	ENSDARP00000016228
comp202787_c1	Nephrocystin-1 (Fragment)	2.40469	0.00196509	0.00920717	0.57	3.04	gi|116004559|ref|NP_001070638.1|	sp|Q9TU19|NPHP1_CANFA	ENSDARP00000063715
comp202788_c7	Cysteine and glycine-rich protein 1	2.57411	0.000231058	0.00160369	8.8	52.41	gi|45387565|ref|NP_991130.1|	sp|P47875|CSRP1_RAT	ENSDARP00000002532
comp202791_c0	Putative unconventional myosin-XVB	29.9472	0.000290613	0.00194492	0	1.4	gi|326672500|ref|XP_001919133.3|	sp|Q96JP2|MY15B_HUMAN	ENSDARP00000103698
comp202791_c3	Unconventional myosin-XV	3.91107	4.43211e-07	8.02341e-06	0.44	6.58	gi|348544512|ref|XP_003459725.1|	sp|Q9QZZ4|MYO15_MOUSE	NA
comp202795_c0	Sodium/glucose cotransporter 2	8.30584	6.68015e-18	1.28574e-15	0.12	39.38	gi|94734533|emb|CAK10711.1|	sp|Q923I7|SC5A2_MOUSE	ENSDARP00000040379
comp202800_c3	UBX domain-containing protein 7	2.40821	0.000740774	0.00413679	1.46	7.77	gi|50233901|ref|NP_001001951.1|	sp|Q5REY7|UBXN7_PONAB	ENSDARP00000012036
comp202802_c3	Septin-4	-2.65788	0.0011681	0.00599463	2.27	0.36	gi|348542381|ref|XP_003458663.1|	sp|O43236|SEPT4_HUMAN	ENSDARP00000003666
comp202804_c0	Membrane-bound O-acyltransferase domain-containing protein 2	3.47408	2.31738e-05	0.000236337	0.27	3.04	gi|348518453|ref|XP_003446746.1|	sp|Q5ZKL6|MBOA2_CHICK	ENSDARP00000039662
comp202809_c1	G2 and S phase-expressed protein 1	4.59043	9.02165e-08	1.99199e-06	0.19	4.47	gi|66472496|ref|NP_001018461.1|	sp|Q9NYZ3|GTSE1_HUMAN	ENSDARP00000002941
comp202811_c1	Collagen alpha-1(VIII) chain	-3.2137	9.88349e-06	0.000115754	33.04	3.56	gi|326665095|ref|XP_002660918.2|	sp|P27658|CO8A1_HUMAN	ENSDARP00000106571
comp202821_c0	G protein-coupled receptor kinase 5	3.90654	0.000247831	0.00170502	0.06	0.87	gi|291042676|ref|NP_001166974.1|	sp|P43249|GRK5_BOVIN	ENSDARP00000104968
comp202826_c0	Cholesterol 7-alpha-monooxygenase	-5.43436	8.67914e-11	3.90026e-09	13.5	0.31	gi|41055357|ref|NP_957467.1|	sp|P22680|CP7A1_HUMAN	ENSDARP00000090841
comp202832_c0	Ribonucleoside-diphosphate reductase large subunit	2.52928	0.000296079	0.00197084	4.06	23.46	gi|18859325|ref|NP_571530.1|	sp|P79732|RIR1_DANRE	ENSDARP00000010800
comp202837_c0	Stromal cell-derived factor 1	4.6212	1.23267e-09	4.29164e-08	7.89	194.08	gi|30231262|ref|NP_840092.1|	sp|P40224|SDF1_MOUSE	ENSDARP00000053945
comp202852_c0	CD81 antigen	2.89707	6.67102e-05	0.000570061	1.48	11.04	gi|66392215|ref|NP_001018160.1|	sp|P60034|CD81_PANTR	ENSDARP00000041941
comp202855_c2	Proline-rich protein 5	3.85105	6.55052e-06	8.24707e-05	0.28	4	gi|325974502|ref|NP_001191393.1|	sp|Q8AVJ1|PRR5_XENLA	ENSDARP00000090128
comp202865_c0	Dihydrofolate reductase	-3.33039	4.4935e-05	0.00041156	4.82	0.48	gi|113678015|ref|NP_001038295.1|	sp|P00376|DYR_BOVIN	ENSDARP00000090537
comp202871_c1	Rab-like protein 1	2.36796	0.000992551	0.00525403	0.71	3.64	gi|348574758|ref|XP_003473157.1|	sp|Q5U3K5|RBEL1_MOUSE	ENSDARP00000115793
comp202872_c2	Sorting nexin-11	-2.31726	0.000901638	0.00490866	11.17	2.24	gi|113195546|ref|NP_001037781.1|	sp|Q08DD7|SNX11_BOVIN	ENSDARP00000096134
comp202879_c2	Nucleolar MIF4G domain-containing protein 1	-2.30416	0.000882563	0.00481703	13.47	2.73	gi|94732223|emb|CAK04867.1|	sp|Q5C9Z4|NOM1_HUMAN	ENSDARP00000100654
comp202882_c1	Pancreatic alpha-amylase	-7.06711	7.28817e-16	8.93052e-14	68.88	0.51	gi|260181587|gb|ACX35465.1|	sp|P00688|AMYP_MOUSE	ENSDARP00000112576
comp202883_c0	Putative rRNA methyltransferase 3	-2.7426	8.72524e-05	0.000712049	67.92	10.15	gi|126308657|ref|XP_001376931.1|	sp|Q8IY81|RRMJ3_HUMAN	ENSDARP00000097488
comp202893_c0	Exosome complex component CSL4	-2.40531	0.000511781	0.00310754	67.5	12.74	gi|224495967|ref|NP_001139039.1|	sp|Q9Y3B2|EXOS1_HUMAN	ENSDARP00000078068
comp202894_c0	PDZ domain-containing protein 2	4.08551	3.67127e-06	5.00677e-05	0.06	1	gi|326667938|ref|XP_003198698.1|	sp|O15018|PDZD2_HUMAN	ENSDARP00000077950
comp202903_c0	Selenoprotein Pb	-8.1786	7.35347e-20	2.70753e-17	450.39	1.55	gi|313569809|ref|NP_840083.2|	sp|Q98SV0|SELPB_DANRE	ENSDARP00000100393
comp202904_c0	Monoacylglycerol lipase ABHD12	-4.5545	2.42093e-09	7.88376e-08	59.8	2.54	gi|157885984|emb|CAP09413.1|	sp|B4F753|ABD12_XENTR	ENSDARP00000092701
comp202915_c0	Tyrosine-protein kinase SgK223	3.82248	0.000157637	0.00117914	0.08	1.18	gi|326678579|ref|XP_003201104.1|	sp|Q571I4|SG223_MOUSE	ENSDARP00000113337
comp202921_c0	Interactor protein for cytohesin exchange factors 1	3.16568	3.53315e-05	0.000338188	0.79	7.06	gi|115529399|ref|NP_001070226.1|	sp|Q8WWN9|ICEF1_HUMAN	ENSDARP00000090071
comp202922_c2	Hepatocyte growth factor receptor	-2.72827	0.000792096	0.00438365	2.13	0.32	gi|55742200|ref|NP_001007125.1|	sp|Q2IBC0|MET_RHIFE	ENSDARP00000095234
comp202922_c4	Hepatocyte growth factor receptor	-4.40634	0.00100641	0.00525403	1.64	0.08	NA	sp|Q09YK0|MET_MUNMU	NA
comp202923_c3	Collagen alpha-1(XX) chain	3.41384	0.000116899	0.000919062	0.1	1.04	gi|46362531|gb|AAH68979.1|	sp|Q923P0|COKA1_MOUSE	ENSDARP00000113029
comp202928_c5	THAP domain-containing protein 11	2.92458	0.000282841	0.0019133	0.48	3.64	gi|49227265|ref|NP_998267.1|	sp|Q6TGZ4|THA11_DANRE	ENSDARP00000052341
comp202929_c0	Sterile alpha motif domain-containing protein 11	3.95759	1.55897e-06	2.39594e-05	0.2	3.16	gi|326679128|ref|XP_001920185.2|	sp|Q96NU1|SAM11_HUMAN	ENSDARP00000097689
comp202939_c0	Microtubule-actin cross-linking factor 1	-29.5842	0.00199604	0.00920717	2.57	0	gi|326674648|ref|XP_695869.4|	sp|Q9QXZ0|MACF1_MOUSE	ENSDARP00000108817
comp202939_c16	Microtubule-actin cross-linking factor 1, isoforms 1/2/3/5	-5.14331	5.79138e-05	0.000501404	0.98	0.03	NA	sp|Q9UPN3|MACF1_HUMAN	NA
comp202945_c0	Mediator of RNA polymerase II transcription subunit 18	2.71112	0.00173281	0.00835268	0.62	4.06	gi|41056143|ref|NP_956629.1|	sp|Q7T3H7|MED18_DANRE	ENSDARP00000060446
comp202947_c0	Protein Jade-3	2.56175	0.000529334	0.00315536	0.61	3.61	gi|42538982|ref|NP_970614.1|	sp|Q7ZVP1|JADE3_DANRE	ENSDARP00000019080
comp202956_c1	Zinc finger protein Rlf	2.18985	0.00195986	0.00920717	0.8	3.66	gi|326675614|ref|XP_690924.5|	sp|Q13129|RLF_HUMAN	ENSDARP00000087373
comp202960_c0	Transmembrane protein 72	32.8958	5.45325e-10	2.05651e-08	0	5.92	gi|220679151|emb|CAX13126.1|	sp|A0PK05|TMM72_HUMAN	ENSDARP00000103164
comp202962_c0	Choline transporter-like protein 4	6.46171	3.17549e-14	2.91175e-12	0.51	45.06	gi|41055431|ref|NP_956707.1|	sp|Q7T2B0|CTL4_DANRE	ENSDARP00000030718
comp202965_c0	Protein FAM49B	2.70218	0.000152007	0.00114374	2.48	16.15	gi|46309527|ref|NP_996961.1|	sp|Q9NUQ9|FA49B_HUMAN	ENSDARP00000093261
comp202970_c1	B-cell antigen receptor complex-associated protein beta chain	2.33454	0.00165456	0.00801909	1.39	7.02	gi|292619313|ref|XP_002663948.1|	sp|P40259|CD79B_HUMAN	ENSDARP00000111279
comp202974_c0	DDB1- and CUL4-associated factor 5	2.47902	0.000871767	0.00476575	0.6	3.32	gi|117606226|ref|NP_001071020.1|	sp|Q96JK2|DCAF5_HUMAN	ENSDARP00000079302
comp202976_c0	Cytochrome P450 2F2	-7.55689	1.62318e-17	2.8672e-15	118.98	0.63	gi|116875785|ref|NP_001070921.1|	sp|P33267|CP2F2_MOUSE	ENSDARP00000094991
comp202977_c0	Proto-oncogene c-Rel	2.24123	0.00123359	0.00629035	3.86	18.24	gi|50355966|ref|NP_001001841.2|	sp|P16236|REL_CHICK	ENSDARP00000072078
comp202978_c0	Leukotriene B4 receptor 1	2.88697	0.000211761	0.0015064	0.41	3.06	gi|326669477|ref|XP_003199022.1|	sp|Q9R0Q2|LT4R1_RAT	ENSDARP00000069601
comp202981_c0	7-dehydrocholesterol reductase	-4.97506	1.41593e-10	6.12677e-09	141.72	4.51	gi|41152207|ref|NP_958487.1|	sp|Q7SXF1|DHCR7_DANRE	ENSDARP00000027840
comp202984_c2	Dachshund homolog 1	2.96123	4.35197e-05	0.000401034	1.37	10.68	gi|123702933|ref|NP_001074142.1|	sp|Q9UI36|DACH1_HUMAN	ENSDARP00000091844
comp202990_c1	Centromere protein P	3.46402	0.00141891	0.00699028	0.22	2.47	gi|115311672|sp|Q1LV50.1|CENPP_DANRE	sp|Q1LV50|CENPP_DANRE	ENSDARP00000064804
comp202994_c4	Phosphoenolpyruvate carboxykinase, cytosolic [GTP]	-4.13327	2.44978e-08	6.23585e-07	3551.59	202.39	gi|47550785|ref|NP_999916.1|	sp|P05153|PCKGC_CHICK	ENSDARP00000018261
comp202996_c1	Methylenetetrahydrofolate reductase	-3.37937	7.84905e-05	0.000647015	3.23	0.31	gi|190194351|ref|NP_001121727.1|	sp|Q5I598|MTHR_BOVIN	ENSDARP00000069553
comp203000_c0	Arf-GAP with GTPase, ANK repeat and PH domain-containing protein 1	4.35806	1.56702e-08	4.22052e-07	0.84	17.18	gi|121583960|ref|NP_001073487.1|	sp|Q8BXK8|AGAP1_MOUSE	ENSDARP00000107375
comp203015_c0	Putative E3 ubiquitin-protein ligase UBR7	3.01992	9.44691e-05	0.000765889	0.91	7.42	gi|348531305|ref|XP_003453150.1|	sp|Q8N806|UBR7_HUMAN	ENSDARP00000019360
comp203016_c2	Dimethylaniline monooxygenase [N-oxide-forming] 5	33.2863	4.78666e-11	2.28438e-09	0	5.69	gi|56207489|emb|CAI21029.1|	sp|P49109|FMO5_CAVPO	ENSDARP00000063883
comp203019_c0	Frizzled-6	2.48012	0.000495177	0.003027	1.25	6.99	gi|41056221|ref|NP_956855.1|	sp|Q8WMU5|FZD6_CANFA	NA
comp203025_c2	Probable E3 ubiquitin-protein ligase TRIM8	-3.04225	2.82759e-05	0.000277282	12.1	1.47	gi|215422313|ref|NP_001135847.1|	sp|Q9BZR9|TRIM8_HUMAN	ENSDARP00000080323
comp203032_c0	Tumor necrosis factor ligand superfamily member 12	2.89287	0.000478524	0.00294106	0.22	1.66	gi|115496536|ref|NP_001070075.1|	sp|O43508|TNF12_HUMAN	ENSDARP00000091671
comp203035_c1	Alpha-2-macroglobulin-like protein 1	-8.43682	8.1649e-19	1.95819e-16	69.44	0.2	NA	sp|A8K2U0|A2ML1_HUMAN	ENSDARP00000117582
comp203039_c6	Potassium voltage-gated channel subfamily KQT member 4	3.20837	0.000305681	0.00202822	0.16	1.48	gi|348513316|ref|XP_003444188.1|	sp|Q9JK97|KCNQ4_MOUSE	NA
comp203040_c1	Oxidative stress-induced growth inhibitor 2	-4.40634	0.000127312	0.000977391	2.1	0.1	gi|189529907|ref|XP_698823.2|	sp|Q9Y236|OSGI2_HUMAN	ENSDARP00000058972
comp203041_c1	Src-like-adapter	2.44296	0.00068381	0.00394154	1.82	9.92	gi|77993348|ref|NP_001030161.1|	sp|Q13239|SLAP1_HUMAN	ENSDARP00000070990
comp203064_c0	Kit ligand	2.45008	0.000778726	0.00431845	0.56	3.05	gi|365733445|dbj|BAL42516.1|	sp|Q95MD2|SCF_HORSE	ENSDARP00000101828
comp203073_c0	Growth arrest and DNA damage-inducible protein GADD45 gamma	-2.40634	0.000523237	0.00315536	53.57	10.11	gi|45387791|ref|NP_991254.1|	sp|Q2KIX1|GA45G_BOVIN	ENSDARP00000023235
comp203077_c0	cGMP-dependent protein kinase 1	32.7791	1.16938e-09	4.09927e-08	0	2.72	gi|27806091|ref|NP_776861.1|	sp|P00516|KGP1_BOVIN	ENSDARP00000043235
comp203090_c1	Vascular endothelial growth factor A-A	2.46829	0.000440953	0.00273457	2.8	15.48	gi|167736373|ref|NP_001103819.2|	sp|O73682|VGFAA_DANRE	ENSDARP00000110575
comp203119_c3	Glycerol-3-phosphate acyltransferase 1, mitochondrial	-3.41779	2.27393e-06	3.29962e-05	34.22	3.2	gi|326672467|ref|XP_002664023.2|	sp|Q9HCL2|GPAT1_HUMAN	ENSDARP00000103821
comp203119_c4	Claudin-10	30.0582	0.000164799	0.00120532	0	1.5	gi|55741984|ref|NP_001007038.1|	sp|Q5R8E5|CLD10_PONAB	ENSDARP00000076338
comp203122_c0	N-acetyltransferase ESCO2	4.26077	6.24535e-07	1.07844e-05	0.23	4.48	gi|67460455|sp|Q5SPR8.1|ESCO2_DANRE	sp|Q5SPR8|ESCO2_DANRE	ENSDARP00000002535
comp203126_c2	EF-hand calcium-binding domain-containing protein 4B	3.21965	2.22493e-05	0.000231367	0.49	4.59	gi|348519300|ref|XP_003447169.1|	sp|Q9BSW2|EFC4B_HUMAN	ENSDARP00000089336
comp203130_c0	Synaptosomal-associated protein 23	-3.72827	0.00174368	0.00838824	1.49	0.11	gi|296238045|ref|XP_002763997.1|	sp|O70377|SNP23_RAT	ENSDARP00000014467
comp203135_c0	Solute carrier family 25 member 33	-2.22246	0.00115673	0.00594597	172.11	36.88	gi|55742573|ref|NP_998322.1|	sp|Q6P036|S2533_DANRE	ENSDARP00000058406
comp203138_c0	Ankyrin repeat and fibronectin type-III domain-containing protein 1	4.98598	1.73231e-08	4.61545e-07	0.13	3.98	gi|348511432|ref|XP_003443248.1|	sp|Q8N957|ANKF1_HUMAN	ENSDARP00000105269
comp203138_c1	Coiled-coil domain-containing protein 77	3.20837	0.000305681	0.00202822	0.22	2.08	gi|70887567|ref|NP_001020649.1|	sp|Q6DFC2|CCD77_XENLA	ENSDARP00000014453
comp203139_c1	APC membrane recruitment protein 2	7.21204	1.89334e-10	7.88327e-09	0.02	2.73	gi|380876857|sp|F1QGH6.1|AMER2_DANRE	sp|F1QGH6|AMER2_DANRE	ENSDARP00000102405
comp203142_c1	Condensin complex subunit 1	29.8883	0.000390825	0.00246023	0	0.68	gi|124481687|gb|AAI33124.1|	sp|Q9YHY6|CND1_XENLA	ENSDARP00000088898
comp203150_c2	Epithelial splicing regulatory protein 1	4.63805	6.65856e-06	8.3573e-05	0.04	1.03	gi|123704039|ref|NP_001074045.1|	sp|A1L1G1|ESRP1_DANRE	ENSDARP00000094207
comp203150_c4	Serine/threonine-protein kinase PLK1	5.38807	3.53564e-10	1.38853e-08	0.24	9.94	gi|49618971|gb|AAT68070.1|	sp|P70032|PLK1_XENLA	ENSDARP00000075786
comp203151_c0	GRB2-associated-binding protein 1	2.12597	0.00211955	0.00969142	2.04	8.91	gi|220678180|emb|CAX12660.1|	sp|Q13480|GAB1_HUMAN	ENSDARP00000092516
comp203158_c3	THAP domain-containing protein 2	3.16351	0.000367677	0.0023966	0.33	2.97	NA	sp|Q9D305|THAP2_MOUSE	NA
comp203159_c2	Mucin-5B	3.92637	1.52368e-07	3.13842e-06	1.61	24.48	gi|348515203|ref|XP_003445129.1|	sp|Q98UI9|MUC5B_CHICK	NA
comp203161_c1	Nitrilase homolog 1	2.52122	0.00035507	0.00231998	5.93	34.02	NA	sp|Q32LH4|NIT1_BOVIN	NA
comp203162_c0	Synphilin-1	3.19445	4.47385e-05	0.00041156	0.4	3.7	gi|165972381|ref|NP_001107108.1|	sp|Q99ME3|SNCAP_MOUSE	ENSDARP00000099420
comp203164_c0	Carbonic anhydrase-related protein	-5.181	1.39429e-10	6.04597e-09	19.41	0.54	gi|169158979|emb|CAQ14701.1|	sp|P35219|CAH8_HUMAN	ENSDARP00000057097
comp203165_c0	Toll-like receptor 1	4.5303	2.61665e-07	5.0387e-06	0.22	5.05	gi|336462402|gb|AEI59680.1|	sp|Q15399|TLR1_HUMAN	ENSDARP00000106955
comp203165_c1	Probable E3 ubiquitin-protein ligase makorin-1	2.30868	0.00116111	0.00596398	1.44	7.12	gi|66773196|ref|NP_694510.1|	sp|Q4VBT5|MKRN1_DANRE	ENSDARP00000061069
comp203169_c2	Transitional endoplasmic reticulum ATPase	-3.40634	0.00020148	0.00144054	3.37	0.32	gi|90093334|ref|NP_001035017.1|	sp|Q6GL04|TERA_XENTR	ENSDARP00000091324
comp203173_c0	Zinc finger protein 862	2.95998	0.00196944	0.00920717	0.16	1.25	gi|291240204|ref|XP_002740010.1|	sp|O60290|ZN862_HUMAN	ENSDARP00000102180
comp203175_c1	Transmembrane protein 234	2.5149	0.00217481	0.00990082	0.34	1.93	gi|341926243|ref|NP_001230080.1|	sp|Q8R1E7|TM234_MOUSE	ENSDARP00000106991
comp203182_c0	Transmembrane protein 161A	-2.36367	0.000642911	0.00373057	29.23	5.68	gi|152112946|sp|Q0V947.2|T161A_DANRE	sp|Q0V947|T161A_DANRE	ENSDARP00000078314
comp203206_c0	Platelet-derived growth factor subunit A	2.3079	0.00209118	0.00957669	0.94	4.67	gi|148725292|emb|CAN88182.1|	sp|P13698|PDGFA_XENLA	ENSDARP00000095859
comp203209_c4	Kelch-like protein 24	-2.77848	7.12863e-05	0.00060398	63.57	9.26	gi|348500857|ref|XP_003437988.1|	sp|Q6TFL4|KLH24_HUMAN	ENSDARP00000115013
comp203210_c2	Protein Wnt-4a	-30.1247	0.00021796	0.00152367	0.63	0	gi|94536697|ref|NP_001035477.1|	sp|P47793|WNT4A_DANRE	ENSDARP00000095904
comp203222_c1	Protein phosphatase 1K, mitochondrial	-4.88067	4.20111e-10	1.62949e-08	44.77	1.52	gi|125817530|ref|XP_690577.2|	sp|Q8BXN7|PPM1K_MOUSE	ENSDARP00000103131
comp203223_c2	Disintegrin and metalloproteinase domain-containing protein 19	3.15016	2.15788e-05	0.000225885	0.6	5.28	gi|326669635|ref|XP_693712.5|	sp|Q9H013|ADA19_HUMAN	ENSDARP00000077690
comp203226_c0	Mitogen-activated protein kinase kinase kinase kinase 4	-2.26281	0.00145094	0.00712876	8.67	1.81	gi|363729021|ref|XP_416913.3|	sp|O95819|M4K4_HUMAN	ENSDARP00000117775
comp203227_c5	Collagen alpha-1(V) chain	-5.40634	1.44592e-05	0.000160412	1.6	0.04	gi|169158763|emb|CAQ14611.1|	sp|Q9JI03|CO5A1_RAT	ENSDARP00000120733
comp203233_c1	Methionine aminopeptidase 2	3.33243	0.000171134	0.00124825	0.72	7.21	gi|153791917|ref|NP_001093524.1|	sp|P38062|AMPM2_RAT	ENSDARP00000109712
comp203235_c0	Spindle assembly abnormal protein 6 homolog	3.93351	2.23754e-05	0.000231367	0.11	1.74	gi|94733578|emb|CAK04598.1|	sp|Q7ZVT3|SAS6_DANRE	ENSDARP00000075634
comp203236_c1	TANK-binding kinase 1-binding protein 1	3.27054	2.12513e-05	0.0002228	0.35	3.4	gi|317419662|emb|CBN81699.1|	sp|A2A9T0|TBKB1_MOUSE	ENSDARP00000082130
comp203239_c0	Mitotic checkpoint serine/threonine-protein kinase BUB1 beta	3.18919	4.6417e-05	0.000420702	0.51	4.66	gi|148724960|emb|CAN87897.1|	sp|O60566|BUB1B_HUMAN	ENSDARP00000101544
comp203241_c1	Collagen alpha-1(XIII) chain	-4.60099	6.99018e-09	2.0594e-07	7.78	0.32	gi|291190242|ref|NP_001167092.1|	sp|Q9R1N9|CODA1_MOUSE	ENSDARP00000040378
comp203250_c0	Early growth response protein 2b	3.20837	0.00212562	0.0096985	0.13	1.17	gi|34849500|gb|AAH58293.1|	sp|Q05159|EGR2B_DANRE	ENSDARP00000072456
comp203252_c1	Coiled-coil domain-containing protein 142	2.45748	0.00123824	0.00631168	0.4	2.18	gi|326673578|ref|XP_697757.3|	sp|Q17RM4|CC142_HUMAN	ENSDARP00000024005
comp203254_c0	Ras and Rab interactor 3	2.21135	0.00140978	0.00698455	2.26	10.49	gi|189530913|ref|XP_001339622.2|	sp|P59729|RIN3_MOUSE	ENSDARP00000103007
comp203255_c3	Laminin subunit beta-2	2.37949	0.00094619	0.00512591	0.68	3.53	gi|339895924|ref|NP_001229974.1|	sp|Q61292|LAMB2_MOUSE	ENSDARP00000123269
comp203263_c20	Proteinase-activated receptor 2	5.82248	7.1557e-07	1.21913e-05	0.03	1.84	gi|166157999|ref|NP_001107409.1|	sp|P55085|PAR2_HUMAN	ENSDARP00000090506
comp203266_c0	Beta-ureidopropionase	-2.2891	0.000839205	0.00461246	116.3	23.8	gi|169158995|emb|CAQ13724.1|	sp|Q5RBM6|BUP1_PONAB	ENSDARP00000002199
comp203267_c0	DNA fragmentation factor subunit beta	3.3924	4.63265e-05	0.000419975	0.45	4.75	gi|45709078|gb|AAH67602.1|	sp|O76075|DFFB_HUMAN	ENSDARP00000017240
comp203269_c0	Four and a half LIM domains protein 1	4.10811	1.73709e-07	3.51414e-06	0.78	13.44	gi|40363543|ref|NP_954687.1|	sp|Q9WUH4|FHL1_RAT	ENSDARP00000115361
comp203281_c0	BolA-like protein 3	-2.4127	0.000581629	0.00342119	25.85	4.86	gi|57525996|ref|NP_001003525.1|	sp|Q53S33|BOLA3_HUMAN	ENSDARP00000056857
comp203285_c1	Myomesin-2	2.76358	0.000463529	0.00285794	0.27	1.8	gi|326671673|ref|XP_003199488.1|	sp|P54296|MYOM2_HUMAN	ENSDARP00000081539
comp203289_c2	GATA-binding factor 2	4.07142	1.67998e-07	3.42072e-06	0.68	11.49	gi|116284294|gb|AAI24484.1|	sp|P23824|GATA2_CHICK	ENSDARP00000002330
comp203298_c3	SWI/SNF complex subunit SMARCC1	3.23173	0.000287576	0.00194308	0.19	1.76	gi|148222527|ref|NP_001082836.1|	sp|Q92922|SMRC1_HUMAN	ENSDARP00000080054
comp203298_c5	SWI/SNF complex subunit SMARCC1	3.01597	8.2854e-05	0.000680236	0.61	4.93	NA	sp|P97496|SMRC1_MOUSE	ENSDARP00000095160
comp203300_c0	Mucin-6	4.82248	1.17981e-07	2.52107e-06	0.12	3.31	gi|321454205|gb|EFX65385.1|	sp|Q80T03|MUC6_MOUSE	ENSDARP00000104469
comp203303_c0	GTP-binding protein RAD	-6.56246	1.4715e-14	1.44334e-12	68.87	0.73	gi|41054223|ref|NP_956092.1|	sp|O88667|RAD_MOUSE	ENSDARP00000068225
comp203311_c1	3-hydroxyacyl-CoA dehydratase 4	3.04579	5.02486e-05	0.00045013	0.89	7.33	gi|317108141|ref|NP_001186940.1|	sp|A2AKM2|HACD4_MOUSE	ENSDARP00000016888
comp203314_c1	Zinc finger protein GLIS3	4.26934	4.87623e-08	1.14878e-06	0.49	9.35	gi|347800689|ref|NP_001074076.2|	sp|Q8NEA6|GLIS3_HUMAN	ENSDARP00000118619
comp203315_c1	Homeobox protein Hox-C3a	6.25008	2.3407e-11	1.17768e-09	0.12	8.96	gi|237512998|ref|NP_001128157.2|	sp|P28174|HXC3A_DANRE	ENSDARP00000076907
comp203316_c0	Multidrug resistance-associated protein 4	4.06963	4.1888e-08	1.00129e-06	3.5	58.74	gi|55741884|ref|NP_001007039.1|	sp|O15439|MRP4_HUMAN	ENSDARP00000065499
comp203319_c4	Mitochondrial glutamate carrier 1	-3.48189	6.00179e-06	7.70135e-05	7.8	0.7	gi|189537862|ref|XP_001922072.1|	sp|Q9H936|GHC1_HUMAN	ENSDARP00000056277
comp203324_c1	Protein FAM83B	-30.5842	2.82471e-05	0.000277066	0.38	0	gi|189523175|ref|XP_696880.3|	sp|Q5T0W9|FA83B_HUMAN	ENSDARP00000099572
comp203332_c1	Transcription factor Dp-2	2.92166	4.66213e-05	0.000422459	2.16	16.37	gi|38016161|ref|NP_937851.1|	sp|Q14188|TFDP2_HUMAN	ENSDARP00000104652
comp203343_c0	Occludin	32.3477	1.48786e-08	4.02591e-07	0	2.25	gi|122890953|emb|CAM14033.1|	sp|Q16625|OCLN_HUMAN	ENSDARP00000116151
comp203347_c2	Laminin subunit gamma-3	3.33513	0.000164134	0.00120532	0.14	1.43	gi|326667876|ref|XP_687343.4|	sp|Q9Y6N6|LAMC3_HUMAN	ENSDARP00000117247
comp203352_c2	Mitochondrial carnitine/acylcarnitine carrier protein	5.6584	1.05235e-09	3.72743e-08	0.2	9.87	gi|189535844|ref|XP_001920218.1|	sp|O43772|MCAT_HUMAN	ENSDARP00000095585
comp203361_c1	Single-stranded DNA-binding protein 3	4.10811	1.73709e-07	3.51414e-06	0.6	10.28	gi|260914839|gb|ACX54276.1|	sp|Q9R050|SSBP3_RAT	ENSDARP00000088512
comp203369_c0	Cysteine-rich protein 2	4.13282	5.14114e-07	9.08135e-06	0.54	9.53	gi|238550139|ref|NP_001154807.1|	sp|P36201|CRIP2_RAT	ENSDARP00000104380
comp203371_c1	Nicotinamide phosphoribosyltransferase	-2.83737	5.35193e-05	0.000477334	85.43	11.95	gi|292612345|ref|XP_002661386.1|	sp|Q99KQ4|NAMPT_MOUSE	ENSDARP00000069804
comp203372_c0	Structural maintenance of chromosomes protein 4	4.29756	3.16113e-08	7.80792e-07	0.51	9.97	gi|27545259|ref|NP_775360.1|	sp|P50532|SMC4_XENLA	ENSDARP00000108838
comp203381_c0	LIM domain-binding protein 1	2.73906	0.000116097	0.000913462	1.56	10.45	gi|46048789|ref|NP_990401.1|	sp|O42252|LDB1_CHICK	ENSDARP00000003158
comp203382_c1	Abl interactor 2	3.25544	8.80793e-05	0.000717793	0.27	2.55	gi|169145222|emb|CAQ15054.1|	sp|P62484|ABI2_MOUSE	ENSDARP00000075458
comp203388_c2	Phospholipase B1, membrane-associated	-6.56733	2.02165e-12	1.25941e-10	7.05	0.07	gi|326675620|ref|XP_689138.5|	sp|Q06HQ7|PLB1_MONDO	ENSDARP00000111950
comp203390_c0	Zinc finger E-box-binding homeobox 2	2.39363	0.00209416	0.00958715	0.31	1.63	gi|317418794|emb|CBN80832.1|	sp|O60315|ZEB2_HUMAN	ENSDARP00000084452
comp203394_c0	Kinesin-like protein KIF11	4.77357	3.43388e-09	1.07369e-07	0.32	8.64	gi|27545273|ref|NP_775368.1|	sp|B2GU58|KIF11_XENTR	ENSDARP00000006884
comp203397_c8	Insulin receptor substrate 2	-2.88021	4.12928e-05	0.000383806	44.98	6.11	gi|292617489|ref|XP_700746.4|	sp|P81122|IRS2_MOUSE	ENSDARP00000053923
comp203402_c0	Magnesium transporter NIPA4	-6.0502	3.16385e-12	1.9154e-10	12.2	0.18	gi|50540396|ref|NP_001002664.1|	sp|Q0D2K0|NIPA4_HUMAN	ENSDARP00000123389
comp203403_c0	Zinc finger and BTB domain-containing protein 38	-3.5268	1.19237e-06	1.90574e-05	20.41	1.77	gi|125831149|ref|XP_001339146.1|	sp|Q8NAP3|ZBT38_HUMAN	ENSDARP00000068451
comp203406_c1	Mitotic-spindle organizing protein 2	2.41759	0.000915076	0.00497983	1.22	6.54	gi|57525851|ref|NP_001003568.1|	sp|Q6DC17|MZT2_DANRE	ENSDARP00000122770
comp203408_c0	Protein phosphatase 1 regulatory subunit 1B	-4.43684	5.54416e-09	1.66219e-07	96.5	4.46	gi|348509311|ref|XP_003442193.1|	sp|P07516|PPR1B_BOVIN	ENSDARP00000092432
comp203409_c1	Large neutral amino acids transporter small subunit 3	-5.12999	4.97183e-11	2.36722e-09	118.23	3.38	gi|131889819|ref|NP_001076469.1|	sp|Q8BSM7|LAT3_MOUSE	NA
comp203415_c0	Notchless protein homolog 1	-2.41223	0.000516159	0.00313087	31.84	5.98	gi|66472582|ref|NP_001018418.1|	sp|Q8VEJ4|NLE1_MOUSE	ENSDARP00000074155
comp203421_c0	Tripartite motif-containing protein 16	29.4733	0.00140897	0.00698139	0	0.33	gi|189519105|ref|XP_688583.3|	sp|Q99PP9|TRI16_MOUSE	ENSDARP00000089011
comp203425_c0	Zygotic DNA replication licensing factor mcm3	2.52101	0.00045759	0.00282498	1.03	5.89	gi|47086897|ref|NP_997732.1|	sp|Q7ZXZ0|MCM3Z_XENLA	ENSDARP00000112291
comp203426_c0	Phosphatidate cytidylyltransferase 1	-3.46322	1.68209e-06	2.562e-05	31.37	2.84	gi|189519187|ref|XP_001341899.2|	sp|P98191|CDS1_MOUSE	ENSDARP00000026957
comp203428_c0	B-cell CLL/lymphoma 7 protein family member B-B	2.31538	0.00121907	0.00622334	1.95	9.69	gi|313118198|sp|A2BIL8.1|BC7BB_DANRE	sp|A2BIL8|BC7BB_DANRE	ENSDARP00000059134
comp203430_c1	Gamma-parvin	3.35966	4.12729e-06	5.54711e-05	2.8	28.73	gi|148224268|ref|NP_001083007.1|	sp|Q9ERD8|PARVG_MOUSE	ENSDARP00000088293
comp203432_c6	Rho GTPase-activating protein 21	4.5149	5.24004e-08	1.2246e-06	0.12	2.67	gi|326679518|ref|XP_003201316.1|	sp|Q5T5U3|RHG21_HUMAN	ENSDARP00000102940
comp203434_c0	Oxysterol-binding protein-related protein 6	4.38807	0.000747106	0.00415496	0.02	0.48	gi|348545210|ref|XP_003460073.1|	sp|Q9BZF3|OSBL6_HUMAN	ENSDARP00000013230
comp203435_c0	Calcium-binding mitochondrial carrier protein SCaMC-1	3.25497	2.1224e-05	0.000222686	0.7	6.7	gi|52219066|ref|NP_001004606.1|	sp|Q66L49|SCMC1_DANRE	ENSDARP00000033055
comp203436_c0	Peptide chain release factor 1, mitochondrial	2.60008	0.000354237	0.00231491	1.11	6.74	gi|348518285|ref|XP_003446662.1|	sp|Q8K126|RF1M_MOUSE	ENSDARP00000048448
comp203436_c1	WW domain-binding protein 4	3.4693	1.78743e-06	2.69032e-05	5.17	57.24	gi|66472358|ref|NP_001018530.1|	sp|O75554|WBP4_HUMAN	ENSDARP00000089019
comp203438_c1	Breast carcinoma-amplified sequence 3	-2.22434	0.00162708	0.00790903	4.84	1.04	gi|41055118|ref|NP_956916.1|	sp|Q9H6U6|BCAS3_HUMAN	ENSDARP00000071640
comp203442_c0	Zona pellucida sperm-binding protein 3	3.65111	3.79855e-05	0.000357298	0.31	3.86	gi|157954454|ref|NP_001103303.1|	sp|P79762|ZP3_CHICK	ENSDARP00000070667
comp203445_c0	Phospholipid-metabolizing enzyme A-C1	3.07809	3.81687e-05	0.000358525	1.35	11.43	gi|192455712|ref|NP_001122254.1|	sp|Q9HDD0|HRSL1_HUMAN	ENSDARP00000102176
comp203446_c1	Centrosomal protein of 55 kDa	3.32158	2.47516e-05	0.00025086	0.51	5.14	gi|66472752|ref|NP_001018598.1|	sp|Q8BT07|CEP55_MOUSE	ENSDARP00000048255
comp203450_c1	Calcium/calmodulin-dependent protein kinase type 1B	-4.04377	9.84581e-06	0.000115379	2.65	0.16	gi|189522188|ref|XP_695868.2|	sp|O70150|KCC1B_RAT	ENSDARP00000064089
comp203452_c1	THUMP domain-containing protein 3	2.37712	0.000866547	0.00474294	1.74	9.02	gi|148235156|ref|NP_001082863.1|	sp|Q2T9W2|THUM3_BOVIN	ENSDARP00000118192
comp203457_c0	Inward rectifier potassium channel 13	34.8808	1.38724e-15	1.62658e-13	0	11.97	gi|113930771|ref|NP_001039014.1|	sp|Q9QZ65|IRK13_CAVPO	ENSDARP00000063776
comp203460_c1	Type-2 angiotensin II receptor	-2.858	4.87902e-05	0.000439187	43.3	5.97	gi|61651858|ref|NP_001013368.1|	sp|P50052|AGTR2_HUMAN	ENSDARP00000051531
comp203464_c13	Glypican-6	-31.0316	3.54078e-06	4.84988e-05	4.88	0	gi|157841191|ref|NP_001103189.1|	sp|Q9R087|GPC6_MOUSE	ENSDARP00000106138
comp203471_c0	Lysophosphatidylcholine acyltransferase 2	4.27314	7.7021e-08	1.73251e-06	0.45	8.79	gi|66472436|ref|NP_001018492.1|	sp|Q502J0|PCAT2_DANRE	ENSDARP00000069449
comp203476_c0	Cyclin-dependent kinase 4 inhibitor C	3.78348	5.75601e-06	7.4393e-05	0.3	4.17	gi|317008596|ref|NP_001186923.1|	sp|P42773|CDN2C_HUMAN	ENSDARP00000074765
comp203480_c1	Unconventional myosin-Ie	2.73321	0.000192684	0.00138396	0.87	5.75	gi|41055355|ref|NP_956930.1|	sp|Q63356|MYO1E_RAT	ENSDARP00000044970
comp203487_c0	Coiled-coil domain-containing protein 90A, mitochondrial	-3.31842	3.85217e-06	5.21687e-05	47.47	4.76	gi|152012798|gb|AAI50229.1|	sp|Q96AQ8|CC90A_HUMAN	ENSDARP00000021989
comp203488_c1	Leptin receptor overlapping transcript-like 1	2.99454	4.18917e-05	0.000388665	1.52	12.08	gi|268607748|ref|NP_001002390.2|	sp|Q9CQ74|LERL1_MOUSE	ENSDARP00000109577
comp203494_c6	SWI/SNF-related matrix-associated actin-dependent regulator of chromatin subfamily B member 1	2.76358	0.000352467	0.00230438	1.04	7.09	gi|224587674|gb|ACN58697.1|	sp|Q6DFM1|SNF5_XENTR	ENSDARP00000049943
comp203496_c0	Sphingomyelin phosphodiesterase 4	2.45972	0.000652855	0.00378573	0.93	5.13	gi|213627496|gb|AAI71455.1|	sp|Q6PFJ7|NSMA3_DANRE	ENSDARP00000022632
comp203498_c0	Calcium/calmodulin-dependent protein kinase type 1D	-4.35695	1.46871e-08	3.98561e-07	13.91	0.68	gi|205277402|ref|NP_001128515.1|	sp|Q8BW96|KCC1D_MOUSE	ENSDARP00000014625
comp203499_c1	Proline-rich protein 11	4.06939	4.49665e-05	0.00041156	0.15	2.53	NA	sp|Q96HE9|PRR11_HUMAN	ENSDARP00000076880
comp203500_c0	Uracil-DNA glycosylase	3.33705	8.96219e-05	0.00072949	0.36	3.65	gi|122891342|emb|CAM13129.1|	sp|P13051|UNG_HUMAN	ENSDARP00000062358
comp203504_c3	BTB/POZ domain-containing protein 3	29.5513	0.00100641	0.00525403	0	1.19	gi|366039981|ref|NP_001139053.1|	sp|P58545|BTBD3_MOUSE	ENSDARP00000012365
comp203508_c1	Carboxypeptidase M	5.82728	1.96443e-09	6.54875e-08	0.09	5.06	gi|62955151|ref|NP_001017591.1|	sp|Q80V42|CBPM_MOUSE	ENSDARP00000007770
comp203516_c0	Riboflavin transporter 2	8.9779	1.8048e-15	2.05134e-13	0.03	13.8	gi|125844889|ref|XP_683290.2|	sp|B5X4H8|RFT2_SALSA	ENSDARP00000084897
comp203522_c0	Inositol 1,4,5-trisphosphate receptor-interacting protein	4.63148	2.61573e-08	6.62111e-07	0.22	5.45	gi|220679184|emb|CAX13315.1|	sp|Q567X9|IPRI_DANRE	ENSDARP00000052997
comp203525_c2	Adenomatous polyposis coli protein	-3.85113	2.92624e-05	0.000286405	1.95	0.13	gi|219802769|ref|NP_001137312.1|	sp|P25054|APC_HUMAN	ENSDARP00000044431
comp203532_c0	Mitochondrial intermediate peptidase	2.68112	0.000900996	0.00490582	0.5	3.22	gi|125828067|ref|XP_685496.2|	sp|Q5RF14|MIPEP_PONAB	ENSDARP00000111708
comp203544_c0	Solute carrier family 13 member 1	8.1872	8.93064e-20	3.16875e-17	0.89	257.95	gi|45219912|gb|AAH66761.1|	sp|Q07782|S13A1_RAT	ENSDARP00000047006
comp203558_c1	Diacylglycerol kinase delta	-3.12623	3.53322e-05	0.000338188	4.92	0.56	gi|348540794|ref|XP_003457872.1|	sp|Q16760|DGKD_HUMAN	ENSDARP00000016655
comp203561_c15	ATP-binding cassette sub-family B member 9	4.08113	1.08734e-07	2.35372e-06	0.69	11.73	gi|187607834|ref|NP_001119906.1|	sp|Q9QYJ4|ABCB9_RAT	ENSDARP00000073110
comp203565_c0	2-oxo-4-hydroxy-4-carboxy-5-ureidoimidazoline decarboxylase	-5.41234	5.22959e-10	1.9785e-08	16.05	0.38	gi|122114553|ref|NP_001073641.1|	sp|A1L259|URAD_DANRE	ENSDARP00000096695
comp203567_c0	Transcription factor 21	2.87906	0.000200913	0.00143851	0.73	5.35	gi|83415108|ref|NP_001032770.1|	sp|Q32PV5|TCF21_DANRE	ENSDARP00000053538
comp203575_c0	Erythroid membrane-associated protein	4.9721	1.41924e-10	6.13459e-09	2.97	93.31	gi|292610867|ref|XP_696219.3|	sp|Q96PL5|ERMAP_HUMAN	ENSDARP00000101866
comp203579_c0	Protein kinase domain-containing protein, cytoplasmic	2.87906	0.000798427	0.0044121	0.19	1.42	gi|320043221|ref|NP_001155070.1|	sp|Q504Y2|PKDCC_HUMAN	ENSDARP00000050933
comp203582_c0	G2/mitotic-specific cyclin-B3	2.61017	0.000594519	0.00348997	0.67	4.09	gi|115529309|ref|NP_001070187.1|	sp|P39963|CCNB3_CHICK	ENSDARP00000105003
comp203591_c3	Condensin-2 complex subunit D3	3.3079	2.2034e-05	0.000229707	0.38	3.8	gi|41056171|ref|NP_956624.1|	sp|P42695|CNDD3_HUMAN	ENSDARP00000049571
comp203592_c0	Tetratricopeptide repeat protein 19, mitochondrial	2.65917	0.000270814	0.00184418	1.45	9.18	gi|141796312|gb|AAI39681.1|	sp|A4QP73|TTC19_DANRE	ENSDARP00000102293
comp203596_c1	Probable dimethyladenosine transferase	-2.46072	0.000412554	0.00257753	27.33	4.97	gi|169154349|emb|CAQ15218.1|	sp|Q9UNQ2|DIM1_HUMAN	ENSDARP00000050227
comp203597_c0	SRSF protein kinase 1	2.97044	5.17104e-05	0.000462616	0.86	6.71	gi|41054481|ref|NP_955944.1|	sp|O70551|SRPK1_MOUSE	ENSDARP00000032398
comp203600_c2	Mucin-17	8.62674	2.80047e-18	5.92075e-16	0.11	45.06	gi|189521195|ref|XP_706380.3|	sp|Q685J3|MUC17_HUMAN	NA
comp203603_c0	Golgin subfamily A member 3	-2.1418	0.00196735	0.00920717	6.22	1.41	gi|190570153|ref|NP_001122017.1|	sp|Q08378|GOGA3_HUMAN	ENSDARP00000084927
comp203609_c0	Negative elongation factor B	2.40958	0.00097698	0.00525403	0.87	4.64	gi|41055805|ref|NP_956462.1|	sp|Q8C4Y3|NELFB_MOUSE	ENSDARP00000051470
comp203611_c1	Squalene synthase	-3.37764	3.65042e-06	4.98166e-05	27.57	2.65	gi|321267598|ref|NP_001189454.1|	sp|Q5R6U3|FDFT_PONAB	ENSDARP00000079159
comp203618_c0	Ig heavy chain V-III region VH26	30.7628	7.72046e-06	9.44321e-05	0	3.63	gi|51559354|gb|AAU06709.1|	sp|P01764|HV303_HUMAN	ENSDARP00000098516
comp203619_c0	Adenylate cyclase type 2	2.41482	0.00105265	0.00547513	1.93	10.3	gi|326674694|ref|XP_692173.5|	sp|Q08462|ADCY2_HUMAN	ENSDARP00000078699
comp203621_c0	Carbonic anhydrase 5B, mitochondrial	-3.15991	8.41097e-06	0.000101569	314.01	35.13	gi|162139002|ref|NP_001104671.1|	sp|Q9Y2D0|CAH5B_HUMAN	ENSDARP00000119915
comp203626_c0	Melanophilin	6.82248	2.16614e-09	7.15687e-08	0.03	3.82	gi|220941749|emb|CAX15450.1|	sp|Q9BV36|MELPH_HUMAN	ENSDARP00000084850
comp203637_c9	G2/mitotic-specific cyclin-B1	5.03106	3.41526e-09	1.06868e-07	0.38	12.44	gi|162423638|gb|ABX89586.1|	sp|Q92162|CCNB1_CARAU	ENSDARP00000063356
comp203639_c0	Amyloid beta A4 precursor protein-binding family B member 1	-3.06634	1.86574e-05	0.000199188	16.26	1.94	gi|348536986|ref|XP_003455976.1|	sp|Q9QXJ1|APBB1_MOUSE	ENSDARP00000102273
comp203647_c2	Metal-response element-binding transcription factor 2	6.16731	1.06815e-07	2.31834e-06	0.02	1.68	gi|113675037|ref|NP_001038729.1|	sp|Q5R7T9|MTF2_PONAB	ENSDARP00000109280
comp203649_c10	Transcription factor Maf	-3.95066	5.73252e-07	9.96836e-06	7.16	0.46	gi|41946760|gb|AAH65941.1|	sp|Q98UK4|MAF_DANRE	ENSDARP00000108993
comp203652_c2	Mitogen-activated protein kinase 11	3.82771	5.02418e-07	8.90529e-06	1.47	20.84	gi|50344844|ref|NP_001002095.1|	sp|Q15759|MK11_HUMAN	ENSDARP00000034350
comp203658_c1	Kalirin	-3.44029	6.64996e-06	8.35164e-05	15	1.38	gi|326670469|ref|XP_003199221.1|	sp|O60229|KALRN_HUMAN	ENSDARP00000119401
comp203658_c3	Kalirin	-4.04975	1.41991e-07	2.96509e-06	16.43	0.99	NA	sp|P97924|KALRN_RAT	NA
comp203659_c0	Bifunctional UDP-N-acetylglucosamine 2-epimerase/N-acetylmannosamine kinase	-3.23666	6.08414e-06	7.79212e-05	40.81	4.33	gi|41053730|ref|NP_957177.1|	sp|Q9Y223|GLCNE_HUMAN	ENSDARP00000054813
comp203660_c1	Prostaglandin G/H synthase 2	5.04722	5.47634e-09	1.64427e-07	0.2	6.72	gi|24119251|ref|NP_705943.1|	sp|O02768|PGH2_RABIT	ENSDARP00000022450
comp203660_c9	T-cell acute lymphocytic leukemia protein 1 homolog	5.15304	2.74044e-09	8.80479e-08	0.3	10.77	gi|169145556|emb|CAC95157.2|	sp|O93507|TAL1_DANRE	ENSDARP00000077498
comp203662_c1	Beta-4C adrenergic receptor	-3.2084	3.09331e-05	0.000300445	2.62	0.28	gi|260595411|gb|ACX46714.1|	sp|P43141|ADB4C_MELGA	ENSDARP00000070195
comp203663_c0	cAMP-dependent protein kinase catalytic subunit alpha	2.73321	0.000698481	0.00401816	0.57	3.81	gi|41056189|ref|NP_957317.1|	sp|P05132|KAPCA_MOUSE	ENSDARP00000023805
comp203669_c3	Spermatid perinuclear RNA-binding protein	2.77025	0.000332149	0.00218749	0.49	3.31	gi|326671063|ref|XP_707047.3|	sp|Q5R6Y5|STRBP_PONAB	ENSDARP00000104616
comp203671_c0	Glucose-fructose oxidoreductase domain-containing protein 1	-4.55139	1.19969e-08	3.32557e-07	11.84	0.5	gi|189536952|ref|XP_684925.3|	sp|Q6P4M5|GFOD1_XENTR	ENSDARP00000081875
comp203677_c0	Nidogen-1	-4.68805	8.01019e-10	2.91828e-08	114.02	4.42	gi|326673182|ref|XP_691156.5|	sp|P14543|NID1_HUMAN	ENSDARP00000090249
comp203679_c1	von Willebrand factor A domain-containing protein 7	3.65583	8.56171e-06	0.000103023	0.18	2.3	gi|326664157|ref|XP_003197747.1|	sp|Q0V8J4|VWA7_BOVIN	ENSDARP00000110421
comp203689_c2	Sphingosine-1-phosphate phosphatase 1	-2.28953	0.00115096	0.00591932	7.86	1.61	gi|68394435|ref|XP_684347.1|	sp|Q99P55|SGPP1_RAT	ENSDARP00000102840
comp203690_c2	G2/M phase-specific E3 ubiquitin-protein ligase	4.34855	0.000921321	0.00500514	0.1	2.11	gi|326663973|ref|XP_003197701.1|	sp|Q7L622|G2E3_HUMAN	ENSDARP00000073656
comp203693_c0	Lysosomal protein NCU-G1	2.23316	0.00128638	0.00653666	4.98	23.43	gi|52219014|ref|NP_001004580.1|	sp|Q66HW4|NCUG1_DANRE	ENSDARP00000076889
comp203698_c1	Cytohesin-4	2.54119	0.00106062	0.0055061	1.11	6.44	gi|168823485|ref|NP_001108375.1|	sp|Q9UIA0|CYH4_HUMAN	ENSDARP00000020044
comp203698_c4	Cytohesin-1	3.76958	4.10074e-06	5.51687e-05	0.35	4.8	gi|189517090|ref|XP_695228.3|	sp|P97694|CYH1_RAT	ENSDARP00000055407
comp203701_c0	Stannin	2.42224	0.000686647	0.00395566	1.7	9.09	gi|57526704|ref|NP_998211.1|	sp|Q17Q87|SNN_BOVIN	ENSDARP00000069052
comp203702_c5	BTB/POZ domain-containing protein 16	4.67047	0.000230561	0.00160051	0.08	2.05	gi|292619392|ref|XP_709068.4|	sp|Q32L18|BTBDG_BOVIN	ENSDARP00000109340
comp203707_c11	Arachidonate 5-lipoxygenase	2.38533	0.000635995	0.00369359	3.2	16.73	gi|125832899|ref|XP_695587.2|	sp|P09917|LOX5_HUMAN	ENSDARP00000074335
comp203707_c6	Steroid hormone receptor ERR2	30.9472	3.23096e-05	0.000311891	0	3.64	gi|47230214|emb|CAG10628.1|	sp|P11475|ERR2_RAT	ENSDARP00000008527
comp203707_c7	Estrogen-related receptor gamma	31.5128	1.62639e-06	2.48551e-05	0	4.17	gi|326675851|ref|XP_001333980.4|	sp|P62510|ERR3_RAT	NA
comp203729_c4	Spectrin beta chain, brain 1	4.32837	3.24175e-05	0.00031212	0.09	1.72	gi|363731553|ref|XP_419492.3|	sp|Q01082|SPTB2_HUMAN	ENSDARP00000088494
comp203734_c0	Something about silencing protein 10	-2.09742	0.00216634	0.00986664	42.11	9.84	gi|52219036|ref|NP_001004595.1|	sp|Q6AXX4|SAS10_RAT	ENSDARP00000073711
comp203735_c7	Diacylglycerol kinase theta	2.46813	0.0013837	0.0069601	0.27	1.52	gi|224089727|ref|XP_002194473.1|	sp|Q6P5E8|DGKQ_MOUSE	ENSDARP00000108228
comp203741_c7	Ovostatin homolog 2	-33.9321	7.79769e-14	6.32558e-12	57.82	0	gi|37695611|gb|AAR00337.1|	sp|Q6IE36|OVOS2_HUMAN	NA
comp203745_c0	Vasoactive intestinal polypeptide receptor 2	3.17692	1.35371e-05	0.000151499	1.05	9.47	gi|161878876|gb|ABX79924.1|	sp|P35000|VIPR2_RAT	ENSDARP00000110404
comp203755_c0	NAD kinase	-4.04954	4.37912e-08	1.04372e-06	110.34	6.66	gi|134024998|gb|AAI34966.1|	sp|P58058|NADK_MOUSE	ENSDARP00000079407
comp203760_c0	Tumor necrosis factor receptor superfamily member 11A	4.60824	2.9943e-08	7.44089e-07	0.25	5.99	gi|292627555|ref|XP_002666674.1|	sp|O35305|TNR11_MOUSE	ENSDARP00000107161
comp203763_c1	Claudin-3	2.58895	0.000205572	0.00146775	13.51	81.29	gi|20373147|ref|NP_571839.1|	sp|Q63400|CLD3_RAT	ENSDARP00000002797
comp203765_c1	Male-specific lethal 1-like 1	3.46402	0.00141891	0.00699028	0.13	1.41	gi|167555065|ref|NP_001107940.1|	sp|A9JRX0|MSL1_DANRE	ENSDARP00000101527
comp203770_c0	Porimin	-4.02069	3.19961e-07	5.97733e-06	14.32	0.88	gi|189531825|ref|XP_001923119.1|	sp|Q91Z22|PORIM_MOUSE	ENSDARP00000122717
comp203771_c0	Sodium- and chloride-dependent taurine transporter	4.96699	1.44402e-10	6.21007e-09	2.05	64.19	gi|6714643|dbj|BAA89537.1|	sp|Q00589|SC6A6_CANFA	ENSDARP00000064081
comp203772_c2	Lymphocyte cytosolic protein 2	3.95377	1.47605e-07	3.05575e-06	1.6	24.78	gi|55250025|gb|AAH85444.1|	sp|Q13094|LCP2_HUMAN	ENSDARP00000059419
comp203773_c0	Ceramide kinase	4.90109	7.22878e-08	1.64051e-06	0.12	3.63	gi|120537577|gb|AAI29182.1|	sp|Q8TCT0|CERK1_HUMAN	ENSDARP00000036893
comp203779_c0	Apolipoprotein A-I	-6.21999	3.57893e-14	3.24522e-12	530.94	7.12	gi|62204618|gb|AAH93239.1|	sp|P32918|APOA1_COTJA	ENSDARP00000111399
comp203784_c0	PAXIP1-associated protein 1	3.12007	3.92322e-05	0.000365988	1.25	10.87	gi|292619287|ref|XP_002663937.1|	sp|Q5M865|PA1_RAT	ENSDARP00000104234
comp203788_c0	Plasmolipin	-2.8725	4.95669e-05	0.000444805	38.21	5.22	gi|170016011|ref|NP_001116171.1|	sp|P47987|PLLP_RAT	ENSDARP00000085527
comp203796_c0	Kinetochore protein Spc24	4.6446	3.39741e-07	6.32716e-06	0.27	6.79	gi|49904437|gb|AAH76486.1|	sp|Q503N2|SPC24_DANRE	ENSDARP00000059307
comp203800_c1	Dynein heavy chain 5, axonemal	-29.7097	0.00100641	0.00525403	3.59	0	gi|326679792|ref|XP_002666734.2|	sp|Q8TE73|DYH5_HUMAN	ENSDARP00000073798
comp203805_c1	Secernin-3	-2.82786	7.7823e-05	0.000641981	14.36	2.02	gi|41054327|ref|NP_956032.1|	sp|Q803W1|SCRN3_DANRE	ENSDARP00000014414
comp203811_c1	T-cell activation Rho GTPase-activating protein	2.49488	0.000528976	0.00315536	1.21	6.83	gi|158254053|gb|AAI54212.1|	sp|Q8N103|TAGAP_HUMAN	ENSDARP00000115296
comp203815_c0	Protein spire homolog 1	2.59603	0.000649513	0.0037678	0.31	1.88	gi|123889259|sp|Q1LYM3.1|SPIR1_DANRE	sp|Q1LYM3|SPIR1_DANRE	ENSDARP00000072529
comp203821_c4	Insulin-like growth factor-binding protein 6	30.8579	4.69243e-05	0.000423801	0	1.51	gi|348041202|ref|NP_001154874.2|	sp|Q05718|IBP6_BOVIN	ENSDARP00000109154
comp203828_c0	Protein kinase C delta type	3.88535	1.77253e-07	3.58405e-06	1.71	25.25	gi|47550719|ref|NP_999873.1|	sp|Q5PU49|KPCD_CANFA	ENSDARP00000033971
comp203837_c1	Nidogen-2	-3.82138	0.00133434	0.00674472	1.2	0.08	gi|326675524|ref|XP_001919796.3|	sp|Q14112|NID2_HUMAN	ENSDARP00000097640
comp203840_c2	Phenylalanine-4-hydroxylase	-2.37871	0.000535513	0.00318019	593.83	114.18	gi|41054599|ref|NP_956845.1|	sp|P04176|PH4H_RAT	ENSDARP00000012808
comp203841_c1	Transcription factor SOX-4	3.70408	1.04051e-06	1.68214e-05	0.64	8.32	gi|51571953|ref|NP_998287.1|	sp|Q06945|SOX4_HUMAN	ENSDARP00000002932
comp203843_c0	Ig heavy chain V-I region HG3	3.02662	0.000698785	0.00401821	0.72	5.86	gi|326666065|ref|XP_003198184.1|	sp|P01743|HV102_HUMAN	ENSDARP00000118949
comp203855_c10	Small G protein signaling modulator 2	-4.68699	5.03952e-09	1.5266e-07	19.16	0.74	gi|326674174|ref|XP_003200084.1|	sp|Q80U12|SGSM2_MOUSE	ENSDARP00000086789
comp203857_c0	Transcription factor Sp2	2.55987	0.000314529	0.00208142	1.45	8.58	gi|153791902|ref|NP_001093452.1|	sp|Q5E9U0|SP2_BOVIN	ENSDARP00000098588
comp203859_c1	Ras-specific guanine nucleotide-releasing factor RalGPS1	-5.28081	2.82471e-05	0.000277066	1.84	0.05	gi|348504267|ref|XP_003439683.1|	sp|B0UXH6|RGPS1_DANRE	ENSDARP00000089610
comp203860_c1	Plasma protease C1 inhibitor	-8.20092	4.14375e-20	1.76127e-17	2167.07	7.36	gi|181331984|ref|NP_001116757.1|	sp|Q6P734|IC1_RAT	ENSDARP00000075304
comp203863_c0	Wilms tumor protein homolog	2.40995	0.000701003	0.00402926	1.49	7.93	gi|18859571|ref|NP_571121.1|	sp|B5DE03|WT1_XENTR	ENSDARP00000029174
comp203868_c0	Transmembrane 6 superfamily member 2	-7.88926	2.81395e-16	3.78945e-14	33.02	0.14	gi|47086147|ref|NP_998109.1|	sp|Q9BZW4|TM6S2_HUMAN	ENSDARP00000050823
comp203872_c0	Protein FAM151A	4.76358	0.000160239	0.00119379	0.12	3.16	gi|153791242|ref|NP_001093565.1|	sp|A5PN38|F151A_DANRE	ENSDARP00000075469
comp203873_c0	Methyltransferase-like protein 4	2.86312	0.000877005	0.00479246	0.24	1.78	gi|189522093|ref|XP_689178.3|	sp|Q3U034|METL4_MOUSE	ENSDARP00000108647
comp203885_c0	Run domain Beclin-1 interacting and cystein-rich containing protein	2.6925	0.000280757	0.00190236	0.59	3.83	gi|326678829|ref|XP_002666415.2|	sp|Q80U62|RUBIC_MOUSE	ENSDARP00000101878
comp203900_c1	RAD51-associated protein 1	31.6071	1.09006e-06	1.75113e-05	0	2.26	gi|154147596|ref|NP_001037803.2|	sp|Q96B01|R51A1_HUMAN	ENSDARP00000067385
comp203903_c0	Two pore calcium channel protein 1	4.64039	3.78106e-09	1.17414e-07	0.66	16.39	gi|294489266|ref|NP_001170916.1|	sp|Q9WTN5|TPC1_RAT	ENSDARP00000098968
comp203910_c0	Palmitoyltransferase akr1	4.10936	2.95221e-06	4.14529e-05	0.19	3.26	gi|220678169|emb|CAX13692.1|	sp|Q09701|AKR1_SCHPO	ENSDARP00000102979
comp203921_c0	PDZ domain-containing protein 8	-3.32388	0.000341233	0.00223638	4.31	0.43	gi|348535095|ref|XP_003455037.1|	sp|Q8NEN9|PDZD8_HUMAN	ENSDARP00000108510
comp203924_c0	Sodium/potassium/calcium exchanger 6	2.18262	0.00153505	0.00750495	4.8	21.79	gi|348528577|ref|XP_003451793.1|	sp|Q925Q3|NCKX6_MOUSE	ENSDARP00000111745
comp203936_c3	Serine/threonine-protein kinase PLK4	3.99332	2.8509e-06	4.02938e-05	0.21	3.37	gi|259532444|sp|Q7ZVS3.2|PLK4_DANRE	sp|Q7ZVS3|PLK4_DANRE	ENSDARP00000043865
comp203939_c2	DNA replication complex GINS protein PSF1	2.34443	0.00125843	0.0064058	0.61	3.12	gi|354809796|gb|AER42434.1|	sp|Q14691|PSF1_HUMAN	ENSDARP00000017647
comp203942_c0	Nicotinamide mononucleotide adenylyltransferase 1	2.44871	0.00130471	0.00662488	0.72	3.92	gi|318037265|ref|NP_001188162.1|	sp|Q9HAN9|NMNA1_HUMAN	ENSDARP00000120270
comp203947_c0	Claudin-23	-4.32388	4.92269e-05	0.000441949	0.95	0.05	gi|125835025|ref|XP_696013.2|	sp|Q9D7D7|CLD23_MOUSE	ENSDARP00000030329
comp203950_c1	Protein transport protein Sec16B	-6.88207	8.67839e-13	5.83382e-11	10.36	0.09	gi|292614905|ref|XP_685029.4|	sp|Q75N33|SC16B_RAT	ENSDARP00000068279
comp203950_c2	Protein transport protein Sec16A	-7.5493	8.66618e-11	3.89873e-09	6.28	0.03	NA	sp|O15027|SC16A_HUMAN	NA
comp203956_c0	Uncharacterized protein PB18E9.04c	-3.64654	3.73346e-06	5.08478e-05	15.2	1.21	gi|292611918|ref|XP_002661255.1|	sp|Q8TFG4|YL54_SCHPO	ENSDARP00000108535
comp203969_c7	SH3 domain-containing kinase-binding protein 1	2.28705	0.000947592	0.00513214	4.33	21.11	gi|326679706|ref|XP_002666707.2|	sp|Q96B97|SH3K1_HUMAN	ENSDARP00000101198
comp203970_c7	S-adenosylmethionine synthase isoform type-1	-2.9427	2.81215e-05	0.000277066	836.41	108.79	gi|41054081|ref|NP_956165.1|	sp|Q91X83|METK1_MOUSE	ENSDARP00000057868
comp203976_c3	Histone-lysine N-methyltransferase ASH1L	-3.72827	0.00174368	0.00838824	1.23	0.09	gi|326676505|ref|XP_692254.4|	sp|Q99MY8|ASH1L_MOUSE	ENSDARP00000052914
comp203980_c6	Spectrin beta chain, brain 2	-29.5842	0.00199604	0.00920717	0.95	0	gi|153791743|ref|NP_001093459.1|	sp|Q9QWN8|SPTN2_RAT	NA
comp203985_c0	DNA replication licensing factor mcm2	5.2474	1.53151e-09	5.23192e-08	0.42	16.13	gi|27545265|ref|NP_775364.1|	sp|Q6DIH3|MCM2_XENTR	ENSDARP00000011796
comp204012_c1	Granulins	3.70084	4.56518e-07	8.23508e-06	4.74	61.64	gi|77797837|ref|NP_001001949.2|	sp|P23785|GRN_RAT	ENSDARP00000094299
comp204017_c1	Glycolipid transfer protein domain-containing protein 1	-7.58514	3.23221e-16	4.296e-14	35.06	0.18	gi|125816542|ref|XP_693706.2|	sp|Q5XIS2|GLTD1_RAT	ENSDARP00000122387
comp204017_c4	Translocating chain-associated membrane protein 1-like 1	-2.36216	0.0005933	0.00348381	124.08	24.13	gi|41282147|ref|NP_705955.2|	sp|Q6DED0|TR1L1_XENLA	ENSDARP00000022511
comp204018_c0	Lipolysis-stimulated lipoprotein receptor	-2.97035	2.7027e-05	0.000271427	47.75	6.09	gi|49257551|gb|AAH74094.1|	sp|Q9WU74|LSR_RAT	ENSDARP00000004943
comp204020_c0	FYN-binding protein	3.13037	4.40733e-05	0.000406044	0.63	5.51	gi|292618696|ref|XP_002663745.1|	sp|O15117|FYB_HUMAN	ENSDARP00000096399
comp204023_c0	Transmembrane protein 120B	-2.81427	6.54075e-05	0.000560337	30.31	4.31	gi|123889161|sp|Q1LY80.1|T120B_DANRE	sp|Q1LY80|T120B_DANRE	ENSDARP00000106726
comp204027_c1	Receptor-type tyrosine-protein phosphatase R	4.55614	1.09555e-07	2.36772e-06	0.16	3.87	gi|348542048|ref|XP_003458498.1|	sp|Q62132|PTPRR_MOUSE	ENSDARP00000110554
comp204028_c0	Acetylserotonin O-methyltransferase	-3.80269	3.6216e-07	6.68971e-06	14.64	1.05	gi|47216784|emb|CAG03788.1|	sp|P46597|ASMT_HUMAN	ENSDARP00000081319
comp204029_c1	HAUS augmin-like complex subunit 6	3.44072	1.04514e-05	0.000121915	0.37	3.98	gi|121583982|ref|NP_001073443.1|	sp|A0JMF7|HAUS6_DANRE	ENSDARP00000089274
comp204034_c0	Transforming acidic coiled-coil-containing protein 3	4.83275	4.39243e-09	1.34961e-07	0.5	14.39	gi|63101950|gb|AAH95573.1|	sp|Q9PTG8|TACC3_XENLA	ENSDARP00000022481
comp204041_c0	Uncharacterized protein C9orf85 homolog	-3.00693	4.79764e-05	0.000432434	20.91	2.6	gi|126632425|emb|CAM56646.1|	sp|Q68FU5|CI085_RAT	ENSDARP00000051565
comp204046_c4	TGF-beta-activated kinase 1 and MAP3K7-binding protein 3	3.04183	3.44475e-05	0.000330495	0.91	7.49	gi|113681809|ref|NP_001038570.1|	sp|Q8N5C8|TAB3_HUMAN	ENSDARP00000083707
comp204047_c0	Carboxy-terminal kinesin 2	4.3995	4.38406e-08	1.04429e-06	0.43	9.15	gi|113678678|ref|NP_001038419.1|	sp|P79955|CTK2_XENLA	ENSDARP00000001263
comp204051_c0	Semaphorin-4E	-2.3705	0.000614997	0.00358901	18.59	3.59	gi|121583871|ref|NP_001038473.1|	sp|Q9YHX4|SEM4E_DANRE	ENSDARP00000039074
comp204054_c0	UDP-GlcNAc:betaGal beta-1,3-N-acetylglucosaminyltransferase 3	2.11749	0.00204495	0.00940406	3.85	16.71	gi|158534009|ref|NP_001103580.1|	sp|Q9Y2A9|B3GN3_HUMAN	ENSDARP00000075319
comp204058_c0	DNA repair protein RAD51 homolog 1	3.2339	9.45843e-05	0.00076667	0.33	3.11	gi|347800669|ref|NP_998371.2|	sp|Q2KJ94|RAD51_BOVIN	ENSDARP00000060705
comp204071_c0	Dehydrogenase/reductase SDR family member on chromosome X	-3.43281	4.5051e-06	5.96644e-05	8.82	0.82	gi|375493481|ref|NP_001243648.1|	sp|Q8N5I4|DHRSX_HUMAN	ENSDARP00000100957
comp204073_c0	Sterol O-acyltransferase 1	-4.62731	1.15918e-09	4.06701e-08	178.79	7.23	gi|218563688|ref|NP_001116744.1|	sp|P35610|SOAT1_HUMAN	ENSDARP00000084303
comp204096_c1	Serpin H1	2.89359	7.62269e-05	0.000630394	1.18	8.81	gi|47939314|gb|AAH71301.1|	sp|P13731|SERPH_CHICK	ENSDARP00000037780
comp204104_c19	Mitogen-activated protein kinase kinase kinase kinase 5	2.59683	0.000258216	0.00176753	1.64	9.95	gi|348537944|ref|XP_003456452.1|	sp|Q9Y4K4|M4K5_HUMAN	ENSDARP00000042301
comp204105_c8	ETS homologous factor	3.05458	5.4939e-05	0.000488741	0.85	7.05	gi|89886313|ref|NP_001034911.1|	sp|O70273|EHF_MOUSE	ENSDARP00000068397
comp204108_c0	FAST kinase domain-containing protein 5	-2.20275	0.00147267	0.00722591	14.78	3.21	gi|125815393|ref|XP_698448.2|	sp|Q7TMV3|FAKD5_MOUSE	ENSDARP00000112403
comp204111_c0	Urokinase-type plasminogen activator	2.40325	0.00124016	0.00631993	0.83	4.4	gi|288872206|ref|NP_001165872.1|	sp|P00749|UROK_HUMAN	ENSDARP00000100380
comp204113_c0	Sodium/hydrogen exchanger 7	4.78595	2.67056e-08	6.75571e-07	0.13	3.49	gi|239787854|ref|NP_001025248.2|	sp|Q8BLV3|SL9A7_MOUSE	ENSDARP00000039933
comp204113_c2	Carbohydrate sulfotransferase 7	3.21104	5.94468e-05	0.000513803	0.3	2.8	gi|68362258|ref|XP_692200.1|	sp|Q6XQG8|CHST7_RAT	ENSDARP00000065118
comp204115_c0	Pleckstrin homology domain-containing family G member 5	-4.35743	7.61062e-09	2.21817e-07	35.58	1.74	gi|326679283|ref|XP_002666567.2|	sp|Q66T02|PKHG5_MOUSE	ENSDARP00000105764
comp204120_c0	Flocculation protein FLO11	3.4495	2.0196e-06	2.98147e-05	1.61	17.56	gi|292616128|ref|XP_001920233.2|	sp|P08640|MUC1_YEAST	ENSDARP00000108978
comp204124_c11	Tetraspanin-9	2.76737	7.81504e-05	0.000644472	14.22	96.82	gi|41055122|ref|NP_956665.1|	sp|Q8BJU2|TSN9_MOUSE	ENSDARP00000089342
comp204124_c3	Aquaporin-1	4.50055	1.51394e-07	3.12943e-06	0.38	8.59	gi|208879415|ref|NP_001129154.1|	sp|Q5R819|AQP1_PONAB	ENSDARP00000110131
comp204124_c9	Fibroblast growth factor-binding protein 1	2.67961	0.000298848	0.00198797	0.83	5.29	gi|189514611|ref|XP_001339408.2|	sp|Q9MZ06|FGFP1_BOVIN	ENSDARP00000105647
comp204129_c0	Ig heavy chain V-III region HIL	33.0781	1.81492e-10	7.58772e-09	0	19.71	gi|51559357|gb|AAU06710.1|	sp|P01771|HV310_HUMAN	ENSDARP00000122622
comp204133_c0	Ras-related GTP-binding protein D	-2.77671	0.000113249	0.000893121	13.03	1.9	gi|150378516|ref|NP_001092894.1|	sp|Q9NQL2|RRAGD_HUMAN	ENSDARP00000015934
comp204137_c0	FYN-binding protein	3.08405	1.61674e-05	0.000176531	2.7	22.9	gi|189533885|ref|XP_001923593.1|	sp|O35601|FYB_MOUSE	ENSDARP00000065673
comp204138_c7	Leucine-rich repeat-containing protein 58	-2.86454	4.5739e-05	0.000415017	78.63	10.8	gi|189523275|ref|XP_685872.2|	sp|A4IHG1|LRC58_XENTR	ENSDARP00000087316
comp204141_c5	Sodium bicarbonate cotransporter 3	-4.33199	1.39241e-08	3.79531e-07	20.89	1.04	gi|348530046|ref|XP_003452522.1|	sp|Q8BTY2|S4A7_MOUSE	ENSDARP00000099401
comp204142_c10	CREB-regulated transcription coactivator 1	-2.96273	0.000185485	0.00133932	2.65	0.34	gi|116875787|ref|NP_001070925.1|	sp|Q6UUV9|CRTC1_HUMAN	ENSDARP00000101531
comp204142_c9	DNA topoisomerase 2-binding protein 1-A	3.22925	0.000154617	0.00116058	0.18	1.72	gi|315075308|ref|NP_001186667.1|	sp|Q800K6|TOB1A_XENLA	ENSDARP00000116677
comp204147_c1	RAS guanyl-releasing protein 1	2.54362	0.000264334	0.00180275	4.11	23.94	gi|113678177|ref|NP_001038327.1|	sp|Q6NTL4|GRP1_XENLA	ENSDARP00000082937
comp204150_c0	Cell growth regulator with EF hand domain protein 1	-4.46863	3.97872e-08	9.57803e-07	9.93	0.45	gi|161611906|gb|AAI55639.1|	sp|Q99674|CGRE1_HUMAN	ENSDARP00000100971
comp204152_c0	Fibroblast growth factor receptor substrate 2	-4.54748	9.79783e-09	2.77825e-07	10.87	0.46	gi|189517876|ref|XP_001923962.1|	sp|Q8WU20|FRS2_HUMAN	ENSDARP00000067422
comp204154_c2	Rho guanine nucleotide exchange factor 18	-2.43038	0.000439769	0.00272917	24.61	4.57	gi|47551337|ref|NP_999983.1|	sp|Q6ZSZ5|ARHGI_HUMAN	ENSDARP00000016874
comp204155_c1	Putative transposase element L1Md-A101/L1Md-A102/L1Md-A2	-2.75628	0.000492871	0.00301471	3.18	0.47	gi|348520786|ref|XP_003447908.1|	sp|P11260|TR22_MOUSE	ENSDARP00000107463
comp204155_c4	Insulin-induced gene 2 protein	-2.25484	0.00137824	0.00693436	18.55	3.89	gi|47086429|ref|NP_997969.1|	sp|Q6PQZ3|INSI2_PIG	ENSDARP00000027619
comp204158_c0	Transcription factor Dp-1	2.68558	0.000191595	0.0013793	2.06	13.25	gi|47087295|ref|NP_998657.1|	sp|Q08639|TFDP1_MOUSE	ENSDARP00000006008
comp204158_c1	Transcription factor Dp-1	2.68112	0.00139654	0.00698139	0.82	5.25	gi|169145282|emb|CAQ14906.1|	sp|Q14186|TFDP1_HUMAN	NA
comp204166_c3	Insulin receptor substrate 2-B	-2.90449	4.23167e-05	0.000391465	17.73	2.37	gi|348540607|ref|XP_003457779.1|	sp|Q5RJW5|IRS2B_XENLA	ENSDARP00000022483
comp204166_c7	Insulin receptor substrate 2-A	-3.26984	2.02006e-05	0.000213043	9.44	0.98	NA	sp|Q9DF49|IRS2A_XENLA	NA
comp204168_c16	Claudin-15	-7.9842	3.81105e-19	1.04487e-16	404.45	1.6	gi|348041316|ref|NP_001002446.2|	sp|P56746|CLD15_HUMAN	ENSDARP00000089758
comp204170_c1	Proteasome subunit beta type-7	2.47109	0.000457299	0.002824	2.96	16.39	gi|148362120|gb|ABQ59647.1|	sp|P70195|PSB7_MOUSE	ENSDARP00000001256
comp204171_c8	Serine/threonine-protein kinase ULK1	2.20195	0.00208217	0.00956012	0.54	2.49	gi|326677670|ref|XP_002665971.2|	sp|O70405|ULK1_MOUSE	ENSDARP00000084967
comp204181_c6	DEP domain-containing protein 1A	4.61919	7.45657e-08	1.68751e-06	0.17	4.28	gi|291398516|ref|XP_002715538.1|	sp|Q803Q4|DEP1A_DANRE	ENSDARP00000049675
comp204182_c1	Sialoadhesin	3.09857	4.42863e-05	0.000407822	0.87	7.45	gi|220673315|emb|CAX13221.1|	sp|Q9BZZ2|SN_HUMAN	ENSDARP00000100515
comp204183_c0	Lysophospholipid acyltransferase LPCAT4	4.4539	8.151e-08	1.81944e-06	0.35	7.65	gi|339639632|ref|NP_991122.2|	sp|Q6NVG1|LPCT4_MOUSE	ENSDARP00000050686
comp204186_c0	Leucine-rich repeat-containing protein 45	2.86792	8.77554e-05	0.000715582	0.95	6.93	gi|292619251|ref|XP_002663924.1|	sp|Q5ZI11|LRC45_CHICK	ENSDARP00000076733
comp204188_c0	Cholinesterase	-6.23923	8.98818e-13	6.01236e-11	20.57	0.27	gi|348508249|ref|XP_003441667.1|	sp|P06276|CHLE_HUMAN	ENSDARP00000052988
comp204188_c1	Cholinesterase	-33.0672	2.28818e-11	1.15268e-09	15.11	0	gi|47207603|emb|CAF95207.1|	sp|P81908|CHLE_HORSE	ENSDARP00000047950
comp204190_c3	Chemokine-like factor	2.97699	7.2584e-05	0.000613828	1.67	13.15	gi|292616193|ref|XP_002662920.1|	sp|Q9DAS1|CKLF_MOUSE	NA
comp204197_c1	Serine palmitoyltransferase 3	-2.12655	0.00198334	0.00920717	18.64	4.27	gi|57525856|ref|NP_001003562.1|	sp|Q9NUV7|SPTC3_HUMAN	ENSDARP00000047551
comp204198_c3	Vascular endothelial growth factor receptor 2	-3.26195	0.000382127	0.00246023	1.73	0.18	gi|209743752|sp|Q5GIT4.2|VGFR2_DANRE	sp|Q5GIT4|VGFR2_DANRE	ENSDARP00000049203
comp204199_c0	Basal cell adhesion molecule	3.88158	5.3819e-07	9.47381e-06	0.65	9.53	gi|115495543|ref|NP_001070095.1|	sp|Q9R069|BCAM_MOUSE	ENSDARP00000105899
comp204205_c0	Patched domain-containing protein 3	29.8883	0.000390825	0.00246023	0	1.88	gi|56207719|emb|CAI21193.1|	sp|Q0EEE2|PTHD3_MOUSE	ENSDARP00000090534
comp204211_c3	Zinc finger protein 106	3.57815	3.86018e-06	5.22078e-05	0.43	5.12	gi|326675763|ref|XP_003200426.1|	sp|O88466|ZF106_MOUSE	ENSDARP00000102565
comp204218_c13	Vacuolar protein sorting-associated protein 13D	-2.7089	0.00162304	0.00789447	1.83	0.28	gi|326679152|ref|XP_001919988.3|	sp|Q5THJ4|VP13D_HUMAN	ENSDARP00000122356
comp204219_c0	Fibroblast growth factor receptor 4	-3.77749	2.64873e-07	5.08493e-06	26.44	1.93	gi|66267492|gb|AAH95604.1|	sp|Q90413|FGFR4_DANRE	ENSDARP00000091059
comp204222_c0	ADAMTS-like protein 5	-3.16242	1.54973e-05	0.000170537	8.18	0.91	gi|47214463|emb|CAG12468.1|	sp|Q6ZMM2|ATL5_HUMAN	ENSDARP00000068400
comp204226_c1	Cdc42 effector protein 4	-2.64711	0.000181348	0.00131271	13.96	2.23	gi|50345018|ref|NP_001002183.1|	sp|Q9JM96|BORG4_MOUSE	ENSDARP00000058039
comp204227_c1	Major facilitator superfamily domain-containing protein 6-A	3.14934	2.61319e-05	0.000263997	0.63	5.56	gi|131889469|ref|NP_001076525.1|	sp|Q1LUQ4|MFD6A_DANRE	ENSDARP00000063028
comp204228_c0	Caspase recruitment domain-containing protein 9	2.66082	0.000253241	0.00173726	1.14	7.19	gi|21326823|dbj|BAC00527.1|	sp|Q9EPY0|CARD9_RAT	ENSDARP00000088242
comp204234_c2	Neural proliferation differentiation and control protein 1	2.83948	8.9422e-05	0.000728153	1.4	9.99	gi|192447377|ref|NP_001122255.1|	sp|Q64322|NPDC1_MOUSE	ENSDARP00000098274
comp204238_c0	Sodium/calcium exchanger 1	4.60489	0.000336207	0.00220627	0.04	0.91	gi|190337482|gb|AAI63419.1|	sp|Q01728|NAC1_RAT	ENSDARP00000084352
comp204241_c2	Alpha-2-macroglobulin-P	-31.7394	7.59584e-08	1.70995e-06	5.54	0	gi|213626183|gb|AAI71612.1|	sp|Q6GQT1|A2MP_MOUSE	ENSDARP00000046453
comp204244_c4	Epididymal secretory protein E1	-2.58689	0.000189162	0.00136443	401.82	66.88	gi|27545197|ref|NP_775331.1|	sp|Q9DGJ3|NPC2_DANRE	ENSDARP00000113663
comp204247_c2	Probable phospholipid-transporting ATPase IM	2.84916	9.49579e-05	0.000766823	0.86	6.17	gi|189537677|ref|XP_687715.3|	sp|Q8TF62|AT8B4_HUMAN	ENSDARP00000102872
comp204248_c3	Adenosine receptor A2a	2.24529	0.00190275	0.00905528	1.1	5.24	gi|89886297|ref|NP_001034904.1|	sp|P29274|AA2AR_HUMAN	ENSDARP00000043901
comp204254_c0	GLIPR1-like protein 1	33.5079	1.19581e-11	6.36163e-10	0	9.65	gi|225716386|gb|ACO14039.1|	sp|Q32LB5|GPRL1_BOVIN	ENSDARP00000066490
comp204257_c0	Tyrosine-protein kinase STYK1	-2.16184	0.00170748	0.00826282	21.08	4.71	gi|125852178|ref|XP_689652.2|	sp|Q6J9G1|STYK1_MOUSE	ENSDARP00000112434
comp204259_c3	Sideroflexin-5	2.94718	6.00987e-05	0.000519218	1.31	10.12	gi|220678554|emb|CAX14724.1|	sp|Q925N0|SFXN5_MOUSE	ENSDARP00000116721
comp204262_c0	Regulator of G-protein signaling 14	3.00274	3.55791e-05	0.000339135	1.22	9.81	gi|189534092|ref|XP_001343150.2|	sp|O08773|RGS14_RAT	ENSDARP00000078994
comp204263_c0	TATA box-binding protein-like protein 1	3.2027	2.45375e-05	0.000249061	1.04	9.6	gi|82179859|sp|Q5U385.1|TBPL1_DANRE	sp|Q5U385|TBPL1_DANRE	ENSDARP00000053533
comp204266_c0	Dedicator of cytokinesis protein 2	3.49381	1.65462e-06	2.52298e-05	1.28	14.46	gi|348514405|ref|XP_003444731.1|	sp|Q8C3J5|DOCK2_MOUSE	ENSDARP00000098876
comp204275_c0	Netrin receptor UNC5C	-2.97518	0.000120964	0.000948624	1.39	0.18	gi|153792557|ref|NP_001093454.1|	sp|O95185|UNC5C_HUMAN	ENSDARP00000102269
comp204280_c5	1-aminocyclopropane-1-carboxylate synthase-like protein 1	2.57094	0.00142796	0.00702683	0.3	1.79	gi|62122835|ref|NP_001014345.1|	sp|Q9W698|1A1L1_TAKRU	ENSDARP00000106346
comp204283_c0	Krueppel-like factor 4	5.37383	2.56276e-10	1.03535e-08	0.33	13.52	gi|18858937|ref|NP_571011.1|	sp|Q60793|KLF4_MOUSE	ENSDARP00000020778
comp204292_c1	Kinetochore-associated protein 1	3.19357	3.78836e-05	0.000356504	0.26	2.36	gi|348528484|ref|XP_003451747.1|	sp|P50748|KNTC1_HUMAN	ENSDARP00000109261
comp204299_c1	Prostaglandin-H2 D-isomerase	-7.40045	1.06802e-16	1.56199e-14	122.47	0.72	gi|113679005|ref|NP_001038880.1|	sp|Q9XS65|PTGDS_CANFA	ENSDARP00000088527
comp204299_c4	TLC domain-containing protein 2	-4.06194	2.00849e-07	4.01147e-06	9.87	0.59	gi|160333592|ref|NP_001103852.1|	sp|A8WGS4|TLCD2_DANRE	ENSDARP00000099595
comp204300_c0	High mobility group protein 20A	2.27908	0.00197822	0.00920717	1.15	5.6	gi|148236833|ref|NP_001082803.1|	sp|Q9NP66|HM20A_HUMAN	ENSDARP00000095483
comp204306_c3	Tumor necrosis factor ligand superfamily member 13B	2.56635	0.000529334	0.00315536	1.05	6.2	gi|165972407|ref|NP_001107062.1|	sp|Q9Y275|TN13B_HUMAN	ENSDARP00000002102
comp204311_c0	Phenazine biosynthesis-like domain-containing protein 2	-3.0935	1.31681e-05	0.000148101	122.15	14.31	gi|66773120|ref|NP_001019582.1|	sp|Q9CXN7|PBLD2_MOUSE	ENSDARP00000115236
comp204319_c0	Scavenger receptor class B member 1	2.95391	0.000190705	0.00137483	0.3	2.33	gi|38708003|ref|NP_944603.1|	sp|Q8WTV0|SCRB1_HUMAN	ENSDARP00000106590
comp204321_c0	Lymphocyte antigen 75	3.03964	2.26539e-05	0.000232428	0.97	7.96	gi|326671671|ref|XP_695257.5|	sp|O60449|LY75_HUMAN	ENSDARP00000011500
comp204325_c0	Activating signal cointegrator 1 complex subunit 3	-2.33383	0.00102347	0.00533557	4.36	0.87	gi|348534859|ref|XP_003454919.1|	sp|F1NTD6|ASCC3_CHICK	ENSDARP00000108291
comp204329_c0	Homeobox protein Hox-B5a	2.87906	0.000135897	0.00103377	0.91	6.7	gi|54261740|ref|NP_571176.2|	sp|P09014|HXB5A_DANRE	ENSDARP00000004270
comp204329_c1	Homeobox protein Hox-B3a	2.59527	0.00045763	0.00282498	0.61	3.68	gi|224813650|gb|ACN65054.1|	sp|O42368|HXB3A_DANRE	ENSDARP00000072928
comp204331_c0	Cytosolic purine 5'-nucleotidase	-4.13123	1.44768e-07	3.01691e-06	8.45	0.48	gi|121583986|ref|NP_001073435.1|	sp|Q5ZIZ4|5NTC_CHICK	ENSDARP00000065124
comp204339_c0	CUB domain-containing protein 1	-7.35165	7.09509e-15	7.34792e-13	14.51	0.09	gi|62122859|ref|NP_001014355.1|	sp|Q9H5V8|CDCP1_HUMAN	ENSDARP00000076353
comp204342_c2	Cell wall protein DAN4	3.85393	2.90733e-07	5.528e-06	1.34	19.44	gi|383857777|ref|XP_003704380.1|	sp|P47179|DAN4_YEAST	ENSDARP00000108589
comp204343_c0	Inter-alpha-trypsin inhibitor heavy chain H2	-6.99018	1.63396e-16	2.29114e-14	543.09	4.27	gi|55962354|emb|CAI11851.1|	sp|Q61703|ITIH2_MOUSE	ENSDARP00000066932
comp204344_c0	Wiskott-Aldrich syndrome protein	30.8883	3.88701e-05	0.000363025	0	1.29	gi|292615110|ref|XP_001919116.2|	sp|P42768|WASP_HUMAN	ENSDARP00000109310
comp204348_c0	Major vault protein	-2.24122	0.00109304	0.00565996	41.33	8.74	gi|41151982|ref|NP_958482.1|	sp|Q6P3L0|MVP_DANRE	ENSDARP00000112736
comp204354_c24	CREB3 regulatory factor	-2.857	0.000213925	0.00151888	3.27	0.45	gi|326677925|ref|XP_001920126.3|	sp|Q8IUR6|CRERF_HUMAN	ENSDARP00000106649
comp204363_c0	DNA polymerase delta subunit 2	4.04212	1.30731e-06	2.06119e-05	0.35	5.78	gi|28279582|gb|AAH45410.1|	sp|O35654|DPOD2_MOUSE	ENSDARP00000122064
comp204381_c3	Protein quaking-B	-3.11906	2.34284e-05	0.000238754	6.53	0.75	gi|42476220|ref|NP_957136.2|	sp|Q6P104|QKIB_DANRE	ENSDARP00000020217
comp204386_c1	Cerebellar degeneration-related protein 2	3.05514	3.59657e-05	0.000340697	0.54	4.52	gi|326666298|ref|XP_001921432.2|	sp|Q5ZJA3|CDR2_CHICK	ENSDARP00000052178
comp204386_c3	Seprase	5.72359	7.21299e-11	3.31068e-09	0.16	8.21	gi|169146712|emb|CAQ13796.1|	sp|P97321|SEPR_MOUSE	ENSDARP00000118769
comp204396_c1	Ral guanine nucleotide dissociation stimulator-like 1	3.96501	9.16894e-08	2.02232e-06	2.13	33.25	gi|159570816|emb|CAP19487.1|	sp|Q6P112|RGL1_DANRE	ENSDARP00000017082
comp204397_c15	Elongation of very long chain fatty acids protein 1	2.32974	0.000711828	0.0040667	12.5	62.84	gi|47087369|ref|NP_998581.1|	sp|Q9BW60|ELOV1_HUMAN	ENSDARP00000075659
comp204401_c6	Pyridoxal kinase	-2.857	0.000100368	0.00080051	8.94	1.23	gi|224496080|ref|NP_001139058.1|	sp|O46560|PDXK_PIG	ENSDARP00000053101
comp204405_c2	Long-chain-fatty-acid--CoA ligase 4	-5.37058	8.30361e-12	4.58485e-10	1638.54	39.61	gi|33311808|gb|AAH55392.1|	sp|Q9QUJ7|ACSL4_MOUSE	ENSDARP00000015290
comp204406_c11	Guanine nucleotide-binding protein G(z) subunit alpha	3.62488	4.14756e-05	0.000385125	0.19	2.34	gi|348513807|ref|XP_003444433.1|	sp|P19627|GNAZ_RAT	ENSDARP00000037326
comp204406_c9	Guanine nucleotide-binding protein G(z) subunit alpha	4.13945	1.36119e-07	2.86004e-06	0.55	9.76	gi|326671132|ref|XP_001337604.4|	sp|P19086|GNAZ_HUMAN	NA
comp204413_c0	Uncharacterized protein C12orf4 homolog	2.74579	0.00018353	0.00132685	0.57	3.83	gi|118150594|ref|NP_001071257.1|	sp|Q5RD58|CL004_PONAB	ENSDARP00000080930
comp204414_c4	Transcription factor GATA-3	3.49453	1.48344e-05	0.000163861	0.23	2.55	gi|165292335|dbj|BAF98873.1|	sp|Q91428|GATA3_DANRE	ENSDARP00000017572
comp204416_c3	T-cell-specific surface glycoprotein CD28	2.62928	0.000829044	0.00456215	0.91	5.64	gi|189514855|ref|XP_001923482.1|	sp|P31042|CD28_RAT	ENSDARP00000121388
comp204421_c3	NADPH-dependent diflavin oxidoreductase 1	-2.47074	0.000363573	0.00237288	38.36	6.92	gi|55777119|gb|AAH49440.1|	sp|Q6PFP6|NDOR1_DANRE	ENSDARP00000031709
comp204423_c1	RelA-associated inhibitor	-2.42609	0.000445942	0.00276119	42.2	7.85	gi|94733154|emb|CAK05151.1|	sp|Q8WUF5|IASPP_HUMAN	ENSDARP00000106399
comp204425_c1	Zinc finger CCCH domain-containing protein 18	2.61497	0.000263666	0.0017991	1.12	6.85	gi|113195614|ref|NP_001037804.1|	sp|Q1LUE5|ZCH18_DANRE	ENSDARP00000084879
comp204427_c1	Protein Njmu-R1	2.80311	0.000512317	0.00310987	0.37	2.56	gi|113679168|ref|NP_001038854.1|	sp|Q9HAS0|NJMU_HUMAN	ENSDARP00000081630
comp204429_c5	Sestrin-1	2.96419	2.62495e-05	0.000265054	15.17	118.36	gi|50540388|ref|NP_001002660.1|	sp|P58006|SESN1_MOUSE	ENSDARP00000062992
comp204436_c0	Torsin-3A	-3.75964	2.84403e-07	5.43295e-06	67.06	4.95	gi|190194286|ref|NP_001121738.1|	sp|Q9H497|TOR3A_HUMAN	ENSDARP00000093332
comp204441_c0	C-factor	-4.23532	2.44573e-08	6.22944e-07	51.91	2.76	gi|134133234|ref|NP_001077028.1|	sp|P21158|CSGA_MYXXA	ENSDARP00000068957
comp204442_c0	Nuclear protein MDM1	3.01151	0.000103562	0.000823892	0.39	3.12	gi|55962520|emb|CAI11945.1|	sp|Q5RHU7|MDM1_DANRE	ENSDARP00000116078
comp204451_c2	Transposable element Tcb1 transposase	-2.66268	0.00110051	0.00569288	2.85	0.45	gi|157285980|gb|ABV31711.1|	sp|P35072|TCB1_CAEBR	ENSDARP00000109975
comp204452_c0	Type III iodothyronine deiodinase	-4.9505	1.44385e-10	6.21007e-09	161.63	5.23	gi|326675880|ref|XP_693811.5|	sp|A7YD35|IOD3_SPAAU	ENSDARP00000087808
comp204460_c0	Protein SERAC1	3.44808	5.33858e-05	0.000476247	0.15	1.66	gi|213626332|gb|AAI71677.1|	sp|Q5SNQ7|SRAC1_DANRE	ENSDARP00000063196
comp204471_c6	Ig kappa chain V-V region MOPC 21	5.71	1.62605e-08	4.36223e-07	0.4	21.03	gi|20269267|dbj|BAB91005.1|	sp|P01634|KV5A2_MOUSE	ENSDARP00000117809
comp204473_c1	Protein-methionine sulfoxide oxidase mical3a	-2.71446	0.000188056	0.00135717	4.71	0.72	gi|380876975|sp|F1QH17.2|MCA3A_DANRE	sp|F1QH17|MCA3A_DANRE	ENSDARP00000091800
comp204474_c1	Claudin-like protein ZF-A9	30.5128	2.82471e-05	0.000277066	0	0.77	gi|94536647|ref|NP_001035450.1|	sp|Q9YH90|CLDZ_DANRE	ENSDARP00000091991
comp204475_c17	CapZ-interacting protein	3.06289	4.13355e-05	0.000384116	2.11	17.65	gi|113678970|ref|NP_001038887.1|	sp|Q3UZA1|CPZIP_MOUSE	ENSDARP00000077884
comp204486_c14	Sin3 histone deacetylase corepressor complex component SDS3	2.57094	0.000389551	0.00246023	1.49	8.88	gi|220679404|emb|CAX14306.1|	sp|A6H6W9|SDS3_BOVIN	ENSDARP00000101282
comp204487_c2	Kinesin-like protein KIF20B	4.67047	1.13504e-07	2.43758e-06	0.14	3.5	gi|326672292|ref|XP_003199630.1|	sp|Q96Q89|KI20B_HUMAN	ENSDARP00000058664
comp204490_c0	Phosphoinositide 3-kinase regulatory subunit 6	3.09534	2.83111e-05	0.00027756	0.68	5.79	gi|326668578|ref|XP_001345931.3|	sp|Q5UE93|PI3R6_HUMAN	ENSDARP00000111599
comp204490_c1	Phosphatidylinositol 3,4,5-trisphosphate-dependent Rac exchanger 1 protein	2.39466	0.000615826	0.00359265	1.03	5.4	gi|189522549|ref|XP_699627.3|	sp|Q8TCU6|PREX1_HUMAN	ENSDARP00000072486
comp204496_c0	F-box only protein 25	2.58461	0.00059824	0.00350878	0.64	3.85	gi|45387861|ref|NP_991287.1|	sp|Q8TCJ0|FBX25_HUMAN	ENSDARP00000102730
comp204497_c0	Pumilio domain-containing protein KIAA0020	-2.27118	0.00093911	0.00509026	56.33	11.67	gi|326671111|ref|XP_003199363.1|	sp|Q15397|K0020_HUMAN	ENSDARP00000108665
comp204500_c0	Lamin-L(III)	-2.31323	0.00116884	0.00599766	4.67	0.94	gi|13161382|dbj|BAB32977.1|	sp|P10999|LAML3_XENLA	ENSDARP00000028051
comp204502_c16	Solute carrier family 26 member 6	8.57683	1.77237e-19	5.76039e-17	0.14	54.96	gi|326670104|ref|XP_001344243.3|	sp|Q9BXS9|S26A6_HUMAN	ENSDARP00000045601
comp204506_c14	TBC1 domain family member 10B	2.88634	5.82136e-05	0.000503572	0.83	6.15	gi|348510106|ref|XP_003442587.1|	sp|Q8BHL3|TB10B_MOUSE	ENSDARP00000103365
comp204507_c1	FYVE, RhoGEF and PH domain-containing protein 4	2.82587	0.000219336	0.00153197	0.65	4.6	gi|326666414|ref|XP_001332264.4|	sp|Q96M96|FGD4_HUMAN	ENSDARP00000079126
comp204508_c2	SLIT-ROBO Rho GTPase-activating protein 3	-4.24764	7.48629e-06	9.27643e-05	4.06	0.21	gi|326668788|ref|XP_690072.4|	sp|Q812A2|SRGP3_MOUSE	ENSDARP00000079269
comp204508_c4	Ras association domain-containing protein 8	2.86045	0.00037908	0.00246023	0.43	3.12	gi|326680310|ref|XP_001921350.3|	sp|Q8NHQ8|RASF8_HUMAN	ENSDARP00000121006
comp204508_c8	SLIT-ROBO Rho GTPase-activating protein 3	-5.1523	3.62825e-09	1.13013e-07	6.69	0.19	gi|348507569|ref|XP_003441328.1|	sp|O43295|SRGP3_HUMAN	NA
comp204509_c0	Protein sel-1 homolog 3	5.31817	1.60232e-07	3.28217e-06	0.04	1.59	gi|224050037|ref|XP_002191072.1|	sp|Q68CR1|SE1L3_HUMAN	ENSDARP00000109081
comp204513_c0	Calnexin	3.09205	2.3819e-05	0.000242553	1.51	12.85	gi|292620632|ref|XP_001344439.3|	sp|P35565|CALX_RAT	ENSDARP00000122942
comp204522_c0	Glycerol-3-phosphate dehydrogenase [NAD(+)], cytoplasmic	-4.26855	1.1412e-08	3.18943e-07	256.24	13.29	gi|41054389|ref|NP_956000.1|	sp|O57656|GPDA_TAKRU	ENSDARP00000114396
comp204524_c4	Transmembrane anterior posterior transformation protein 1 homolog	-3.02878	2.39844e-05	0.000244176	14.15	1.73	gi|68438091|ref|XP_686626.1|	sp|A2BIE7|TAPT1_DANRE	ENSDARP00000102349
comp204531_c0	Complement control protein	-9.73427	4.64844e-17	7.38034e-15	149.65	0.18	NA	sp|P68638|VCP_VACCW	ENSDARP00000073767
comp204535_c2	Guanine nucleotide exchange factor for Rab-3A	2.79867	0.000113548	0.000895135	1.1	7.63	gi|326680000|ref|XP_002666814.2|	sp|Q8TBN0|R3GEF_HUMAN	ENSDARP00000025634
comp204537_c4	Ubiquitin-like protein 4A	-2.49307	0.000314943	0.00208382	49.68	8.82	gi|41053523|ref|NP_956594.1|	sp|Q7ZWB2|UBL4A_DANRE	ENSDARP00000009190
comp204541_c6	Consortin	2.65956	0.000140887	0.00106695	6.91	43.67	gi|56207911|emb|CAI21364.1|	sp|Q8CBC4|CNST_MOUSE	ENSDARP00000062760
comp204542_c0	Complement C3 (Fragment)	4.99146	1.40496e-10	6.08576e-09	8.79	279.62	gi|326664398|ref|XP_002660623.2|	sp|P98093|CO3_ONCMY	ENSDARP00000117916
comp204547_c0	Regulator of cell cycle RGCC	4.90143	2.37019e-10	9.67131e-09	9.39	280.51	gi|159570060|emb|CAP19418.1|	sp|Q9Z2P4|RGCC_RAT	ENSDARP00000090080
comp204547_c12	Protein amnionless	6.82127	1.21295e-13	9.51791e-12	0.22	25.03	gi|326666275|ref|XP_002661318.2|	sp|Q6UKI2|AMNLS_CANFA	ENSDARP00000085989
comp204548_c1	Probable ATP-dependent RNA helicase DDX11	3.8307	7.05396e-06	8.78601e-05	0.19	2.65	gi|55925522|ref|NP_001007320.1|	sp|Q6AXC6|DDX11_MOUSE	ENSDARP00000025514
comp204550_c21	Securin	3.07747	0.000129775	0.000994246	1.18	10	gi|326673697|ref|XP_003199961.1|	sp|Q3SZY3|PTTG1_BOVIN	ENSDARP00000069655
comp204552_c1	Serine/threonine-protein kinase ATR	2.72611	0.000552264	0.00326967	0.25	1.67	gi|292610566|ref|XP_696163.4|	sp|Q13535|ATR_HUMAN	ENSDARP00000099849
comp204555_c0	UDP-N-acetylglucosamine/UDP-glucose/GDP-mannose transporter (Fragment)	-2.54458	0.000289146	0.00194492	21.84	3.74	gi|41054129|ref|NP_956769.1|	sp|Q15B89|S35D2_PIG	ENSDARP00000035355
comp204556_c0	Phosphoinositide 3-kinase adapter protein 1	2.59043	0.000293159	0.00195618	0.95	5.7	gi|292620203|ref|XP_001342084.3|	sp|Q6ZUJ8|BCAP_HUMAN	ENSDARP00000102377
comp204559_c0	Polypeptide N-acetylgalactosaminyltransferase 6	3.46508	3.48037e-06	4.80141e-05	0.68	7.52	gi|348521382|ref|XP_003448205.1|	sp|Q8C7U7|GALT6_MOUSE	ENSDARP00000007473
comp204562_c3	Serine/threonine-protein kinase NLK	2.44431	0.000818711	0.0045065	0.77	4.18	gi|190609951|dbj|BAG49076.1|	sp|D3ZSZ3|NLK_RAT	ENSDARP00000107617
comp204562_c9	Formin-like protein 1	3.42415	2.6106e-06	3.73764e-05	2.4	25.77	gi|189517227|ref|XP_685133.3|	sp|Q9JL26|FMNL_MOUSE	ENSDARP00000077930
comp204567_c0	Putative ferric-chelate reductase 1	3.39585	0.00012685	0.000975133	0.13	1.39	gi|147905506|ref|NP_001083026.1|	sp|A4QP81|FRRS1_DANRE	ENSDARP00000082157
comp204571_c8	Cysteine and histidine-rich protein 1	2.75058	0.000491241	0.00300519	0.49	3.3	gi|115529359|ref|NP_001070208.1|	sp|Q08CH8|CYHR1_DANRE	ENSDARP00000081094
comp204576_c0	Fructose-1,6-bisphosphatase 1	-4.7521	4.91162e-10	1.87128e-08	511.13	18.97	gi|47085885|ref|NP_998297.1|	sp|P00637|F16P1_RABIT	ENSDARP00000051312
comp204577_c2	Vacuolar protein sorting-associated protein 37D	31.0582	1.89214e-05	0.000201007	0	1.71	gi|224050578|ref|XP_002195785.1|	sp|Q86XT2|VP37D_HUMAN	ENSDARP00000116856
comp204577_c3	Secretagogin	4.63805	6.65856e-06	8.3573e-05	0.1	2.55	gi|74004166|ref|XP_853640.1|	sp|Q6R556|SEGN_RAT	ENSDARP00000076090
comp204577_c4	Verrucotoxin subunit beta	-30.0316	0.000390825	0.00246023	3.17	0	gi|148725643|emb|CAN87717.1|	sp|Q98993|VTXB_SYNVE	ENSDARP00000116130
comp204577_c9	Stonustoxin subunit alpha	-31.9576	2.04348e-08	5.28403e-07	4.63	0	gi|189518593|ref|XP_001344129.2|	sp|Q98989|STXA_SYNHO	ENSDARP00000055561
comp204578_c1	FCH and double SH3 domains protein 2	-3.48678	1.38174e-06	2.16681e-05	44.75	3.99	gi|348508282|ref|XP_003441683.1|	sp|O94868|FCSD2_HUMAN	ENSDARP00000114937
comp204578_c13	Arginine-glutamic acid dipeptide repeats protein	2.27736	0.00203508	0.00937026	0.62	3	gi|292615125|ref|XP_001339825.2|	sp|Q62901|RERE_RAT	ENSDARP00000101018
comp204579_c0	Protein saal1	2.25835	0.00204456	0.0094033	1.16	5.56	gi|167621459|ref|NP_956429.2|	sp|Q803M5|SAAL1_DANRE	ENSDARP00000011636
comp204583_c1	Ubiquitin carboxyl-terminal hydrolase 25	-2.67996	0.00019205	0.00137989	10.97	1.71	gi|49533613|ref|NP_001001886.1|	sp|Q9UHP3|UBP25_HUMAN	ENSDARP00000097997
comp204586_c1	Cytosolic phospholipase A2 gamma	9.45475	6.24988e-20	2.38336e-17	0.09	61.05	gi|55925353|ref|NP_001007431.1|	sp|Q9UP65|PA24C_HUMAN	ENSDARP00000050657
comp204587_c0	Anionic trypsin-2	3.33243	0.000171134	0.00124825	0.32	3.21	gi|55742601|ref|NP_001007055.1|	sp|P07146|TRY2_MOUSE	ENSDARP00000058944
comp204589_c4	Kinesin-like protein KIF22	2.58628	0.000327574	0.00215969	1.42	8.55	gi|165972413|ref|NP_001107063.1|	sp|A8WFU8|KIF22_DANRE	ENSDARP00000103034
comp204594_c2	Zinc finger protein Gfi-1b	4.80067	1.90094e-07	3.81911e-06	0.2	5.65	gi|189533921|ref|XP_001922297.1|	sp|Q5VTD9|GFI1B_HUMAN	ENSDARP00000103094
comp204597_c3	Dynein heavy chain 7, axonemal	31.8579	2.53726e-07	4.92065e-06	0	2.89	gi|189523512|ref|XP_690143.3|	sp|Q8WXX0|DYH7_HUMAN	ENSDARP00000025608
comp204597_c6	Prominin-1-A	3.67374	8.53959e-07	1.4205e-05	0.86	11.01	gi|189526897|ref|XP_684527.3|	sp|Q9W735|PRM1A_DANRE	ENSDARP00000092407
comp204602_c10	Neuropilin-2	-4.52182	1.70996e-05	0.000185246	4.37	0.19	gi|169154758|emb|CAQ15238.1|	sp|O35276|NRP2_RAT	ENSDARP00000056102
comp204602_c7	Complement C3	-5.16321	5.05179e-10	1.92288e-08	49.7	1.39	NA	sp|P12387|CO3_CAVPO	ENSDARP00000108724
comp204609_c10	Vimentin	5.98081	8.56265e-11	3.86922e-09	0.26	16.29	gi|41152128|ref|NP_957067.1|	sp|P48674|VIME_ONCMY	ENSDARP00000088880
comp204609_c9	Plasticin	4.94416	3.73404e-09	1.16131e-07	0.55	17	gi|400800|sp|P31393.1|PLST_CARAU	sp|P31393|PLST_CARAU	ENSDARP00000108086
comp204611_c11	A-kinase anchor protein 11	2.49349	0.000541524	0.00321168	0.99	5.59	gi|125821301|ref|XP_001339537.1|	sp|Q62924|AKA11_RAT	ENSDARP00000104377
comp204617_c1	Proline-rich protein 5-like	3.07712	4.33532e-05	0.000399869	0.5	4.22	gi|189537647|ref|XP_685820.3|	sp|Q6MZQ0|PRR5L_HUMAN	ENSDARP00000046354
comp204620_c1	Thymidine kinase, cytosolic	-2.61378	0.000162717	0.00120532	859.88	140.48	gi|41054161|ref|NP_956126.1|	sp|P04183|KITH_HUMAN	ENSDARP00000010534
comp204621_c0	Centromere protein F	-5.40634	1.44592e-05	0.000160412	3.76	0.09	gi|189527544|ref|XP_001344603.2|	sp|P49454|CENPF_HUMAN	ENSDARP00000109896
comp204621_c3	Uro-adherence factor A	-2.77438	9.61406e-05	0.000771567	6.8	0.99	NA	sp|Q4A0V8|UAFA_STAS1	NA
comp204627_c1	Glycosyltransferase-like protein LARGE2	-4.29013	1.00453e-08	2.8425e-07	89.87	4.59	gi|52218928|ref|NP_001004538.1|	sp|Q66PG1|LARG2_DANRE	ENSDARP00000108343
comp204634_c6	1-phosphatidylinositol 4,5-bisphosphate phosphodiesterase epsilon-1	-2.73892	0.00149543	0.00732702	1.77	0.26	gi|239582779|ref|NP_001155125.1|	sp|Q9P212|PLCE1_HUMAN	ENSDARP00000112202
comp204642_c0	Protein KRI1 homolog	-2.79838	6.55233e-05	0.000561212	52.97	7.61	gi|50344735|ref|NP_001002041.1|	sp|Q6DRJ4|KRI1_DANRE	ENSDARP00000043882
comp204644_c0	Protein FAM83C	-4.02069	3.19961e-07	5.97733e-06	6.53	0.4	gi|125820116|ref|XP_698666.2|	sp|Q9BQN1|FA83C_HUMAN	ENSDARP00000098592
comp204648_c10	Coiled-coil domain-containing protein 160 homolog	-3.28081	5.81632e-06	7.50093e-05	34.79	3.58	gi|345306693|ref|XP_001514592.2|	sp|A9JSR5|CC160_XENTR	ENSDARP00000097684
comp204648_c13	Solute carrier family 22 member 10	4.14378	4.62201e-08	1.09331e-06	1.27	22.45	gi|125842219|ref|XP_695010.2|	sp|Q63ZE4|S22AA_HUMAN	ENSDARP00000107482
comp204652_c0	FCH domain only protein 1	4.0366	3.91737e-07	7.20994e-06	0.27	4.46	gi|348515287|ref|XP_003445171.1|	sp|E7FBF7|FCHO1_DANRE	ENSDARP00000033648
comp204655_c0	Docking protein 2	3.33167	6.75084e-06	8.46531e-05	0.95	9.61	gi|213514866|ref|NP_001133656.1|	sp|O70469|DOK2_MOUSE	ENSDARP00000110058
comp204656_c0	tRNA (adenine(58)-N(1))-methyltransferase non-catalytic subunit TRM6	-2.69992	0.00012374	0.000966314	24.35	3.75	gi|82658266|ref|NP_001032469.1|	sp|Q9UJA5|TRM6_HUMAN	ENSDARP00000062091
comp204657_c1	RNA-binding protein 40	2.48605	0.000925019	0.00502061	0.8	4.49	gi|90093337|ref|NP_001035019.1|	sp|Q3MHP0|RBM40_BOVIN	ENSDARP00000106976
comp204658_c6	Actin filament-associated protein 1-like 2	-5.44448	1.55297e-10	6.62837e-09	7.54	0.17	gi|220679352|emb|CAX13469.1|	sp|Q6PF55|AF1L2_XENLA	ENSDARP00000097891
comp204658_c8	Cystathionine beta-synthase	-6.44536	1.14446e-14	1.14457e-12	149.58	1.72	gi|62945232|ref|NP_001014367.2|	sp|P35520|CBS_HUMAN	ENSDARP00000111387
comp204660_c8	Ribosomal protein S6 kinase alpha-6	-2.64735	0.00219265	0.00997424	6	0.96	gi|41056055|ref|NP_956367.1|	sp|Q6PFQ0|KS6A6_DANRE	ENSDARP00000047992
comp204664_c3	Adenosine deaminase	2.68428	0.0001747	0.00127044	1.8	11.55	gi|50540360|ref|NP_001002646.1|	sp|Q6DG22|ADA_DANRE	ENSDARP00000005284
comp204670_c0	Polypeptide N-acetylgalactosaminyltransferase 2	-2.09641	0.00218977	0.00996669	18.81	4.4	gi|190358441|ref|NP_001121823.1|	sp|Q10471|GALT2_HUMAN	ENSDARP00000116568
comp204674_c1	Neuroblastoma-amplified sequence	-4.28081	0.00140897	0.00698139	1.56	0.08	gi|113678478|ref|NP_001038272.1|	sp|Q5TYW4|NBAS_DANRE	ENSDARP00000047833
comp204676_c0	Rho GTPase-activating protein 35	-2.40901	0.000489741	0.00299781	15.58	2.93	gi|125837488|ref|XP_001343636.1|	sp|Q91YM2|RHG35_MOUSE	ENSDARP00000085108
comp204680_c1	Signal-transducing adaptor protein 2	2.52976	0.000436782	0.00271229	1.36	7.83	gi|94732505|emb|CAK04610.1|	sp|Q8R0L1|STAP2_MOUSE	ENSDARP00000091289
comp204684_c2	RNA-binding protein with multiple splicing	2.79877	0.000181879	0.00131562	0.9	6.29	gi|41053746|ref|NP_956553.1|	sp|Q9YGP5|RBPMS_XENLA	ENSDARP00000026087
comp204686_c0	Versican core protein	5.03773	1.77155e-10	7.43688e-09	0.5	16.53	gi|47550825|ref|NP_999853.1|	sp|Q90953|CSPG2_CHICK	ENSDARP00000003376
comp204689_c0	Autophagy-related protein 9A	-4.41063	7.50185e-09	2.1896e-07	23.27	1.09	gi|348500697|ref|XP_003437909.1|	sp|Q5FWU3|ATG9A_RAT	ENSDARP00000072100
comp204693_c1	L-aminoadipate-semialdehyde dehydrogenase-phosphopantetheinyl transferase	-2.57714	0.000243738	0.00168055	19.03	3.19	gi|76253755|ref|NP_001028901.1|	sp|Q6DJH2|ADPPT_XENLA	ENSDARP00000054604
comp204694_c2	4-hydroxyphenylpyruvate dioxygenase	-3.73753	2.8202e-07	5.39754e-06	962.01	72.12	gi|82187435|sp|Q6TGZ5.1|HPPD_DANRE	sp|Q6TGZ5|HPPD_DANRE	ENSDARP00000016115
comp204697_c3	Brain-specific angiogenesis inhibitor 1-associated protein 2-like protein 1	4.40101	8.38877e-06	0.000101331	0.08	1.58	gi|37681867|gb|AAQ97811.1|	sp|Q9DBJ3|BI2L1_MOUSE	ENSDARP00000092732
comp204698_c0	Tyrosine-protein kinase JAK2	3.53548	1.96134e-06	2.90809e-05	0.74	8.64	gi|6690508|gb|AAF24169.1|AF148993_1	sp|Q75R65|JAK2_CHICK	ENSDARP00000049468
comp204700_c1	Alstrom syndrome protein 1	2.50055	0.000991744	0.00525403	0.31	1.75	gi|220678564|emb|CAX14582.1|	sp|Q8TCU4|ALMS1_HUMAN	ENSDARP00000121397
comp204703_c0	DNA topoisomerase 2-alpha	4.382	1.26515e-08	3.4857e-07	0.56	11.64	gi|56269784|gb|AAH86970.1|	sp|O42130|TOP2A_CHICK	ENSDARP00000030178
comp204706_c3	Probable ATP-dependent RNA helicase DDX56	-2.39595	0.000553597	0.00327662	30.44	5.78	gi|51467996|ref|NP_001003876.1|	sp|Q3SZ40|DDX56_BOVIN	ENSDARP00000035846
comp204710_c0	C-type lectin domain family 11 member A	3.14015	4.25872e-05	0.000393596	0.66	5.82	gi|125845753|ref|XP_696773.2|	sp|O88201|CLC11_RAT	ENSDARP00000098493
comp204717_c0	Glucocorticoid-induced transcript 1 protein	2.58801	0.000573439	0.00337788	0.81	4.85	gi|292622717|ref|XP_002665077.1|	sp|Q8K3I9|GLCI1_MOUSE	NA
comp204719_c1	Zinc finger protein 630	4.38807	0.000747106	0.00415496	0.04	0.94	gi|292622272|ref|XP_697292.4|	sp|Q2M218|ZN630_HUMAN	ENSDARP00000109267
comp204726_c4	Prolyl 3-hydroxylase 1	-2.61493	0.000282817	0.0019133	4.56	0.74	gi|292619072|ref|XP_002663865.1|	sp|Q9R1J8|P3H1_RAT	ENSDARP00000093602
comp204727_c1	Myoferlin	3.36082	1.02628e-05	0.000119852	0.94	9.64	gi|319738633|ref|NP_957169.2|	sp|Q9NZM1|MYOF_HUMAN	ENSDARP00000117746
comp204728_c7	Testis-expressed sequence 2 protein	-2.7288	9.004e-05	0.000732309	106.59	16.08	gi|149773531|ref|NP_001092722.1|	sp|Q6ZPJ0|TEX2_MOUSE	ENSDARP00000098400
comp204729_c1	Cyclin-dependent kinase-like 1	4.29904	1.18009e-07	2.52107e-06	0.42	8.33	gi|220678987|emb|CAX14692.1|	sp|Q6AXJ9|CDKL1_DANRE	ENSDARP00000044356
comp204731_c0	Pituitary adenylate cyclase-activating polypeptide type I receptor	-7.36827	3.42682e-14	3.11421e-12	13.84	0.08	gi|326668684|ref|XP_001331921.4|	sp|P41586|PACR_HUMAN	ENSDARP00000070261
comp204732_c0	Dynamin-binding protein	-2.66032	0.000228319	0.00159039	6.35	1	gi|348529648|ref|XP_003452325.1|	sp|Q6XZF7|DNMBP_HUMAN	ENSDARP00000103670
comp204734_c13	C-C chemokine receptor type 9	2.59909	0.000192202	0.00138074	9.39	56.89	gi|62203511|gb|AAH92878.1|	sp|P51686|CCR9_HUMAN	ENSDARP00000071978
comp204734_c5	Ski oncogene	3.10145	0.000537282	0.00318884	0.12	1.03	gi|18859375|ref|NP_571013.1|	sp|Q9TUG2|SKI_HORSE	ENSDARP00000094325
comp204738_c1	MICAL-like protein 2	-2.5472	0.000309401	0.00205048	7.35	1.26	gi|28839555|gb|AAH47798.1|	sp|Q8IY33|MILK2_HUMAN	ENSDARP00000016426
comp204743_c0	UPF0732 protein C1orf227 homolog	31.2341	7.01868e-06	8.75009e-05	0	5.31	gi|326677155|ref|XP_003200769.1|	sp|Q5RGS7|CA227_DANRE	ENSDARP00000119849
comp204750_c0	Lipoprotein lipase	2.53531	0.000442477	0.00274264	0.91	5.29	gi|326678482|ref|XP_002666287.2|	sp|P11602|LIPL_CHICK	ENSDARP00000048762
comp204752_c3	Replication factor C subunit 5	2.51566	0.000932222	0.00505762	1.02	5.81	gi|51467970|ref|NP_001003862.1|	sp|Q9D0F6|RFC5_MOUSE	ENSDARP00000051669
comp204753_c0	Tetratricopeptide repeat protein 12	-3.68965	8.82484e-07	1.45667e-05	12.18	0.94	gi|321267493|ref|NP_001189425.1|	sp|Q9H892|TTC12_HUMAN	ENSDARP00000073869
comp204753_c3	Tetratricopeptide repeat protein 12 (Fragment)	-3.62873	0.000160239	0.00119379	4.76	0.38	NA	sp|Q95LY5|TTC12_MACFA	NA
comp204757_c0	Phosphatidylcholine:ceramide cholinephosphotransferase 2	3.50055	0.00065691	0.0038053	0.14	1.59	gi|57525563|ref|NP_001003641.1|	sp|Q4JM44|SMS2_RAT	ENSDARP00000068877
comp204759_c0	Aquaporin-11	-2.80091	0.000112271	0.000886948	10.7	1.54	gi|292623509|ref|XP_001921668.2|	sp|Q8NBQ7|AQP11_HUMAN	ENSDARP00000062519
comp204760_c1	Nucleolar complex protein 2 homolog	-2.596	0.000191796	0.0013793	52.82	8.74	gi|51467884|ref|NP_001003830.1|	sp|Q3SYU1|NOC2L_BOVIN	ENSDARP00000105346
comp204778_c0	Receptor-type tyrosine-protein phosphatase S	-3.90884	1.99146e-06	2.94312e-05	3.03	0.2	gi|326678156|ref|XP_001920953.3|	sp|Q13332|PTPRS_HUMAN	ENSDARP00000118236
comp204778_c5	Receptor-type tyrosine-protein phosphatase delta	-4.14331	0.00199604	0.00920717	1.95	0.11	NA	sp|Q64487|PTPRD_MOUSE	NA
comp204779_c14	Coiled-coil domain-containing protein 125	3.01783	9.92313e-05	0.000791755	0.65	5.24	gi|148231494|ref|NP_001091652.1|	sp|A2BGP7|CC125_DANRE	ENSDARP00000089271
comp204780_c15	Aminoglycoside phosphotransferase domain-containing protein 1	2.22676	0.00159167	0.00775482	2.85	13.32	gi|165972455|ref|NP_001107059.1|	sp|A8WFT6|AGPD1_DANRE	ENSDARP00000104064
comp204783_c4	Type I inositol 3,4-bisphosphate 4-phosphatase	2.57855	0.00081585	0.00449136	0.66	3.95	gi|190570270|ref|NP_001122019.1|	sp|Q62784|INP4A_RAT	ENSDARP00000091535
comp204789_c0	Protein OSCP1	3.34855	2.41004e-05	0.000245235	0.36	3.63	gi|292630199|ref|XP_002667777.1|	sp|Q4QQS3|OSCP1_RAT	ENSDARP00000101962
comp204791_c7	Prostasin	8.40584	8.17706e-17	1.23121e-14	0.12	39.51	gi|60551965|gb|AAH90827.1|	sp|Q9ESD1|PRSS8_MOUSE	ENSDARP00000019814
comp204797_c8	Retinoic acid receptor gamma-A	2.98423	3.70891e-05	0.000349997	1.28	10.12	gi|118572702|sp|Q91392.2|RARGA_DANRE	sp|Q91392|RARGA_DANRE	ENSDARP00000049550
comp204799_c2	PR domain zinc finger protein 8	3.09828	8.11899e-05	0.000667246	0.39	3.33	gi|157311767|ref|NP_001098575.1|	sp|Q9NQV8|PRDM8_HUMAN	ENSDARP00000107353
comp204800_c0	Leucine-rich repeat-containing protein 8C	-2.81827	8.2773e-05	0.000679708	6.95	0.99	gi|189518140|ref|XP_001919381.1|	sp|A5PK13|LRC8C_BOVIN	ENSDARP00000077765
comp204801_c0	Protein FAM132B	4.90173	1.88578e-09	6.32272e-08	0.46	13.8	gi|292610478|ref|XP_002660750.1|	sp|Q6PGN1|F132B_MOUSE	ENSDARP00000072327
comp204802_c0	Formin-like protein 2	2.84159	0.000427179	0.00265832	0.37	2.65	gi|326670467|ref|XP_001345195.4|	sp|Q96PY5|FMNL2_HUMAN	ENSDARP00000024319
comp204805_c1	Protein FAM134B	-5.88027	9.63275e-12	5.24073e-10	11.25	0.19	gi|125806074|ref|XP_001343062.1|	sp|Q9H6L5|F134B_HUMAN	ENSDARP00000099481
comp204807_c1	Protein KIAA0664 homolog	-2.64644	0.000141081	0.00106809	48.84	7.8	gi|117606121|ref|NP_001071028.1|	sp|A0JMD0|K0664_DANRE	ENSDARP00000047470
comp204810_c0	Differentially expressed in FDCP 6 homolog	3.85669	8.65693e-07	1.43768e-05	0.58	8.44	gi|41054798|ref|NP_957334.1|	sp|Q7SYB5|DEFI6_DANRE	ENSDARP00000025016
comp204811_c0	SH3 domain-binding protein 5	5.11961	2.71894e-10	1.09304e-08	0.5	17.55	gi|47087449|ref|NP_998623.1|	sp|O60239|3BP5_HUMAN	ENSDARP00000006892
comp204818_c0	Band 3 anion exchange protein	-2.27389	0.00205372	0.00944225	6.32	1.31	gi|269954668|ref|NP_001161738.1|	sp|P32847|B3AT_ONCMY	ENSDARP00000072959
comp204822_c1	Solute carrier family 22 member 6-A	4.20837	3.55398e-08	8.67844e-07	1.13	20.92	gi|66267399|gb|AAH95733.1|	sp|Q66J54|S226A_XENLA	ENSDARP00000044598
comp204822_c6	Amyloid-like protein 2	2.7038	0.000106591	0.000846009	11.01	71.74	gi|172088043|ref|NP_001116484.1|	sp|Q06481|APLP2_HUMAN	ENSDARP00000071593
comp204828_c0	TNF receptor-associated factor 2	2.32837	0.00192944	0.00916519	0.78	3.92	gi|93117589|gb|ABE99697.1|	sp|P39429|TRAF2_MOUSE	ENSDARP00000091948
comp204833_c10	Aryl hydrocarbon receptor nuclear translocator 2	2.30515	0.0017825	0.00854478	0.72	3.57	gi|50235050|gb|AAT70731.1|	sp|Q9DG12|ARNT2_DANRE	ENSDARP00000110276
comp204834_c1	C-type lectin domain family 4 member M	29.9472	0.000290613	0.00194492	0	1.72	gi|326671253|ref|XP_003199401.1|	sp|Q8HY11|CLC4M_HYLSY	ENSDARP00000091556
comp204836_c0	Protein-tyrosine sulfotransferase 2	4.76858	8.33435e-09	2.40266e-07	0.42	11.45	gi|41056257|ref|NP_956713.1|	sp|O60704|TPST2_HUMAN	ENSDARP00000012302
comp204850_c7	Tumor necrosis factor alpha-induced protein 8-like protein 3	6.16446	4.14135e-11	1.99744e-09	0.12	8.73	gi|41054816|ref|NP_956645.1|	sp|Q7T3D0|TP8L3_DANRE	ENSDARP00000112471
comp204856_c2	RING finger and SPRY domain-containing protein 1	-3.37068	2.6868e-06	3.83866e-05	84.34	8.15	gi|148540172|ref|NP_001038537.2|	sp|Q5R881|RSPRY_PONAB	ENSDARP00000085041
comp204864_c19	Cell adhesion molecule 2	-4.28081	0.00140897	0.00698139	1.22	0.06	gi|47227118|emb|CAG00480.1|	sp|Q8N3J6|CADM2_HUMAN	ENSDARP00000056368
comp204864_c4	Nuclear factor erythroid 2-related factor 2	-6.1505	5.22852e-11	2.4786e-09	5.87	0.08	gi|380503870|ref|NP_001244112.1|	sp|Q16236|NF2L2_HUMAN	ENSDARP00000106581
comp204865_c0	POU domain, class 2, transcription factor 3	3.78348	1.74765e-05	0.000189004	0.17	2.33	gi|314122200|ref|NP_001038720.2|	sp|P42571|PO2F3_RAT	ENSDARP00000044802
comp204866_c4	Proteoglycan 4	-7.43288	8.57136e-17	1.28583e-14	100.03	0.58	gi|62203565|gb|AAH93234.1|	sp|Q92954|PRG4_HUMAN	ENSDARP00000092952
comp204867_c1	GRAM domain-containing protein 4	-4.22131	1.82678e-07	3.6828e-06	7.45	0.4	gi|326666668|ref|XP_003198332.1|	sp|Q8CB44|GRAM4_MOUSE	ENSDARP00000116431
comp204869_c2	BEN domain-containing protein 6	3.5391	3.85427e-06	5.21759e-05	0.87	10.08	gi|68370250|ref|XP_688820.1|	sp|Q5SZJ8|BEND6_HUMAN	NA
comp204878_c11	Cytochrome P450 2K1	-4.17693	1.88717e-08	4.9584e-07	1094.8	60.53	gi|15419342|gb|AAK97022.1|AF283813_1	sp|Q92090|CP2K1_ONCMY	ENSDARP00000055978
comp204879_c0	Bile acid receptor	-3.16231	9.30621e-06	0.000111227	42.06	4.7	gi|181330416|ref|NP_001116713.1|	sp|Q62735|NR1H4_RAT	ENSDARP00000105819
comp204880_c0	GTPase IMAP family member 7	2.73934	0.000797418	0.00440713	0.36	2.43	gi|326681119|ref|XP_001920359.3|	sp|Q8NHV1|GIMA7_HUMAN	ENSDARP00000101320
comp204883_c0	Diamine acetyltransferase 1	2.21179	0.00207832	0.00954462	1.19	5.49	gi|220675662|emb|CAE17578.2|	sp|P49431|SAT1_MUSSA	ENSDARP00000039266
comp204884_c1	Rab11 family-interacting protein 5	5.00305	2.87047e-07	5.46809e-06	0.05	1.68	gi|220678551|emb|CAX14721.1|	sp|Q9BXF6|RFIP5_HUMAN	ENSDARP00000112975
comp204885_c1	Ectonucleotide pyrophosphatase/phosphodiesterase family member 2	-30.7686	1.16786e-05	0.000132776	4.93	0	gi|41054802|ref|NP_956897.1|	sp|A1A4K5|ENPP2_BOVIN	ENSDARP00000094864
comp204885_c12	Ectonucleotide pyrophosphatase/phosphodiesterase family member 2	-4.68645	6.66868e-09	1.96895e-07	7.72	0.3	gi|148697317|gb|EDL29264.1|	sp|Q9R1E6|ENPP2_MOUSE	NA
comp204889_c2	Prospero homeobox protein 1	-3.0502	2.82347e-05	0.000277066	7.58	0.91	gi|3834411|gb|AAC70926.1|	sp|P48437|PROX1_MOUSE	ENSDARP00000061486
comp204892_c0	Transmembrane protein 241	-4.58182	2.34673e-09	7.67274e-08	45.39	1.9	gi|332225761|ref|XP_003262052.1|	sp|Q24JQ0|TM241_HUMAN	ENSDARP00000104875
comp204895_c10	Transcription factor GATA-4	-5.91535	7.3718e-12	4.10927e-10	17.87	0.3	gi|220673405|emb|CAX13363.1|	sp|Q91677|GATA4_XENLA	ENSDARP00000090333
comp204895_c18	Betaine--homocysteine S-methyltransferase 1	-7.4417	8.25822e-18	1.55285e-15	895.94	5.15	gi|123916361|sp|Q32LQ4.1|BHMT1_DANRE	sp|Q32LQ4|BHMT1_DANRE	ENSDARP00000040421
comp204897_c0	DNA (cytosine-5)-methyltransferase 1	2.99215	3.81354e-05	0.000358377	0.65	5.16	gi|190337769|gb|AAI63893.1|	sp|Q92072|DNMT1_CHICK	ENSDARP00000013243
comp204899_c12	Zinc finger protein 668	3.50055	0.000184741	0.00133467	0.19	2.14	gi|60279669|ref|NP_001012507.1|	sp|Q2TA17|ZN668_BOVIN	ENSDARP00000031054
comp204899_c4	Zinc finger protein 668	29.7628	0.000530405	0.00315536	0	0.79	gi|157422947|gb|AAI53426.1|	sp|Q96K58|ZN668_HUMAN	NA
comp204904_c1	RING finger protein 208	4.08016	1.06308e-06	1.7159e-05	0.21	3.6	gi|348513811|ref|XP_003444435.1|	sp|Q8K0W3|RN208_MOUSE	ENSDARP00000100778
comp204906_c6	52 kDa repressor of the inhibitor of the protein kinase	2.53865	0.000347321	0.00227299	1.57	9.11	gi|326671330|ref|XP_002663621.2|	sp|O43422|P52K_HUMAN	ENSDARP00000062308
comp204908_c4	Interferon-induced very large GTPase 1	-2.79441	0.000271371	0.00184704	4.56	0.66	gi|126632800|emb|CAM56677.1|	sp|Q7Z2Y8|GVIN1_HUMAN	ENSDARP00000059969
comp204912_c1	Protein CASC5	5.26254	3.06797e-09	9.72339e-08	0.11	4.21	gi|326663802|ref|XP_001921879.2|	sp|Q8NG31|CASC5_HUMAN	ENSDARP00000119672
comp204913_c3	CAP-Gly domain-containing linker protein 3	6.63805	1.828e-13	1.38385e-11	0.14	14.42	gi|326674275|ref|XP_690922.4|	sp|Q5U243|CLIP3_XENLA	ENSDARP00000112464
comp204917_c0	Zinc finger protein 668	5.32837	1.48273e-07	3.06646e-06	0.23	9.21	gi|148671686|gb|EDL03633.1|	sp|Q4R3I5|ZN668_MACFA	ENSDARP00000109246
comp204918_c3	Transmembrane protein 120A	2.31196	0.00104401	0.00543295	2.45	12.16	gi|131889604|ref|NP_001076452.1|	sp|A3KNK1|T120A_DANRE	ENSDARP00000048830
comp204924_c0	Xaa-Pro dipeptidase	2.42155	0.000459597	0.00283626	8.87	47.54	gi|160774330|gb|AAI55199.1|	sp|P12955|PEPD_HUMAN	ENSDARP00000010013
comp204926_c0	Epithelial chloride channel protein	4.88147	1.26161e-09	4.38115e-08	0.49	14.34	gi|149709406|ref|XP_001496048.1|	sp|P54281|ECLC_BOVIN	ENSDARP00000047530
comp204931_c2	UBX domain-containing protein 2A	-2.32518	0.000838815	0.00461208	31.76	6.34	gi|326677273|ref|XP_003200800.1|	sp|Q99KJ0|UBX2A_MOUSE	ENSDARP00000109540
comp204936_c19	Peregrin	3.17862	0.000879821	0.00480528	0.4	3.6	gi|186908735|gb|ACC94158.1|	sp|P55201|BRPF1_HUMAN	ENSDARP00000067827
comp204938_c3	Coiled-coil domain-containing protein 18	2.77158	0.000419412	0.00261557	0.34	2.31	gi|326664733|ref|XP_003197873.1|	sp|Q5T9S5|CCD18_HUMAN	ENSDARP00000104382
comp204940_c0	Uncharacterized protein C16orf73 homolog	-5.28333	1.11078e-10	4.90525e-09	19.38	0.5	gi|348502098|ref|XP_003438606.1|	sp|Q9D513|CP073_MOUSE	ENSDARP00000084022
comp204941_c2	Fatty acyl-CoA reductase 1	5.25544	1.55942e-10	6.64895e-09	0.26	9.75	gi|47216357|emb|CAG02415.1|	sp|Q7ZXF5|FACR1_XENLA	ENSDARP00000094216
comp204945_c2	tRNA (guanine(37)-N1)-methyltransferase	-2.17065	0.00195986	0.00920717	11.43	2.54	gi|224496024|ref|NP_001139055.1|	sp|B8A5G9|TRM5_DANRE	ENSDARP00000080424
comp204946_c6	Probable sodium-coupled neutral amino acid transporter 6	-2.25365	0.00109434	0.00566527	16.56	3.47	gi|220678650|emb|CAX14732.1|	sp|Q503G8|S38A6_DANRE	ENSDARP00000070951
comp204952_c2	Glutaminase liver isoform, mitochondrial	-6.42533	7.85214e-15	8.00996e-13	274.33	3.19	gi|326670005|ref|XP_001345099.4|	sp|P28492|GLSL_RAT	ENSDARP00000091039
comp204954_c0	von Willebrand factor A domain-containing protein 2	4.85105	2.06744e-06	3.03017e-05	0.08	2.3	gi|326672458|ref|XP_695815.4|	sp|Q6DCQ6|VWA2_XENLA	ENSDARP00000101789
comp204954_c12	Nephronectin	2.68497	0.000742351	0.0041432	0.28	1.77	gi|224496004|ref|NP_001139052.1|	sp|Q91V88|NPNT_MOUSE	ENSDARP00000020901
comp204954_c7	5-formyltetrahydrofolate cyclo-ligase	-3.50588	4.42387e-06	5.8691e-05	14.46	1.27	gi|292615753|ref|XP_002662791.1|	sp|P49914|MTHFS_HUMAN	ENSDARP00000062271
comp204966_c0	Protein sprouty homolog 2	2.24608	0.00163729	0.00795429	2.3	10.89	gi|33578326|gb|AAQ22393.1|	sp|Q9PTL2|SPY2_CHICK	ENSDARP00000052422
comp204973_c3	Glia-derived nexin	2.13476	0.00186231	0.00888251	10.04	44.11	gi|41055724|ref|NP_956478.1|	sp|Q07235|GDN_MOUSE	ENSDARP00000041676
comp204975_c3	Chromobox protein homolog 7	-2.64809	0.000146199	0.0011039	47.77	7.62	gi|62955679|ref|NP_001017853.1|	sp|P60889|CBX7_RAT	ENSDARP00000055427
comp204975_c6	Fizzy-related protein homolog	2.48605	0.000925019	0.00502061	0.54	3.01	gi|326664697|ref|XP_003197866.1|	sp|Q9R1K5|FZR_MOUSE	ENSDARP00000028733
comp204979_c7	Dystrophin	4.67758	3.04828e-08	7.56121e-07	0.13	3.2	gi|66571276|ref|NP_571860.1|	sp|P11531|DMD_MOUSE	ENSDARP00000093677
comp204979_c8	Genetic suppressor element 1	4.50055	0.000497338	0.00302977	0.06	1.28	gi|326680281|ref|XP_003201490.1|	sp|Q14687|GSE1_HUMAN	ENSDARP00000084085
comp204988_c0	Ecotropic viral integration site 5 protein homolog	2.49777	0.000494003	0.00302073	0.78	4.41	gi|326668648|ref|XP_003198846.1|	sp|O60447|EVI5_HUMAN	ENSDARP00000101769
[truncated: 1,572 more rows]

## Sheet: kidney_DGE
ID	Annotation	Log2(AW/FW)	P value	FDR	FW	AW	NR	Uniprot	D.rerio protein
comp121913_c0	Androglobin	-4.21708	0.000681598	0.00576126	1.21	0.06	gi|292624792|ref|XP_683027.4|	sp|Q8N7X0|ADGB_HUMAN	ENSDARP00000009325
comp122922_c0	DnaJ homolog subfamily C member 28	3.7784	2.17754e-05	0.000321205	0.21	2.86	gi|62955273|ref|NP_001017648.1|	sp|Q8VCE1|DJC28_MOUSE	ENSDARP00000017551
comp125648_c0	Lecithin retinol acyltransferase	32.8713	1.81432e-10	1.01011e-08	0	6.04	gi|323423003|ref|NP_001191060.1|	sp|Q9BGL2|LRAT_BOVIN	ENSDARP00000054227
comp130251_c0	Prospero homeobox protein 1	3.80113	4.08349e-07	1.0325e-05	0.84	11.69	gi|3834411|gb|AAC70926.1|	sp|P48437|PROX1_MOUSE	ENSDARP00000061486
comp131405_c0	Probable G-protein coupled receptor 141	-3.30055	3.2568e-05	0.000452497	6.81	0.69	gi|189515919|ref|XP_001922230.1|	sp|Q7Z602|GP141_HUMAN	ENSDARP00000102785
comp131703_c0	Glucokinase	5.06716	2.26746e-07	6.21603e-06	0.06	1.9	gi|290751258|gb|ADD52460.1|	sp|P35557|HXK4_HUMAN	ENSDARP00000112428
comp132281_c0	Ankyrin repeat domain-containing protein 9	3.48889	0.000608346	0.00525969	0.12	1.37	gi|120537700|gb|AAI29294.1|	sp|Q96BM1|ANKR9_HUMAN	ENSDARP00000049398
comp132835_c0	Probable G-protein coupled receptor 132	-5.14918	5.22265e-08	1.69783e-06	3.67	0.1	gi|70887741|ref|NP_001020718.1|	sp|Q9Z282|GP132_MOUSE	ENSDARP00000094717
comp134621_c0	ORM1-like protein 1	3.48964	1.46984e-06	3.1549e-05	5.51	61.93	gi|41152476|ref|NP_956387.1|	sp|Q8JFB7|ORML1_DANRE	ENSDARP00000021751
comp135048_c0	Ubiquitin-conjugating enzyme E2 C	-3.84637	4.68799e-06	8.5015e-05	13.27	0.92	gi|6097072|dbj|BAA85660.1|	sp|P56616|UBE2C_XENLA	ENSDARP00000078114
comp135474_c0	Corticotropin-releasing factor-binding protein	-9.23024	2.97352e-16	4.289e-14	38.84	0.06	gi|48290337|emb|CAD35748.1|	sp|P24387|CRHBP_HUMAN	ENSDARP00000037928
comp135585_c0	Complement C1q and tumor necrosis factor-related protein 9A	-35.4549	3.41596e-16	4.89704e-14	21.49	0	gi|167555053|ref|NP_001107934.1|	sp|P0C862|C1T9A_HUMAN	ENSDARP00000110799
comp135918_c0	Microtubule-associated proteins 1A/1B light chain 3A	2.52292	0.000268528	0.00263183	23.46	134.82	gi|47550759|ref|NP_999904.1|	sp|Q2HJ23|MLP3A_BOVIN	ENSDARP00000042321
comp135949_c0	Serine hydroxymethyltransferase, mitochondrial	2.31972	0.000721091	0.00602978	39.68	198.08	gi|183075544|ref|NP_001116846.1|	sp|P34897|GLYM_HUMAN	ENSDARP00000090277
comp136015_c0	Electron transfer flavoprotein subunit alpha, mitochondrial	2.3809	0.000539486	0.00473065	36.16	188.36	gi|38707985|ref|NP_944591.1|	sp|P13803|ETFA_RAT	ENSDARP00000109441
comp136042_c0	Connective tissue growth factor	-2.8615	5.08583e-05	0.000658601	61.26	8.43	gi|62632756|ref|NP_001015041.1|	sp|Q9R1E9|CTGF_RAT	ENSDARP00000063027
comp136113_c0	Transmembrane 4 L6 family member 1	9.1181	7.69345e-21	2.43685e-18	0.27	148.32	gi|312032362|ref|NP_001185674.1|	sp|Q5RE43|T4S1_PONAB	ENSDARP00000108488
comp136186_c0	Glycine cleavage system H protein, mitochondrial	3.57076	8.50512e-07	1.94679e-05	17.04	202.53	gi|50540224|ref|NP_001002579.1|	sp|P11183|GCSH_CHICK	ENSDARP00000061697
comp136209_c0	cAMP-specific 3',5'-cyclic phosphodiesterase 4B	-2.85483	5.16131e-05	0.000667454	36.61	5.06	gi|125818650|ref|XP_708955.2|	sp|P14646|PDE4B_RAT	ENSDARP00000030741
comp136225_c0	Parvalbumin, thymic CPV3	-36.1167	3.83262e-18	7.84566e-16	81.91	0	gi|33636707|ref|NP_891983.1|	sp|P43305|PRVU_CHICK	ENSDARP00000096752
comp136288_c0	Vitronectin	11.0877	7.81671e-28	1.74491e-24	0.44	962.67	gi|33416383|gb|AAH55570.1|	sp|P48819|VTNC_PIG	ENSDARP00000111758
comp136319_c0	Sodium/potassium-transporting ATPase subunit beta-233	-8.78274	2.0424e-17	3.68246e-15	41.4	0.09	gi|18858313|ref|NP_571746.1|	sp|Q9I9C3|AT233_ANGAN	ENSDARP00000115804
comp136347_c0	Kininogen-2	10.3911	1.7135e-26	1.78501e-23	1.88	2522.73	gi|54400464|ref|NP_001005981.1|	sp|P01045|KNG2_BOVIN	ENSDARP00000036317
comp136358_c0	Pancreatic progenitor cell differentiation and proliferation factor A	4.45123	3.33282e-09	1.41478e-07	137.08	2998.72	gi|41056065|ref|NP_956373.1|	sp|Q6PFP3|PDPFA_DANRE	ENSDARP00000031112
comp136366_c0	Non-histone chromosomal protein HMG-17	-3.44378	1.7279e-06	3.59524e-05	469.78	43.17	gi|216547955|ref|NP_001136015.1|	sp|Q5RAA0|HMGN2_PONAB	ENSDARP00000119820
comp136388_c0	Fructose-bisphosphate aldolase B	7.16586	4.46304e-17	7.52583e-15	80.89	11615.4	gi|42734425|ref|NP_919348.3|	sp|Q8JH71|ALDOB_DANRE	ENSDARP00000070225
comp136408_c0	Triosephosphate isomerase B	2.4385	0.000398687	0.00364748	138.29	749.64	gi|47271422|ref|NP_705954.2|	sp|Q90XG0|TPISB_DANRE	ENSDARP00000060055
comp136412_c0	Nattectin	-9.32462	3.16306e-22	1.28937e-19	950.23	1.48	gi|292609496|ref|XP_002660413.1|	sp|Q66S03|NATTE_THANI	ENSDARP00000102128
comp136419_c0	Matrix metalloproteinase-9	-5.47027	4.86293e-12	3.62423e-10	381.54	8.61	gi|13366100|dbj|BAB39390.1|	sp|P14780|MMP9_HUMAN	ENSDARP00000062844
comp136434_c1	Cysteine dioxygenase type 1	7.29129	2.23764e-17	3.95834e-15	11.96	1874.14	gi|84778151|dbj|BAE73111.1|	sp|Q6NWZ9|CDO1_DANRE	NA
comp136454_c0	Fatty acid-binding protein, heart	4.72234	5.87932e-10	2.95403e-08	86.15	2274.24	gi|384096460|gb|AFH66779.1|	sp|O13008|FABPH_ONCMY	ENSDARP00000039143
comp136473_c0	Glyceraldehyde-3-phosphate dehydrogenase	5.2211	2.22355e-11	1.46193e-09	102.97	3840.67	gi|92097970|gb|AAI15132.1|	sp|Q5XJ10|G3P_DANRE	ENSDARP00000063799
comp136486_c0	C-C motif chemokine 4 homolog	-2.94181	3.16677e-05	0.000441953	289.98	37.74	gi|289547707|ref|NP_001166147.1|	sp|Q90826|CCL4_CHICK	ENSDARP00000107283
comp136511_c0	Nucleoside diphosphate kinase A 2	2.74913	8.06789e-05	0.000971005	131.83	886.33	gi|33416409|gb|AAH55613.1|	sp|P52175|NDKA2_BOVIN	ENSDARP00000099319
comp136521_c0	Collagenase 3	-7.57249	5.90467e-18	1.16302e-15	533.55	2.8	gi|33324363|gb|AAQ07962.1|	sp|O18927|MMP13_HORSE	ENSDARP00000107423
comp136557_c0	Gamma-glutamylcyclotransferase	5.44289	6.27788e-12	4.59835e-10	9.89	430	gi|47085667|ref|NP_998170.1|	sp|Q9D7X8|GGCT_MOUSE	ENSDARP00000026224
comp136616_c0	C-C motif chemokine 3-like 1	-3.7033	4.05278e-07	1.02529e-05	279.46	21.45	gi|196475661|gb|ACG76387.1|	sp|P16619|CL3L1_HUMAN	ENSDARP00000093979
comp136643_c0	Leukocyte cell-derived chemotaxin-2	-6.73645	1.62814e-15	2.09107e-13	855.58	8.02	gi|10566900|dbj|BAB16024.1|	sp|O88803|LECT2_MOUSE	ENSDARP00000038063
comp136701_c0	Guanylin	-37.18	2.63886e-21	8.77337e-19	153.83	0	gi|318753026|ref|NP_001187735.1|	sp|P79897|GUC2A_PIG	NA
comp136741_c0	Transmembrane 4 L6 family member 5	9.12691	7.24444e-21	2.31024e-18	0.24	132.16	gi|50539804|ref|NP_001002372.1|	sp|Q2KIG8|T4S5_BOVIN	ENSDARP00000071970
comp136958_c0	Hydroxyacid oxidase 1	4.81082	4.31426e-10	2.24453e-08	3.84	107.75	gi|134133250|ref|NP_001077011.1|	sp|Q9UJM8|HAOX1_HUMAN	ENSDARP00000029912
comp137012_c0	Synaptoporin	-3.16	1.56379e-05	0.000242098	26.6	2.98	gi|47086699|ref|NP_997834.1|	sp|P22831|SYNPR_RAT	ENSDARP00000001793
comp137076_c0	Amine oxidase [flavin-containing]	5.04983	8.20325e-11	4.91126e-09	2.86	94.75	gi|217272706|dbj|BAH02786.1|	sp|Q6NSN2|AOF_DANRE	ENSDARP00000032834
comp137194_c0	Delta(24)-sterol reductase	4.14022	3.99087e-08	1.34593e-06	1.47	25.88	gi|56693363|ref|NP_001008645.1|	sp|Q15392|DHC24_HUMAN	ENSDARP00000110651
comp137238_c0	Superoxide dismutase [Cu-Zn]	2.94994	2.77171e-05	0.000395051	70.5	544.77	gi|238801237|gb|ACR56338.1|	sp|O73872|SODC_DANRE	ENSDARP00000064375
comp137411_c0	Retinol-binding protein 2	7.78612	6.16663e-18	1.2045e-15	1.19	262.84	gi|50540292|ref|NP_001002307.1|	sp|P50121|RET2_PIG	ENSDARP00000108521
comp137447_c0	Retinol-binding protein 2	6.20925	4.09039e-14	4.2611e-12	10.69	791.08	gi|23308503|ref|NP_694549.1|	sp|P06768|RET2_RAT	ENSDARP00000093236
comp137475_c0	Syntaxin-11	-3.31752	5.55134e-06	9.88738e-05	42.19	4.23	gi|47086215|ref|NP_998075.1|	sp|Q9D3G5|STX11_MOUSE	ENSDARP00000064656
comp137551_c0	Transcription factor AP-1	3.43185	2.011e-06	4.10949e-05	9.53	102.85	gi|83267784|gb|ABB99425.1|	sp|P12981|JUN_COTJA	ENSDARP00000063911
comp137551_c1	Transcription factor AP-1	2.78573	8.12452e-05	0.000977571	10.02	69.11	NA	sp|P17325|JUN_RAT	NA
comp137554_c0	Heme oxygenase	-5.15719	4.34965e-11	2.74063e-09	347.52	9.74	gi|38303795|gb|AAH61954.1|	sp|O73688|HMOX_TAKRU	ENSDARP00000038993
comp137573_c0	Maleylacetoacetate isomerase	5.70291	1.75087e-12	1.40543e-10	3.8	197.68	gi|71834680|ref|NP_001025442.1|	sp|Q9WVL0|MAAI_MOUSE	ENSDARP00000070011
comp137614_c0	Probable G-protein coupled receptor 25	-31.7159	8.42045e-07	1.93024e-05	1.78	0	gi|189525212|ref|XP_001335309.2|	sp|O00155|GPR25_HUMAN	ENSDARP00000074167
comp137797_c0	Neuroendocrine protein 7B2	-5.05954	1.5141e-05	0.000234793	3.25	0.1	gi|41152273|ref|NP_957020.1|	sp|P05408|7B2_HUMAN	ENSDARP00000045248
comp138549_c0	Membrane-associated progesterone receptor component 1	3.30975	3.64218e-06	6.85696e-05	40.31	399.67	gi|55925247|ref|NP_001007393.1|	sp|Q5RED0|PGRC1_PONAB	ENSDARP00000070803
comp138988_c0	Protein FAM26F	-2.80536	0.000597148	0.00517432	4.88	0.7	gi|118722326|ref|NP_001073129.1|	sp|Q561R8|FA26F_RAT	ENSDARP00000092792
comp139702_c0	Syndecan-2	2.72393	9.16885e-05	0.0010855	98.12	648.25	gi|229366090|gb|ACQ58025.1|	sp|P43407|SDC2_MOUSE	ENSDARP00000026190
comp139800_c0	Retinol dehydrogenase 3	3.86021	1.39548e-07	4.06319e-06	24.95	362.4	gi|218511595|gb|ACK77789.1|	sp|P50169|RDH3_RAT	ENSDARP00000027139
comp139870_c0	Electron transfer flavoprotein subunit beta	2.45848	0.000367172	0.00345074	39.51	217.17	gi|47085679|ref|NP_998163.1|	sp|Q68FU3|ETFB_RAT	ENSDARP00000017410
comp140059_c0	Lysosome-associated membrane glycoprotein 3	-3.54232	8.24686e-06	0.000139164	13.66	1.17	gi|326678857|ref|XP_001342688.2|	sp|Q9UQV4|LAMP3_HUMAN	ENSDARP00000072334
comp140458_c0	Fatty acid binding protein 1-B.1	34.8074	4.86771e-16	6.8116e-14	0	50.69	gi|66912230|ref|NP_001019822.1|	sp|Q4VBT1|FA1B1_DANRE	ENSDARP00000076722
comp140916_c0	Cytosolic 10-formyltetrahydrofolate dehydrogenase	5.47205	4.38076e-12	3.30163e-10	10.85	481.38	gi|311771613|ref|NP_001185701.1|	sp|Q6GNL7|AL1L1_XENLA	ENSDARP00000099570
comp140990_c0	C-X-C chemokine receptor type 4	-3.8002	4.93552e-07	1.22546e-05	28.59	2.05	gi|17223091|gb|AAL18011.1|	sp|P56498|CXCR4_FELCA	ENSDARP00000074800
comp141662_c0	Uncharacterized protein C11orf53 homolog	-31.631	1.42078e-06	3.05973e-05	1.93	0	gi|348540361|ref|XP_003457656.1|	sp|A0PJS5|CK053_DANRE	ENSDARP00000075548
comp141818_c0	Adenosine receptor A2b	-6.36473	3.52808e-08	1.20108e-06	3.52	0.04	gi|89886301|ref|NP_001034902.1|	sp|O13076|AA2BR_CHICK	ENSDARP00000113432
comp141866_c0	Putative ferric-chelate reductase 1	-2.74453	0.000787285	0.00647935	2.39	0.36	gi|326664832|ref|XP_003197896.1|	sp|Q6INU7|FRRS1_XENLA	ENSDARP00000103520
comp141885_c0	Gap junction beta-6 protein	5.22586	5.87297e-10	2.954e-08	0.23	8.49	gi|27447564|gb|AAN08577.1|	sp|O93533|CXB6_CHICK	ENSDARP00000112290
comp142997_c0	Retinoid-binding protein 7	5.14945	5.34619e-11	3.29328e-09	4.54	161.26	gi|192455692|ref|NP_001122222.1|	sp|Q9EPC5|RET7_MOUSE	ENSDARP00000094267
comp143311_c0	Alpha-2-antiplasmin	10.6751	4.25691e-25	3.21863e-22	0.16	259.94	gi|68441151|ref|XP_688797.1|	sp|P28800|A2AP_BOVIN	ENSDARP00000100920
comp143461_c0	P2Y purinoceptor 12	-2.95405	0.000577643	0.00502016	2.72	0.35	gi|189528555|ref|XP_001921964.1|	sp|Q9H244|P2Y12_HUMAN	ENSDARP00000093000
comp143583_c0	MutS protein homolog 4	30.73	3.56805e-05	0.000485524	0	3.63	gi|68388163|ref|XP_688406.1|	sp|O15457|MSH4_HUMAN	ENSDARP00000104178
comp144555_c0	3-hydroxyanthranilate 3,4-dioxygenase	5.45086	7.23886e-12	5.23678e-10	3.65	159.55	gi|55925251|ref|NP_001007391.1|	sp|Q5U3F8|3HAO_DANRE	ENSDARP00000091014
comp144658_c0	Protein phosphatase 1 regulatory subunit 3C-B	-3.07335	0.00119786	0.00908774	1.9	0.23	gi|292618135|ref|XP_002663564.1|	sp|Q6P950|PR3CB_DANRE	ENSDARP00000091676
comp145184_c0	Uncharacterized protein FLJ46082 homolog	-4.42519	0.000291391	0.00282228	1.98	0.09	gi|221307521|ref|NP_001138262.1|	sp|A2BFC9|YI011_DANRE	ENSDARP00000122818
comp146759_c0	NADH dehydrogenase [ubiquinone] 1 alpha subcomplex subunit 4	-31.7021	9.57264e-07	2.16055e-05	5.68	0	gi|54261757|ref|NP_998190.1|	sp|Q6PBH5|NDUA4_DANRE	ENSDARP00000055018
comp146956_c0	5-beta-cholestane-3-alpha,7-alpha-diol 12-alpha-hydroxylase	6.88547	7.6515e-16	1.03071e-13	0.99	116.97	gi|51230572|ref|NP_001003736.1|	sp|Q7YRB2|CP8B1_PIG	ENSDARP00000091773
comp148663_c0	Ig heavy chain V region G4	-30.9324	4.69243e-05	0.000612906	4.65	0	gi|56207391|emb|CAI20879.1|	sp|P03982|HV03_CAICR	ENSDARP00000122394
comp148805_c0	Collectin-10	8.34595	2.21191e-15	2.76506e-13	0.07	23.51	gi|348512442|ref|XP_003443752.1|	sp|Q2LK95|COL10_CHICK	ENSDARP00000016314
comp148906_c0	Purkinje cell protein 4	4.10033	0.000530405	0.00466235	0.05	0.92	gi|326674052|ref|XP_003200057.1|	sp|P48539|PCP4_HUMAN	ENSDARP00000105340
comp149638_c0	Probable G-protein coupled receptor (Fragment)	32.1971	1.18591e-08	4.51301e-07	0	2.25	gi|68362530|ref|XP_690478.1|	sp|Q91178|GPRX_ORYLA	ENSDARP00000006649
comp149642_c0	Transmembrane protein 198-B	-2.90048	0.000216278	0.00220538	3.16	0.42	gi|76573865|ref|NP_001029091.1|	sp|Q498W5|T198B_DANRE	ENSDARP00000111491
comp149707_c0	Lactosylceramide 1,3-N-acetyl-beta-D-glucosaminyltransferase B	-34.357	5.27499e-13	4.53726e-11	10.97	0	gi|153792490|ref|NP_001093515.1|	sp|Q5XJP0|B3G5B_DANRE	ENSDARP00000123385
comp149745_c0	TNFAIP3-interacting protein 1	-2.66653	0.000186925	0.00197313	17.94	2.83	gi|189527591|ref|XP_001344126.2|	sp|Q9WUU8|TNIP1_MOUSE	ENSDARP00000106800
comp149812_c0	Midkine-B	-3.98846	5.46883e-07	1.32971e-05	19.57	1.23	gi|84872485|gb|ABC67288.1|	sp|P48531|MKB_XENLA	ENSDARP00000018513
comp149957_c1	Forkhead box protein J1-B	-31.7698	6.54689e-07	1.5571e-05	1.72	0	gi|160333299|ref|NP_001070174.2|	sp|Q708W1|FXJ1B_XENLA	ENSDARP00000077301
comp149979_c1	Echinoderm microtubule-associated protein-like 1	-4.14046	1.51357e-05	0.000234793	5.6	0.32	gi|257480831|gb|ACV60542.1|	sp|Q4V8C3|EMAL1_RAT	ENSDARP00000117339
comp149985_c0	PTB-containing, cubilin and LRP1-interacting protein	2.31538	0.000947496	0.00756415	5.03	25.06	gi|94733355|emb|CAK04140.1|	sp|Q3UBG2|PCLI1_MOUSE	ENSDARP00000108947
comp150015_c0	Vasodilator-stimulated phosphoprotein	-3.37511	1.7671e-05	0.000268867	15.43	1.49	gi|160333859|ref|NP_001103922.1|	sp|P70460|VASP_MOUSE	ENSDARP00000042472
comp150053_c0	Protein FAM54A	-3.22947	0.000592004	0.0051345	2.02	0.22	gi|116267963|ref|NP_001070753.1|	sp|Q08BD8|FA54A_DANRE	ENSDARP00000079489
comp150109_c0	Protein C-ets-1	-2.80695	6.68635e-05	0.000826807	37.32	5.33	gi|47214786|emb|CAG00958.1|	sp|P14921|ETS1_HUMAN	ENSDARP00000033758
comp150138_c0	Proteasome subunit beta type-8	-3.05751	2.13974e-05	0.000315827	56.49	6.79	gi|259089301|ref|NP_001158688.1|	sp|Q3T112|PSB8_BOVIN	ENSDARP00000095608
comp150162_c0	Diacylglycerol O-acyltransferase 2	6.3599	1.39642e-14	1.58503e-12	3.23	265.22	gi|71834534|ref|NP_001025367.1|	sp|Q4V9F0|DGAT2_DANRE	ENSDARP00000066792
comp150167_c0	A disintegrin and metalloproteinase with thrombospondin motifs 1	-2.7542	9.2346e-05	0.00109263	26.21	3.89	gi|326681150|ref|XP_693535.5|	sp|Q9WUQ1|ATS1_RAT	ENSDARP00000060938
comp150189_c0	Proliferating cell nuclear antigen	-3.36922	3.31626e-06	6.30924e-05	71.41	6.91	gi|66774199|sp|Q9PTP1.2|PCNA_DANRE	sp|Q9PTP1|PCNA_DANRE	ENSDARP00000070780
comp150202_c0	Arginase-1	-9.71775	1.08326e-17	2.01513e-15	33.63	0.04	gi|72534432|emb|CAI38845.1|	sp|P05089|ARGI1_HUMAN	ENSDARP00000097045
comp150203_c0	Endothelial cell-specific molecule 1	-4.54893	0.000180606	0.00191159	2.91	0.12	gi|115529363|ref|NP_001070209.1|	sp|Q9QYY7|ESM1_MOUSE	ENSDARP00000078980
comp150275_c0	Microsomal glutathione S-transferase 3	4.65258	1.45666e-09	6.7078e-08	4.45	111.86	gi|47087399|ref|NP_998592.1|	sp|O14880|MGST3_HUMAN	ENSDARP00000036226
comp150282_c0	Krueppel-like factor 4	-2.49426	0.000864021	0.0069882	6.69	1.19	gi|18858935|ref|NP_571798.1|	sp|O43474|KLF4_HUMAN	ENSDARP00000056654
comp150309_c0	Hyaluronan-binding protein 2	11.2476	7.74741e-27	9.72699e-24	0.11	262.36	gi|126631704|gb|AAI34121.1|	sp|Q8K0D2|HABP2_MOUSE	ENSDARP00000108264
comp150315_c0	Stress-associated endoplasmic reticulum protein 1	2.85201	4.70088e-05	0.000613838	62.27	449.58	gi|50540212|ref|NP_001002573.1|	sp|Q9R2C1|SERP1_RAT	ENSDARP00000098138
comp150337_c0	Beta-enolase	3.04546	1.60402e-05	0.000246292	83.62	690.34	gi|47551317|ref|NP_999888.1|	sp|P15429|ENOB_RAT	ENSDARP00000120742
comp150379_c0	Catechol O-methyltransferase domain-containing protein 1	2.44549	0.000406549	0.00370854	19.9	108.41	gi|209733938|gb|ACI67838.1|	sp|Q86VU5|CMTD1_HUMAN	ENSDARP00000100291
comp150382_c0	Macrophage-capping protein	-3.79686	2.47779e-07	6.72577e-06	124.25	8.94	gi|29612467|gb|AAH49461.1|	sp|Q6AYC4|CAPG_RAT	ENSDARP00000099301
comp150388_c0	High affinity immunoglobulin epsilon receptor subunit gamma	-2.80065	7.32271e-05	0.000893943	160.8	23.08	gi|7209592|dbj|BAA92270.1|	sp|Q9BDR7|FCERG_BOVIN	NA
comp150391_c0	Eukaryotic translation initiation factor 5A-1	2.20153	0.00125736	0.0094946	125.74	578.37	gi|196481063|gb|ACG80389.1|	sp|P10160|IF5A1_RABIT	ENSDARP00000117595
comp150401_c0	UPF0762 protein C6orf58 homolog	10.5617	6.38535e-27	8.31479e-24	2.29	3461.66	gi|153792718|ref|NP_001093526.1|	sp|Q4QRF7|CF058_DANRE	ENSDARP00000064418
comp150404_c0	Elongation factor 1-delta	2.46222	0.000353711	0.0033356	226.47	1247.98	gi|357527407|ref|NP_001170924.2|	sp|P29693|EF1D_XENLA	ENSDARP00000113149
comp150410_c0	Apolipoprotein Eb	3.38387	2.37722e-06	4.76441e-05	29.44	307.36	gi|206598068|gb|ACI15893.1|	sp|O42364|APOEB_DANRE	ENSDARP00000058964
comp150412_c0	Protein TAR1	3.9848	6.15033e-08	1.96266e-06	320.38	5072.37	gi|357488189|ref|XP_003614382.1|	sp|Q8TGM6|TAR1_YEAST	ENSDARP00000107281
comp150415_c0	Apolipoprotein A-I-1	11.4196	8.27121e-30	5.63632e-26	23.59	64611.7	gi|206598060|gb|ACI15889.1|	sp|O57523|APA11_ONCMY	ENSDARP00000112199
comp150418_c0	Alpha-1-antitrypsin homolog	11.4774	6.48229e-30	5.63632e-26	6.36	18132.4	gi|38541769|gb|AAH62869.1|	sp|P32759|A1AT_CYPCA	ENSDARP00000112233
comp150422_c0	Nuclease-sensitive element-binding protein 1	2.34272	0.000637883	0.00546267	274.94	1394.64	gi|197245601|gb|AAI68507.1|	sp|Q06066|YBOX1_CHICK	ENSDARP00000010482
comp150443_c1	Rho GDP-dissociation inhibitor 2	-2.87458	4.26181e-05	0.000563887	218.37	29.78	gi|295314934|gb|ADF97617.1|	sp|Q9TU03|GDIR2_BOVIN	ENSDARP00000015397
comp150451_c0	Coronin-1A	-3.6852	4.12292e-07	1.04191e-05	291.22	22.64	gi|41055464|ref|NP_957408.1|	sp|Q92176|COR1A_BOVIN	ENSDARP00000071301
comp150458_c0	Histone H1	-2.39101	0.000512526	0.0045401	405.53	77.31	gi|126540854|emb|CAM47030.1|	sp|P06350|H1_ONCMY	ENSDARP00000109050
comp150493_c1	Calcium/calmodulin-dependent protein kinase II inhibitor 2	-31.0016	3.23096e-05	0.000449706	2.7	0	gi|317008609|ref|NP_001186929.1|	sp|Q0IHT1|CK2N2_XENTR	ENSDARP00000107535
comp150508_c0	40S ribosomal protein S27-like	2.23168	0.00117403	0.008939	30.29	142.25	gi|289547723|ref|NP_001166151.1|	sp|Q3T0B7|RS27L_BOVIN	ENSDARP00000107144
comp150511_c0	Group XIIB secretory phospholipase A2-like protein	9.92012	8.89187e-24	4.9623e-21	0.29	280.44	gi|62205307|gb|AAH93127.1|	sp|Q99P27|PG12B_MOUSE	ENSDARP00000104679
comp150515_c0	Claudin-4	-30.5866	0.000195424	0.00203444	1.02	0	gi|18858441|ref|NP_571843.1|	sp|O35054|CLD4_MOUSE	ENSDARP00000071321
comp150517_c0	Galectin-5	-30.5562	0.000243817	0.00241795	1.91	0	gi|89886289|ref|NP_001034900.1|	sp|P47967|LEG5_RAT	ENSDARP00000090958
comp150518_c0	ADP/ATP translocase 2	-3.05103	1.87222e-05	0.00028085	58.19	7.02	gi|192453566|ref|NP_001122204.1|	sp|Q09073|ADT2_RAT	ENSDARP00000022077
comp150521_c0	Dihydropteridine reductase	7.83371	1.23052e-18	2.78668e-16	1.52	346.53	gi|160333883|ref|NP_001103939.1|	sp|Q8BVI4|DHPR_MOUSE	ENSDARP00000058788
comp150527_c0	Immediate early response gene 2 protein	3.37857	2.53353e-06	4.99231e-05	20.45	212.67	gi|292619001|ref|XP_002663842.1|	sp|Q9BTL4|IER2_HUMAN	ENSDARP00000108516
comp150560_c0	Purine nucleoside phosphorylase	10.5327	4.58728e-26	4.30085e-23	0.44	653.91	gi|45387707|ref|NP_991206.1|	sp|P00491|PNPH_HUMAN	ENSDARP00000041992
comp150561_c0	Cytochrome c oxidase subunit 5B, mitochondrial	-3.44917	2.57924e-06	5.06747e-05	101.91	9.33	gi|50344982|ref|NP_001002163.1|	sp|P00428|COX5B_BOVIN	ENSDARP00000016376
comp150585_c0	Extracellular matrix protein 1	2.85969	4.47866e-05	0.000590246	48.46	351.73	gi|292622010|ref|XP_002664851.1|	sp|Q16610|ECM1_HUMAN	ENSDARP00000108176
comp150619_c0	PCNA-associated factor	-2.97185	0.000144933	0.00160127	18.73	2.39	gi|221220744|gb|ACM09033.1|	sp|Q15004|PAF_HUMAN	NA
comp150675_c1	RLA class II histocompatibility antigen, DP alpha-1 chain (Fragment)	-2.45155	0.00132266	0.00990916	20.52	3.75	gi|49257175|gb|AAH74082.1|	sp|P20755|HA2P_RABIT	ENSDARP00000018440
comp150676_c0	Fermitin family homolog 3	-3.64951	8.11592e-07	1.87326e-05	27.89	2.22	gi|41053841|ref|NP_957198.1|	sp|Q8K1B8|URP2_MOUSE	ENSDARP00000047715
comp150700_c0	T-cell ecto-ADP-ribosyltransferase 2	-31.461	3.28997e-06	6.26176e-05	1.8	0	gi|229366040|gb|ACQ58000.1|	sp|O35975|NAR2B_MOUSE	ENSDARP00000106320
comp150756_c0	Type-1 angiotensin II receptor-associated protein-like	-2.3161	0.000979075	0.00774896	22.37	4.49	gi|318065129|ref|NP_001188274.1|	sp|Q5EBF8|ATRAP_XENTR	ENSDARP00000104107
comp150807_c0	Apolipoprotein F	9.71397	3.26314e-22	1.3187e-19	0.13	105.13	gi|326668783|ref|XP_003198870.1|	sp|Q5M889|APOF_RAT	ENSDARP00000110505
comp150809_c0	Ly6/PLAUR domain-containing protein 2	5.98519	4.91552e-12	3.65182e-10	0.47	29.97	gi|213514294|ref|NP_001134391.1|	sp|Q9DD23|LYPD2_MOUSE	ENSDARP00000104681
comp150845_c0	Interleukin-27 subunit beta	6.12398	1.23469e-13	1.17642e-11	1.85	129.35	gi|164698525|ref|NP_001106980.1|	sp|Q14213|IL27B_HUMAN	ENSDARP00000070155
comp150865_c0	Protein FAM46A	-4.88266	3.70145e-05	0.000500192	1.78	0.06	gi|113681485|ref|NP_001038635.1|	sp|Q96IP4|FA46A_HUMAN	ENSDARP00000009724
comp150899_c0	Uncharacterized protein C1orf106	-3.78537	0.000335144	0.00317777	0.96	0.07	gi|125823811|ref|XP_696241.2|	sp|Q3KP66|CA106_HUMAN	ENSDARP00000103134
comp150904_c0	Cell division control protein 45 homolog	-3.21708	0.000652882	0.00557178	1.8	0.19	gi|47087075|ref|NP_998551.1|	sp|Q9YHZ6|CDC45_XENLA	ENSDARP00000117329
comp150922_c0	Cornifelin homolog	-3.17032	1.6884e-05	0.000258403	37.78	4.2	gi|318056056|ref|NP_001188228.1|	sp|Q6DK93|CNFN_XENTR	ENSDARP00000052855
comp150939_c0	Prostaglandin-H2 D-isomerase	4.8076	4.46044e-10	2.31558e-08	6.96	194.83	gi|317008588|ref|NP_001186920.1|	sp|Q29487|PTGDS_FELCA	ENSDARP00000122807
comp150990_c1	Homeobox protein Nkx-2.3	-32.631	2.70301e-08	9.45611e-07	3.94	0	gi|18859103|ref|NP_571498.1|	sp|P97334|NKX23_MOUSE	ENSDARP00000057093
comp151033_c0	Annexin A1	-2.22469	0.00132937	0.00992471	49.6	10.61	gi|32308156|ref|NP_861423.1|	sp|Q5REL2|ANXA1_PONAB	ENSDARP00000107339
comp151118_c0	Ras-related C3 botulinum toxin substrate 2	-3.19615	8.3111e-06	0.000140096	126.43	13.79	gi|123230123|emb|CAM15131.1|	sp|P15153|RAC2_HUMAN	ENSDARP00000106947
comp151122_c0	Methyl-CpG-binding domain protein 3	-5.21708	6.65856e-06	0.000115577	2.25	0.06	gi|47086867|ref|NP_997745.1|	sp|O95983|MBD3_HUMAN	ENSDARP00000048774
comp151182_c0	Pleckstrin homology-like domain family A member 2	-3.86954	1.29187e-06	2.80405e-05	17.49	1.2	gi|66472554|ref|NP_001018432.1|	sp|Q503L1|PHLA2_DANRE	ENSDARP00000062929
comp151183_c0	Patatin-like phospholipase domain-containing protein 2	3.75898	5.08986e-07	1.25912e-05	1.16	15.7	gi|50539736|ref|NP_001002338.1|	sp|P0C548|PLPL2_RAT	ENSDARP00000064725
comp151203_c0	Beta-1,4-galactosyltransferase 1	2.73456	0.000150998	0.00166123	1.21	8.05	gi|115528640|gb|AAI24814.1|	sp|P15535|B4GT1_MOUSE	ENSDARP00000102545
comp151244_c0	Ig kappa chain V-IV region JI	-4.56856	0.000154728	0.00169392	5.33	0.22	gi|62203539|gb|AAH93291.1|	sp|P06313|KV403_HUMAN	ENSDARP00000081172
comp151330_c0	Hyaluronidase PH-20	35.1933	3.4916e-17	5.9737e-15	0	20.11	gi|123702628|ref|NP_001074154.1|	sp|P38568|HYALP_MACFA	ENSDARP00000004002
comp151367_c0	Kinetochore protein NDC80 homolog	-4.21293	1.36321e-06	2.95036e-05	4.46	0.24	gi|51467972|ref|NP_001003863.1|	sp|Q6DRJ7|NDC80_DANRE	ENSDARP00000012236
comp151392_c0	Myosin light chain 3, skeletal muscle isoform	-3.85629	9.94084e-06	0.000163168	8.15	0.56	gi|1339869|dbj|BAA12733.1|	sp|P82160|MLE3_LIZRA	ENSDARP00000018197
comp151402_c0	Leucine-rich repeat-containing protein 18	-32.2111	5.83643e-08	1.88041e-06	3.19	0	gi|189526424|ref|XP_697419.3|	sp|Q9CQ07|LRC18_MOUSE	ENSDARP00000103543
comp151453_c0	Claudin-4	-5.89048	1.73259e-07	4.93143e-06	4.63	0.08	gi|209734842|gb|ACI68290.1|	sp|Q6BBL6|CLD4_BOVIN	ENSDARP00000013958
comp151482_c0	Podocin	-32.8025	9.89069e-09	3.82239e-07	4.58	0	gi|93141192|gb|ABF00102.1|	sp|Q91X05|PODO_MOUSE	ENSDARP00000062890
comp151492_c0	Complement C1q-like protein 4	34.2646	1.91253e-14	2.1046e-12	0	22.05	gi|189521996|ref|XP_001919564.1|	sp|Q4ZJM9|C1QL4_MOUSE	ENSDARP00000107225
comp151502_c0	Homeobox protein Hox-B9a	-33.2111	7.93155e-10	3.88116e-08	3.33	0	gi|110825727|sp|Q9PWM2.2|HXB9A_DANRE	sp|Q9PWM2|HXB9A_DANRE	ENSDARP00000022169
comp151508_c1	Bone morphogenetic protein 3	3.96283	0.000621965	0.00534197	0.04	0.63	gi|118150546|ref|NP_001071233.1|	sp|P22444|BMP3_BOVIN	ENSDARP00000079823
comp151530_c0	Pleiotrophin-A	-4.47804	1.21556e-05	0.000193097	3.77	0.17	gi|65301452|ref|NP_001003981.2|	sp|P48532|PTNA_XENLA	ENSDARP00000072431
comp151554_c0	EF-hand calcium-binding domain-containing protein 2	-3.73414	0.000436421	0.00394952	4.49	0.34	gi|125841441|ref|XP_686288.2|	sp|Q9CQ46|EFCB2_MOUSE	ENSDARP00000097853
comp151579_c0	Cocaine- and amphetamine-regulated transcript protein	-33.024	2.5874e-09	1.12412e-07	12.7	0	gi|292616282|ref|XP_685429.2|	sp|Q16568|CART_HUMAN	ENSDARP00000052028
comp151620_c0	Retinol-binding protein 1	33.329	9.60589e-12	6.79193e-10	0	8.48	gi|39842449|gb|AAR31829.1|	sp|Q00915|RET1_MOUSE	ENSDARP00000105912
comp151621_c0	Folate receptor alpha	-34.4216	3.44734e-13	3.04339e-11	19.89	0	gi|148922881|ref|NP_001092242.1|	sp|P35846|FOLR1_MOUSE	ENSDARP00000098284
comp151630_c0	Histone H3-like centromeric protein A	-3.58792	0.00087065	0.00701759	2.71	0.23	gi|256000751|ref|NP_001157712.1|	sp|Q803H4|CENPA_DANRE	ENSDARP00000113307
comp151657_c0	Protein AF1q	-4.91369	1.1597e-06	2.56437e-05	5.83	0.19	gi|229606095|ref|NP_001153456.1|	sp|A3KQS5|AF1Q_DANRE	ENSDARP00000095520
comp151673_c0	UPF0444 transmembrane protein C12orf23 homolog A	-2.43883	0.00113472	0.00868889	5.08	0.94	gi|66910355|gb|AAH96958.1|	sp|Q640X6|CL23A_XENLA	ENSDARP00000110924
comp151715_c0	Sodium/potassium-transporting ATPase subunit gamma	-32.7565	1.30488e-08	4.91721e-07	14.93	0	gi|292621327|ref|XP_002664620.1|	sp|Q04679|ATNG_RAT	NA
comp151728_c0	Phosphatidylethanolamine-binding protein 4	3.4822	5.79418e-05	0.000727422	0.41	4.55	gi|348530380|ref|XP_003452689.1|	sp|Q96S96|PEBP4_HUMAN	ENSDARP00000110998
comp151751_c1	Tumor necrosis factor receptor superfamily member 11B	-5.54893	1.15169e-06	2.54785e-05	2.09	0.04	gi|47220788|emb|CAF99995.1|	sp|O08712|TR11B_MOUSE	ENSDARP00000036002
comp151771_c1	Melanocyte protein PMEL	-31.796	5.78624e-07	1.39746e-05	1.85	0	gi|61969368|gb|AAX57442.1|	sp|Q06154|PMEL_BOVIN	ENSDARP00000046267
comp151784_c0	Probable calcium-binding protein CML49	-5.14046	9.39195e-06	0.000156071	2.48	0.07	gi|18858383|ref|NP_571089.1|	sp|Q8W4L0|CML49_ARATH	ENSDARP00000108611
comp151804_c0	Homologous-pairing protein 2 homolog	-3.76849	0.000382127	0.00356633	2.96	0.22	gi|50344904|ref|NP_001002124.1|	sp|Q91ZY6|HOP2_RAT	ENSDARP00000055227
comp151818_c0	Leucine-rich repeat-containing protein 15	-3.64714	3.9478e-06	7.34385e-05	7.14	0.57	gi|123702806|ref|NP_001074151.1|	sp|Q8TF66|LRC15_HUMAN	ENSDARP00000095023
comp151850_c0	Ras-related protein Ral-B	-2.41157	0.000527427	0.00466235	44.11	8.29	gi|57528846|ref|NP_001003649.1|	sp|Q5R4B8|RALB_PONAB	ENSDARP00000059755
comp151853_c0	Ependymin	-4.48839	0.000211308	0.00218044	2.51	0.11	gi|2494358|sp|Q91130.1|EPD_NOTCY	sp|Q91130|EPD_NOTCY	ENSDARP00000049894
comp151907_c0	Sex hormone-binding globulin	11.1078	9.47871e-28	2.01974e-24	0.39	865.56	gi|82941403|dbj|BAE48780.1|	sp|P08689|SHBG_RAT	ENSDARP00000020485
comp151980_c0	Homeobox protein EMX1	-32.8596	7.06859e-09	2.80971e-07	5.72	0	gi|37700246|ref|NP_937787.1|	sp|Q804S6|EMX1_DANRE	ENSDARP00000057809
comp152058_c0	Uncharacterized protein U88	5.72836	3.56805e-05	0.000485524	0.1	5.1	gi|261331295|emb|CBH14285.1|	sp|Q69566|U88_HHV6U	ENSDARP00000109353
comp152207_c0	Protein DJ-1	2.47784	0.000389166	0.00358323	10.04	55.93	gi|54400374|ref|NP_001005938.1|	sp|Q5XJ36|PARK7_DANRE	ENSDARP00000041530
comp152234_c0	Ependymin	-7.59032	1.6044e-11	1.08062e-09	21.47	0.11	gi|189534059|ref|XP_685579.3|	sp|P38528|EPD_CYPCA	ENSDARP00000072376
comp152263_c0	Lymphokine-activated killer T-cell-originated protein kinase homolog	-3.51353	8.7593e-06	0.000146964	9.48	0.83	gi|318037323|ref|NP_001187345.1|	sp|Q6DHU8|TOPK_DANRE	ENSDARP00000013651
comp152385_c0	Myb-related protein B	-4.24987	8.7754e-06	0.000147077	1.96	0.1	gi|70778804|ref|NP_001003867.2|	sp|Q03237|MYBB_CHICK	ENSDARP00000040576
comp152503_c0	24-hydroxycholesterol 7-alpha-hydroxylase	4.62796	5.28193e-09	2.15873e-07	0.54	13.23	gi|71834522|ref|NP_001025360.1|	sp|Q9NYL5|CP39A_HUMAN	ENSDARP00000016128
comp152850_c0	Mpv17-like protein	7.16893	2.84834e-15	3.50458e-13	0.42	60.23	gi|68383018|ref|XP_691653.1|	sp|Q68F62|MP17L_XENLA	ENSDARP00000118855
comp152854_c0	Peptidyl-prolyl cis-trans isomerase-like 6	-4.91369	3.24175e-05	0.000450539	2.38	0.08	gi|66472556|ref|NP_001018433.1|	sp|Q8IXY8|PPIL6_HUMAN	ENSDARP00000061788
comp152865_c0	Structural maintenance of chromosomes protein 2	-2.81095	0.000156505	0.00171013	4.1	0.58	gi|127139521|ref|NP_955836.2|	sp|P50533|SMC2_XENLA	ENSDARP00000104167
comp152880_c0	Homeobox protein Hox-B8a	-32.7565	1.30488e-08	4.91721e-07	4.95	0	gi|42734369|ref|NP_571195.1|	sp|Q8AWZ0|HXB8A_DANRE	ENSDARP00000046637
comp155166_c0	Apolipoprotein B-100	6.47379	2.26493e-09	1.00165e-07	0.02	1.6	gi|348517805|ref|XP_003446423.1|	sp|P04114|APOB_HUMAN	ENSDARP00000062792
comp160503_c0	Radial spoke head protein 9 homolog	-4.52903	0.000180606	0.00191159	1.87	0.08	gi|71834384|ref|NP_001025284.1|	sp|Q5TYW6|RSPH9_DANRE	ENSDARP00000017411
comp170797_c0	PDZ and LIM domain protein 3	4.51537	4.69243e-05	0.000612906	0.17	3.78	gi|220679313|emb|CAX14444.1|	sp|Q6GLJ6|PDLI3_XENLA	ENSDARP00000006482
comp172387_c3	Rhodopsin	5.34134	0.00021796	0.00220538	0.09	3.68	NA	sp|P02700|OPSD_SHEEP	NA
comp173528_c0	Saccharopine dehydrogenase-like oxidoreductase	2.76947	7.46567e-05	0.000907613	16.12	109.95	gi|213511092|ref|NP_001133323.1|	sp|Q8NBX0|SCPDL_HUMAN	ENSDARP00000046801
comp175113_c0	RUN domain-containing protein 3B	5.72836	3.56805e-05	0.000485524	0.05	2.49	gi|55925423|ref|NP_001007417.1|	sp|Q5U3W3|RUN3B_DANRE	ENSDARP00000004018
comp175215_c0	Coiled-coil domain-containing protein 153	-30.4279	0.000385253	0.00356633	1.89	0	gi|162139010|ref|NP_001104680.1|	sp|A8KB59|CC153_DANRE	ENSDARP00000103065
comp176622_c0	Diamine acetyltransferase 2	4.69979	2.90727e-07	7.70419e-06	0.26	6.66	gi|50540174|ref|NP_001002554.1|	sp|Q7PCJ8|SAT2_BOVIN	ENSDARP00000114601
comp177473_c0	Polycystic kidney disease protein 1-like 2	31.2275	2.94065e-06	5.64272e-05	0	4.66	gi|292616359|ref|XP_694302.4|	sp|Q7TN88|PK1L2_MOUSE	ENSDARP00000104693
comp177473_c1	Polycystic kidney disease protein 1-like 2	33.8713	2.66306e-13	2.39614e-11	0	9.85	NA	sp|Q7Z442|PK1L2_HUMAN	NA
comp177640_c0	Exonuclease 3'-5' domain-containing protein 2	2.26964	0.00128015	0.00963873	1.28	6.18	gi|167555226|ref|NP_001107878.1|	sp|Q9NVH0|EXD2_HUMAN	ENSDARP00000098875
comp177787_c0	Insulin-like growth factor-binding protein 3	2.815	7.05555e-05	0.000865838	2.24	15.77	gi|222160770|gb|ACM47527.1|	sp|P17936|IBP3_HUMAN	ENSDARP00000027644
comp178109_c0	V(D)J recombination-activating protein 1	-30.5562	0.000243817	0.00241795	2.25	0	gi|121763267|gb|ABM65103.1|	sp|O13033|RAG1_DANRE	ENSDARP00000068403
comp178345_c0	Short-chain dehydrogenase/reductase 3	2.48889	0.000687109	0.00580261	1.29	7.23	gi|54400642|ref|NP_001006070.1|	sp|O75911|DHRS3_HUMAN	ENSDARP00000065852
comp178441_c0	Cytochrome b5 domain-containing protein 1	-5.53901	1.15169e-06	2.54785e-05	3.5	0.08	gi|62955345|ref|NP_001017684.1|	sp|Q567I9|CB5D1_DANRE	ENSDARP00000072883
comp178569_c0	Uncharacterized protein C20orf72	-3.2851	0.000270961	0.00265401	3.49	0.36	gi|220678212|emb|CAX14266.1|	sp|Q9BQP7|CT072_HUMAN	ENSDARP00000006549
comp178888_c0	Protein FAM154B	-30.9085	4.69243e-05	0.000612906	1.26	0	gi|83025096|ref|NP_001032667.1|	sp|Q8BQB6|F154B_MOUSE	ENSDARP00000053859
comp179323_c0	Neuronal acetylcholine receptor subunit alpha-7	4.74043	2.3834e-07	6.49588e-06	0.16	4.29	gi|326680962|ref|XP_003201674.1|	sp|P22770|ACHA7_CHICK	ENSDARP00000047810
comp179618_c0	ATP-binding cassette sub-family G member 8	5.25757	4.79794e-10	2.46891e-08	0.28	10.83	gi|300863067|ref|NP_001108041.2|	sp|P58428|ABCG8_RAT	ENSDARP00000120245
comp179618_c1	ATP-binding cassette sub-family G member 8	31.73	1.93558e-07	5.39774e-06	0	4.32	gi|159155521|gb|AAI54668.1|	sp|Q9DBM0|ABCG8_MOUSE	ENSDARP00000102567
comp180613_c0	Gamma-aminobutyric acid type B receptor subunit 2	30.343	0.00021796	0.00220538	0	3.38	gi|326675021|ref|XP_001919718.3|	sp|O88871|GABR2_RAT	ENSDARP00000081052
comp181365_c1	V(D)J recombination-activating protein 2	-31.287	8.22534e-06	0.0001389	2.74	0	gi|145952250|gb|ABP98948.1|	sp|O13034|RAG2_DANRE	ENSDARP00000068402
comp181808_c0	DnaJ homolog subfamily C member 22	5.46754	1.16637e-11	8.08831e-10	1.45	64.03	gi|125852295|ref|XP_001335380.1|	sp|Q8CHS2|DJC22_MOUSE	ENSDARP00000053875
comp182594_c0	Pleckstrin homology-like domain family A member 3	-3.65678	0.000171134	0.00182453	2.4	0.19	gi|50539978|ref|NP_001002455.1|	sp|Q8AW35|PHLA3_DANRE	ENSDARP00000055086
comp182898_c1	FERM domain-containing protein 4B	3.42939	6.23733e-05	0.000777022	0.3	3.25	gi|326678920|ref|XP_002666440.2|	sp|Q920B0|FRM4B_MOUSE	ENSDARP00000113099
comp183542_c0	Ig lambda-1 chain C region	-34.0677	3.45173e-12	2.63965e-10	16.99	0	gi|169790888|ref|NP_001116098.1|	sp|P01843|LAC1_MOUSE	ENSDARP00000098192
comp184123_c0	Dynein heavy chain 9, axonemal	-4.21708	0.000681598	0.00576126	1.24	0.07	gi|301624966|ref|XP_002941769.1|	sp|Q9NYC9|DYH9_HUMAN	ENSDARP00000111820
comp184392_c1	Fetuin-B	35.3499	1.19861e-17	2.21214e-15	0	29.54	gi|149773491|ref|NP_001092735.1|	sp|Q9UGM5|FETUB_HUMAN	ENSDARP00000107109
comp184417_c0	Centromere protein I	-2.93064	0.000368607	0.00346145	2.04	0.27	gi|115313101|gb|AAI24357.1|	sp|Q8AYS7|CENPI_CHICK	ENSDARP00000068927
comp184461_c0	Nestin	-3.16646	0.000165403	0.00177107	3.1	0.34	gi|189529840|ref|XP_001919922.1|	sp|P86839|NEST_DANRE	ENSDARP00000112046
comp184536_c1	Uracil nucleotide/cysteinyl leukotriene receptor	-30.461	0.000385253	0.00356633	2.25	0	gi|326668643|ref|XP_002662495.2|	sp|Q13304|GPR17_HUMAN	ENSDARP00000083628
comp184578_c0	Collagen and calcium-binding EGF domain-containing protein 1	-2.88499	0.000106891	0.00122935	12.15	1.65	gi|159155668|gb|AAI54644.1|	sp|A8WGB1|CCBE1_DANRE	ENSDARP00000078551
comp184709_c0	Adaptin ear-binding coat-associated protein 1	-2.58617	0.00109042	0.00837019	4.07	0.68	gi|41152281|ref|NP_957016.1|	sp|Q3T093|NECP1_BOVIN	ENSDARP00000014272
comp184856_c0	Tropomodulin-4	-2.94406	0.000577643	0.00502016	2.98	0.39	gi|18859489|ref|NP_571271.1|	sp|Q0VC48|TMOD4_BOVIN	ENSDARP00000002475
comp184879_c1	Protein FAM107A	7.71985	6.08642e-15	7.27855e-13	0.15	31.13	gi|292618680|ref|XP_001334192.3|	sp|O95990|F107A_HUMAN	ENSDARP00000106182
comp184963_c0	Exocyst complex component 3-like protein 2	-3.23591	1.97861e-05	0.000293894	6.91	0.73	gi|326667923|ref|XP_683981.4|	sp|Q2M3D2|EX3L2_HUMAN	ENSDARP00000048182
comp185015_c0	Nostrin	-3.78537	6.45153e-06	0.000112262	4.36	0.32	gi|165972371|ref|NP_001107076.1|	sp|Q8IVI9|NOSTN_HUMAN	ENSDARP00000098854
comp185110_c0	Tctex1 domain-containing protein 2	-3.26599	0.000488047	0.00434865	5.25	0.55	gi|189535552|ref|XP_685487.3|	sp|Q32P71|TC1D2_BOVIN	ENSDARP00000070898
comp185113_c0	Synaptotagmin-like protein 3	-3.63212	0.000189466	0.00199367	1.73	0.14	gi|348517773|ref|XP_003446407.1|	sp|Q99N48|SYTL3_MOUSE	ENSDARP00000063817
comp185136_c0	Rho-related GTP-binding protein RhoG	-2.89228	0.000236608	0.00237053	7.53	1.01	gi|130503471|ref|NP_001076273.1|	sp|P84096|RHOG_MOUSE	ENSDARP00000090161
comp185158_c0	ZW10 interactor	-2.92389	0.00062591	0.00536995	2.83	0.37	gi|189517039|ref|XP_001340467.2|	sp|Q2TBH8|ZWINT_BOVIN	ENSDARP00000083781
comp185239_c0	Kinesin-like protein KIF15-A	-3.92389	6.66173e-06	0.000115577	2.32	0.15	gi|292628456|ref|XP_002666969.1|	sp|Q91785|KI15A_XENLA	ENSDARP00000090639
comp185456_c1	G1/S-specific cyclin-E2	-4.00296	1.32897e-05	0.000209763	3.56	0.22	gi|50344804|ref|NP_001002075.1|	sp|O96020|CCNE2_HUMAN	ENSDARP00000034974
comp185591_c0	DNA replication complex GINS protein PSF2	-5.3133	3.84753e-06	7.18298e-05	4.29	0.11	gi|66773060|ref|NP_001019610.1|	sp|Q9Y248|PSF2_HUMAN	ENSDARP00000035433
comp185642_c0	Fibrinogen-like protein 1	34.0262	9.47199e-14	9.34796e-12	0	16.79	gi|192455638|ref|NP_001122234.1|	sp|Q3SZZ7|FGL1_BOVIN	ENSDARP00000106351
comp185685_c0	UPF0308 protein C9orf21 homolog	2.99845	0.000283332	0.00276478	0.51	4.08	gi|292627716|ref|XP_002666723.1|	sp|Q8AV19|CI021_TAKRU	ENSDARP00000104126
comp185690_c0	Immunoglobulin superfamily member 8	3.70451	8.1361e-07	1.87514e-05	0.61	7.94	gi|46309567|ref|NP_996982.1|	sp|Q969P0|IGSF8_HUMAN	ENSDARP00000111726
comp185781_c0	Long-chain-fatty-acid--CoA ligase ACSBG1	32.1019	2.28675e-08	8.14576e-07	0	4.51	gi|189537572|ref|XP_001344904.2|	sp|Q4R4P9|ACBG1_MACFA	ENSDARP00000083765
comp185941_c0	DNA polymerase epsilon catalytic subunit A	-2.83715	0.000797418	0.00649095	2.11	0.3	gi|190570246|ref|NP_001121995.1|	sp|Q9WVF7|DPOE1_MOUSE	ENSDARP00000075852
comp185948_c0	Proto-oncogene DBL	29.9644	0.00100641	0.00783695	0	0.78	gi|326671273|ref|XP_002663597.2|	sp|P10911|MCF2_HUMAN	ENSDARP00000122478
comp185990_c0	Beta-1,4-mannosyl-glycoprotein 4-beta-N-acetylglucosaminyltransferase	-31.0677	2.2545e-05	0.000329036	0.97	0	gi|158254153|gb|AAI54149.1|	sp|Q10470|MGAT3_MOUSE	ENSDARP00000115092
comp186083_c0	Prickle-like protein 1	-2.61866	0.000855089	0.00692312	2.8	0.46	gi|71834356|ref|NP_001025269.1|	sp|Q96MT3|PRIC1_HUMAN	ENSDARP00000067176
comp186089_c0	DNA primase large subunit	-3.0456	0.00023997	0.00240165	3.51	0.43	gi|220679101|emb|CAX13197.1|	sp|P49643|PRI2_HUMAN	ENSDARP00000012598
comp186124_c0	Meiosis-specific nuclear structural protein 1	-5.20459	7.45779e-06	0.00012778	1.98	0.05	gi|213625797|gb|AAI71355.1|	sp|Q6PBA8|MNS1_DANRE	ENSDARP00000109926
comp186153_c1	Y-box-binding protein 2-A	5.53902	3.27316e-11	2.10768e-09	0.42	19.46	gi|2073111|dbj|BAA19850.1|	sp|P21574|YBX2A_XENLA	NA
comp186162_c0	Protein-L-isoaspartate O-methyltransferase domain-containing protein 2	2.60468	0.000244593	0.00242462	1.62	9.83	gi|90093322|ref|NP_001035010.1|	sp|Q5R7K4|PCMD2_PONAB	ENSDARP00000070398
comp186219_c1	Guanylate cyclase soluble subunit alpha-2	4.83729	1.38992e-07	4.04952e-06	0.23	6.69	gi|157278119|ref|NP_001098158.1|	sp|P33402|GCYA2_HUMAN	ENSDARP00000093232
comp186231_c0	Platelet glycoprotein V	-2.89624	0.000119661	0.00135855	6.41	0.86	gi|47225715|emb|CAG08058.1|	sp|P40197|GPV_HUMAN	ENSDARP00000084365
comp186237_c1	Bone morphogenetic protein 5	6.34134	1.71836e-06	3.57855e-05	0.03	2.65	gi|41054970|ref|NP_957345.1|	sp|P22003|BMP5_HUMAN	ENSDARP00000019985
comp186272_c0	Placenta growth factor	-5.57827	3.88241e-09	1.6221e-07	6.31	0.13	gi|326675750|ref|XP_685640.4|	sp|P49763|PLGF_HUMAN	ENSDARP00000103694
comp186299_c1	B-cell lymphoma/leukemia 11B	-30.461	0.000385253	0.00356633	1.61	0	gi|122891335|emb|CAM12982.1|	sp|Q9C0K0|BC11B_HUMAN	ENSDARP00000117298
comp186364_c0	Cell division cycle protein 20 homolog	-3.3783	5.58989e-05	0.00071891	3.29	0.32	gi|148725403|emb|CAN88634.1|	sp|Q9JJ66|CDC20_MOUSE	ENSDARP00000006680
comp186422_c0	UPF0134 protein MPN_138	-32.0569	1.31616e-07	3.85137e-06	8.04	0	gi|312127845|ref|YP_003992719.1|	sp|P75260|Y138_MYCPN	NA
comp186523_c0	Arylacetamide deacetylase	3.05594	4.49116e-05	0.000591728	0.88	7.34	gi|326673936|ref|XP_001923714.2|	sp|Q7M370|AAAD_RABIT	ENSDARP00000087565
comp186560_c1	Cysteinyl leukotriene receptor 1	-5.53901	1.15169e-06	2.54785e-05	1.66	0.04	gi|66472452|ref|NP_001018484.1|	sp|Q924T8|CLTR1_RAT	ENSDARP00000075538
comp186688_c1	Transcription factor E2F8	-2.75142	0.000514877	0.00456006	2.09	0.31	gi|326669232|ref|XP_694311.5|	sp|A0AVK6|E2F8_HUMAN	ENSDARP00000074403
comp186725_c0	Nuclear receptor subfamily 0 group B member 1	5.20907	1.24208e-10	7.20623e-09	0.88	32.72	gi|130497366|ref|NP_001076416.1|	sp|Q9BG94|NR0B1_CALJA	ENSDARP00000105523
comp186762_c0	Succinyl-CoA:3-ketoacid coenzyme A transferase 1, mitochondrial	-4.89567	2.29532e-08	8.16777e-07	11.98	0.4	gi|55925442|ref|NP_001007292.1|	sp|B2GV06|SCOT1_RAT	ENSDARP00000002234
comp186762_c1	Succinyl-CoA:3-ketoacid coenzyme A transferase 1, mitochondrial	-3.17187	3.57245e-05	0.00048584	9.87	1.1	NA	sp|P55809|SCOT1_HUMAN	NA
comp186811_c0	Polypeptide N-acetylgalactosaminyltransferase 11	3.31652	3.86824e-06	7.2159e-05	4.51	44.93	gi|115313271|gb|AAI24298.1|	sp|Q8NCW6|GLT11_HUMAN	ENSDARP00000087595
comp186929_c0	Growth factor receptor-bound protein 2-B	-3.76588	7.94497e-07	1.83923e-05	18.59	1.37	gi|62955485|ref|NP_001017756.1|	sp|Q6GPJ9|GRB2B_XENLA	ENSDARP00000012720
comp186979_c2	Reticulon-4	6.96706	3.69757e-15	4.49054e-13	0.74	92.56	gi|32331275|gb|AAP47312.1|	sp|Q9NQC3|RTN4_HUMAN	ENSDARP00000076401
comp187011_c0	P2Y purinoceptor 14	-3.418	0.000555732	0.00485494	2.04	0.19	gi|326674025|ref|XP_001922302.3|	sp|Q9ESG6|P2Y14_MOUSE	ENSDARP00000104194
comp187099_c1	Tetraspanin-7	-31.5562	2.14312e-06	4.33413e-05	2.03	0	gi|195546853|ref|NP_001124290.1|	sp|Q62283|TSN7_MOUSE	ENSDARP00000018179
comp187122_c0	Glycylpeptide N-tetradecanoyltransferase 1	-3.9002	6.31151e-07	1.51186e-05	14.19	0.95	gi|242247637|ref|NP_001156321.1|	sp|P30419|NMT1_HUMAN	ENSDARP00000074254
comp187143_c0	Apolipoprotein A-I	31.5494	5.43348e-07	1.32249e-05	0	6.72	gi|206598062|gb|ACI15890.1|	sp|O42363|APOA1_DANRE	ENSDARP00000025613
comp187149_c0	Uncharacterized methyltransferase WBSCR22	2.24418	0.00118133	0.00897398	8.65	40.99	gi|130492212|ref|NP_001076348.1|	sp|Q9CY21|WBS22_MOUSE	ENSDARP00000087506
comp187192_c1	Trypsin inhibitor ClTI-1	4.68548	7.4863e-10	3.67479e-08	106.05	2728.81	gi|112419191|gb|AAI22382.1|	sp|P85000|ISK1L_CHICK	ENSDARP00000097252
comp187258_c0	Vitamin K epoxide reductase complex subunit 1-like protein 1	5.19932	1.79008e-10	1.00377e-08	0.81	29.85	gi|125830447|ref|XP_001336460.1|	sp|Q6TEK3|VKORL_RAT	ENSDARP00000110920
comp187288_c0	Peroxisomal membrane protein 11C	2.48599	0.000389119	0.00358323	5.07	28.38	gi|71834488|ref|NP_001025343.1|	sp|Q96HA9|PX11C_HUMAN	ENSDARP00000066167
comp187361_c0	Dynein heavy chain 10, axonemal	-30.287	0.000797167	0.00649003	1.56	0	gi|292613807|ref|XP_698507.4|	sp|Q8IVF4|DYH10_HUMAN	ENSDARP00000082141
comp187371_c0	Nuclear receptor subfamily 0 group B member 2	6.20649	1.10181e-13	1.06716e-11	1.21	89.52	gi|34785966|gb|AAH58069.1|	sp|P97947|NR0B2_RAT	ENSDARP00000065659
comp187433_c0	Nuclear receptor subfamily 5 group A member 2	9.5215	1.17639e-21	4.24205e-19	0.12	90.61	gi|47550853|ref|NP_999944.1|	sp|O00482|NR5A2_HUMAN	ENSDARP00000105488
comp187580_c0	2-aminoethanethiol dioxygenase	2.42235	0.000509578	0.00451655	6.19	33.17	gi|56693344|ref|NP_001008634.1|	sp|Q6PDY2|AEDO_MOUSE	ENSDARP00000062857
comp187600_c0	Adenylosuccinate synthetase isozyme 2	-2.79812	9.91483e-05	0.00115303	10.76	1.55	gi|62955581|ref|NP_001017804.1|	sp|Q568F6|PURA2_DANRE	ENSDARP00000028137
comp187614_c1	Uricase	5.70011	1.16759e-12	9.61939e-11	2.64	137.06	gi|50539724|ref|NP_001002332.1|	sp|P11645|URIC_RABIT	ENSDARP00000121053
comp187642_c0	Death-associated protein 1	3.05258	1.90241e-05	0.000284197	15.7	130.28	gi|18858523|ref|NP_571647.1|	sp|Q5EAE6|DAP1_BOVIN	ENSDARP00000000070
comp187644_c0	C-C motif chemokine 19	-33.2684	5.79605e-10	2.9197e-08	14.95	0	gi|76786419|gb|ABA54960.1|	sp|O70460|CCL19_MOUSE	ENSDARP00000114954
comp187662_c0	Protein FAM210B	4.07347	4.47344e-08	1.48412e-06	4.36	73.4	gi|76253763|ref|NP_001028923.1|	sp|Q9D8B6|F210B_MOUSE	ENSDARP00000069022
comp187665_c0	Vitronectin	9.87072	3.7969e-24	2.31157e-21	0.34	315.4	gi|66472408|ref|NP_001018508.1|	sp|P04004|VTNC_HUMAN	ENSDARP00000072202
comp187672_c0	Glycogen phosphorylase, liver form	11.2505	1.05557e-27	2.15143e-24	0.17	414.34	gi|348510755|ref|XP_003442910.1|	sp|Q0VCM4|PYGL_BOVIN	ENSDARP00000025885
comp187674_c0	Transcription factor MafB	-3.61139	7.72938e-07	1.79553e-05	93.83	7.68	gi|190339340|gb|AAI62550.1|	sp|Q6DE84|MAFB_XENLA	ENSDARP00000099244
comp187675_c0	Protein Z-dependent protease inhibitor	10.7659	2.56121e-26	2.61009e-23	0.29	511.37	gi|348531315|ref|XP_003453155.1|	sp|Q8R121|ZPI_MOUSE	ENSDARP00000020541
comp187708_c0	Glutathione S-transferase theta-1	4.77693	4.85834e-10	2.49451e-08	7.17	196.51	gi|41053646|ref|NP_956878.1|	sp|P20135|GSTT1_CHICK	ENSDARP00000010116
comp187712_c0	Zinc finger protein 862	30.343	0.00021796	0.00220538	0	2.61	gi|390333803|ref|XP_003723780.1|	sp|O60290|ZN862_HUMAN	NA
comp187720_c2	Occludin	-3.52401	2.10814e-05	0.000311653	5.1	0.44	gi|306415677|gb|ADM86752.1|	sp|Q9PUN1|OCLN_XENLA	ENSDARP00000010183
comp187761_c0	2-oxoisovalerate dehydrogenase subunit alpha, mitochondrial	2.45807	0.000376245	0.0035247	14.88	81.77	gi|66773104|ref|NP_001019590.1|	sp|P11178|ODBA_BOVIN	ENSDARP00000106474
comp187768_c0	Uncharacterized protein CXorf41	-31.1309	1.59279e-05	0.000244809	2.14	0	gi|81097770|gb|AAI09414.1|	sp|Q9NQM4|CX041_HUMAN	ENSDARP00000056374
comp187795_c0	Methyltransferase-like protein 7A	3.63941	5.77785e-07	1.39746e-05	13.2	164.47	gi|121583940|ref|NP_001073508.1|	sp|Q9H8H3|MET7A_HUMAN	ENSDARP00000080698
comp187797_c1	Pyruvate kinase muscle isozyme	6.22526	3.1853e-14	3.39364e-12	6.1	456.05	gi|41152044|ref|NP_958446.1|	sp|Q92122|KPYK_XENLA	ENSDARP00000069759
comp187805_c0	Solute carrier family 13 member 2	4.34134	0.00021796	0.00220538	0.13	2.71	gi|56799381|ref|NP_998617.2|	sp|Q28615|S13A2_RABIT	ENSDARP00000070437
comp187806_c0	MYCBP-associated protein	-30.3939	0.000488131	0.00434865	1.36	0	gi|292610186|ref|XP_001345218.3|	sp|Q5SUV2|MYBPP_MOUSE	ENSDARP00000105585
comp187820_c0	Organic solute transporter subunit alpha	6.91904	5.12596e-16	7.15162e-14	1.65	199.51	gi|52218944|ref|NP_001004546.1|	sp|Q66I08|OSTA_DANRE	ENSDARP00000066630
comp187825_c0	Cytochrome b5	3.15547	1.01586e-05	0.000166217	9.63	85.82	gi|159156005|gb|AAI54825.1|	sp|P00170|CYB5_HORSE	ENSDARP00000072495
comp187826_c0	Bifunctional purine biosynthesis protein PURH	2.43335	0.000417838	0.00380338	19.76	106.72	gi|195539484|ref|NP_001076265.2|	sp|O35567|PUR9_RAT	ENSDARP00000024082
comp187837_c0	Phosphoglucomutase-1	4.04334	4.67696e-08	1.53965e-06	11.31	186.46	gi|41056111|ref|NP_957319.1|	sp|Q4R5E4|PGM1_MACFA	ENSDARP00000006510
comp187843_c0	Epoxide hydrolase 2	-3.44946	1.98456e-06	4.06964e-05	59.13	5.41	gi|56693357|ref|NP_001008642.1|	sp|Q6Q2C2|HYES_PIG	ENSDARP00000058889
comp187853_c0	Growth arrest and DNA damage-inducible protein GADD45 beta	4.43596	3.72714e-09	1.5614e-07	40.89	884.96	gi|54261771|ref|NP_998196.1|	sp|O75293|GA45B_HUMAN	ENSDARP00000028333
comp187873_c0	Basement membrane-specific heparan sulfate proteoglycan core protein	11.5368	2.00623e-29	9.40482e-26	0.72	2129.47	gi|148227242|ref|NP_001029354.2|	sp|P98160|PGBM_HUMAN	ENSDARP00000090925
comp187876_c1	Probable G-protein coupled receptor 22	29.9644	0.00100641	0.00783695	0	1.84	gi|319803123|ref|NP_001038230.1|	sp|Q8BZL4|GPR22_MOUSE	ENSDARP00000107735
comp187877_c0	Glutathione S-transferase P	2.70437	0.000102876	0.00119254	86.98	566.89	gi|95113933|gb|ABF55513.1|	sp|P09211|GSTP1_HUMAN	ENSDARP00000004830
comp187879_c0	C-X-C chemokine receptor type 4	-3.26076	4.92716e-06	8.88731e-05	309.15	32.25	gi|388330464|gb|AFK29470.1|	sp|Q07FZ4|CXCR4_XENTR	ENSDARP00000061498
comp187885_c0	Lysosomal-associated transmembrane protein 4A	-3.04414	1.73584e-05	0.000264454	259.97	31.52	gi|242117934|ref|NP_001155999.1|	sp|Q4R4I5|LAP4A_MACFA	ENSDARP00000006123
comp187896_c0	Kunitz-type protease inhibitor 1	-3.61227	7.52608e-07	1.75614e-05	66.89	5.47	gi|156914798|gb|AAI52671.1|	sp|O43278|SPIT1_HUMAN	ENSDARP00000036336
comp187912_c0	Alpha-2-HS-glycoprotein	10.4431	1.25822e-26	1.43861e-23	2.44	3392.61	gi|152012672|gb|AAI50352.1|	sp|P29699|FETUA_MOUSE	ENSDARP00000091498
comp187932_c0	Fibrinogen alpha chain	10.4191	8.74579e-27	1.05107e-23	6.91	9461.25	gi|303304954|ref|NP_001181918.1|	sp|P02671|FIBA_HUMAN	ENSDARP00000123307
comp187933_c1	Lysozyme C	-9.37945	6.14346e-23	2.79605e-20	1569.6	2.36	gi|194303474|gb|ACF41166.1|	sp|P00698|LYSC_CHICK	NA
comp187945_c1	LRRN4 C-terminal-like protein	4.49532	6.62841e-09	2.65805e-07	1.21	27.36	gi|326667992|ref|XP_693173.5|	sp|Q8ND94|LRN4L_HUMAN	ENSDARP00000106958
comp187968_c0	Glutathione peroxidase 1	2.56174	0.000213698	0.00219784	148.36	875.95	gi|194278389|gb|ACF39780.1|	sp|Q4AEI3|GPX1_PONPY	ENSDARP00000020656
comp187982_c0	Dual specificity protein phosphatase 6	-2.38865	0.000557565	0.00487005	48.32	9.23	gi|35902878|ref|NP_919361.1|	sp|Q16828|DUS6_HUMAN	ENSDARP00000095269
comp187985_c0	Cytochrome P450 4V2	9.86255	2.15164e-24	1.42063e-21	0.54	501.76	gi|117606212|ref|NP_001071070.1|	sp|Q9DBW0|CP4V2_MOUSE	ENSDARP00000083913
comp187988_c0	Calpain-2 catalytic subunit	-4.7034	2.61665e-07	7.0254e-06	3.32	0.13	gi|62955587|ref|NP_001017807.1|	sp|Q9GLG1|CAN2_MACFA	ENSDARP00000077786
comp188009_c0	Pterin-4-alpha-carbinolamine dehydratase	7.18131	1.07616e-16	1.65948e-14	2.52	365.52	gi|41387124|ref|NP_957108.1|	sp|P61458|PHS_MOUSE	ENSDARP00000046049
comp188020_c0	Protein FAM107B	-3.09937	1.39589e-05	0.000218851	96.99	11.32	gi|94732248|emb|CAK04116.1|	sp|Q2KI00|F107B_BOVIN	ENSDARP00000029876
comp188030_c0	Phospholemman	3.18607	7.62935e-06	0.000130291	18.89	171.92	gi|371940928|ref|NP_001243141.1|	sp|O08589|PLM_RAT	ENSDARP00000118017
comp188054_c0	Uncharacterized protein C5orf4 homolog	6.34058	3.01451e-14	3.23373e-12	1.36	110.55	gi|47087265|ref|NP_998672.1|	sp|Q9GKT2|CE004_MACFA	ENSDARP00000035841
comp188070_c0	Solute carrier family 22 member 16	3.12632	8.30948e-05	0.000998288	0.59	5.17	gi|113462013|ref|NP_001020659.1|	sp|Q66KG0|S22AG_XENLA	ENSDARP00000019931
comp188073_c0	UTP--glucose-1-phosphate uridylyltransferase	7.6249	2.61664e-18	5.57557e-16	2.56	506.23	gi|224496086|ref|NP_001139029.1|	sp|Q07130|UGPA_BOVIN	ENSDARP00000006047
comp188075_c0	Homogentisate 1,2-dioxygenase	6.07681	8.50196e-14	8.47989e-12	7.39	499.02	gi|148298760|ref|NP_694498.2|	sp|O09173|HGD_MOUSE	ENSDARP00000074936
comp188098_c0	Dimethylglycine dehydrogenase, mitochondrial	7.35691	2.39104e-17	4.19802e-15	0.89	146.09	gi|161612168|gb|AAI55631.1|	sp|Q9UI17|M2GD_HUMAN	ENSDARP00000003841
comp188136_c0	Putative methyltransferase DDB_G0268948	2.54536	0.00025435	0.00250967	12.86	75.08	gi|224496082|ref|NP_001139099.1|	sp|Q55EX9|Y8948_DICDI	ENSDARP00000094471
comp188183_c0	Excitatory amino acid transporter 1	8.24037	1.82291e-19	4.85536e-17	0.39	117.82	gi|47086755|ref|NP_997805.1|	sp|P46411|EAA1_BOVIN	ENSDARP00000008063
comp188187_c0	Protein NipSnap homolog 1	3.44825	7.08666e-05	0.000868747	0.43	4.72	gi|113205490|ref|NP_571108.1|	sp|O55125|NIPS1_MOUSE	ENSDARP00000026717
comp188220_c0	Extracellular superoxide dismutase [Cu-Zn]	2.58221	0.000211363	0.00218052	13.18	78.91	gi|292609875|ref|XP_002660566.1|	sp|O09164|SODE_MOUSE	ENSDARP00000116778
comp188262_c1	Tumor necrosis factor, alpha-induced protein 8-like protein 2 A	-3.4721	4.32819e-06	7.92566e-05	32.05	2.89	gi|113674181|ref|NP_001038766.1|	sp|Q1ECV8|TPL2A_DANRE	ENSDARP00000093501
comp188314_c0	S-formylglutathione hydrolase	2.32906	0.000743675	0.00614958	10.78	54.19	gi|62955565|ref|NP_001017796.1|	sp|B0BNE5|ESTD_RAT	ENSDARP00000103152
comp188353_c0	Carboxypeptidase B2	9.99649	4.43555e-23	2.0793e-20	0.18	178.82	gi|157743256|ref|NP_001018539.2|	sp|Q9JHH6|CBPB2_MOUSE	ENSDARP00000054058
comp188375_c0	Ras-related protein Rab-36	-31.2684	8.22534e-06	0.0001389	2.69	0	gi|118722332|ref|NP_001073128.1|	sp|O95755|RAB36_HUMAN	ENSDARP00000039309
comp188386_c0	Transcriptional regulator Myc-B	2.20354	0.00128153	0.00964516	18.78	86.52	gi|41055786|ref|NP_956466.1|	sp|Q7ZVS9|MYCB_DANRE	ENSDARP00000010970
comp188406_c0	NF-kappa-B inhibitor epsilon	-2.22197	0.00128708	0.00968103	46.13	9.89	gi|121583661|ref|NP_001073558.1|	sp|O00221|IKBE_HUMAN	ENSDARP00000089603
comp188442_c0	Solute carrier family 2, facilitated glucose transporter member 2	4.61928	1.27929e-09	5.99104e-08	6	147.47	gi|169158716|emb|CAQ15265.1|	sp|Q90592|GTR2_CHICK	ENSDARP00000073100
comp188457_c0	GTP-binding protein SAR1b	5.68741	1.72857e-12	1.39041e-10	1.96	101.2	gi|220678154|emb|CAX14789.1|	sp|Q3T0T7|SAR1B_BOVIN	ENSDARP00000123126
comp188460_c0	Aflatoxin B1 aldehyde reductase member 2	3.05337	1.86513e-05	0.000280145	6.58	54.63	gi|50539806|ref|NP_001002369.1|	sp|O43488|ARK72_HUMAN	ENSDARP00000003850
comp188484_c0	Leucine-rich repeat-containing protein 33	-3.46679	1.97867e-06	4.06291e-05	36.93	3.34	gi|57768908|ref|NP_001003775.1|	sp|Q6AXL3|LRC33_DANRE	ENSDARP00000096527
comp188531_c0	Sodium-coupled monocarboxylate transporter 1	-4.66487	1.968e-09	8.79464e-08	45.38	1.79	gi|117167947|gb|AAI24586.1|	sp|Q3ZMH1|SC5A8_DANRE	ENSDARP00000030637
comp188534_c0	Retinol dehydrogenase 12	5.54843	3.92171e-12	2.97961e-10	2.54	118.86	gi|41055192|ref|NP_956671.1|	sp|Q8BYK4|RDH12_MOUSE	ENSDARP00000115544
comp188547_c0	Redox-regulatory protein FAM213A	2.48482	0.000325451	0.0031028	23.86	133.58	gi|302058272|ref|NP_001180454.1|	sp|Q6PBP3|F213A_DANRE	ENSDARP00000108545
comp188650_c0	Bicaudal D-related protein 1	-4.57827	5.33339e-07	1.31106e-05	4.95	0.21	gi|348526826|ref|XP_003450920.1|	sp|A0JNT9|BICR1_MOUSE	ENSDARP00000097573
comp188672_c0	Iodotyrosine dehalogenase 1	7.12816	6.42043e-16	8.74933e-14	0.71	99.03	gi|68402983|ref|XP_696511.1|	sp|Q6PHW0|IYD1_HUMAN	ENSDARP00000112777
comp188676_c0	Serine/threonine-protein kinase pim-3	-2.82671	0.000695806	0.00586866	2.28	0.32	gi|348515129|ref|XP_003445092.1|	sp|Q9PU85|PIM3_COTJA	ENSDARP00000071912
comp188712_c0	RNA-binding protein Raly	-30.5562	0.000243817	0.00241795	1.38	0	gi|53734450|gb|AAH83384.1|	sp|Q64012|RALY_MOUSE	ENSDARP00000078434
comp188717_c1	Purkinje cell protein 4-like protein 1	-30.809	8.43945e-05	0.00100745	1.76	0	gi|238859669|ref|NP_001154960.1|	sp|A6NKN8|PC4L1_HUMAN	ENSDARP00000033497
comp188721_c0	Antithrombin-III	10.1157	1.73408e-25	1.42614e-22	0.75	834.29	gi|33504509|ref|NP_878283.1|	sp|P32262|ANT3_SHEEP	ENSDARP00000062617
comp188726_c1	Protein FAM84B	-2.85895	0.000610422	0.00527569	4.37	0.6	gi|115292070|gb|AAI22258.1|	sp|Q96KN1|FA84B_HUMAN	ENSDARP00000043038
comp188810_c0	Aldehyde dehydrogenase, mitochondrial	3.38366	2.4267e-06	4.85526e-05	13.23	138.11	gi|51571951|ref|NP_998466.2|	sp|P11884|ALDH2_RAT	ENSDARP00000088020
comp188811_c1	Serine/threonine-protein phosphatase with EF-hands 2	-4.11399	0.00117558	0.008939	1.22	0.07	gi|326668173|ref|XP_001344262.4|	sp|O14830|PPE2_HUMAN	ENSDARP00000009463
comp189060_c0	Cyclin-dependent kinases regulatory subunit 1	-2.94406	0.000577643	0.00502016	5.52	0.72	gi|113678784|ref|NP_001038434.1|	sp|P61025|CKS1_MOUSE	ENSDARP00000096323
comp189064_c0	Cannabinoid receptor 2	-4.25796	1.02052e-06	2.29449e-05	4.83	0.25	gi|89902994|gb|AAP88388.4|	sp|P34972|CNR2_HUMAN	ENSDARP00000058472
comp189149_c0	Fin bud initiation factor	-3.6016	1.70474e-05	0.000260636	6.85	0.56	gi|62202381|gb|AAH92972.1|	sp|A1IGX5|FIBIN_DANRE	ENSDARP00000058442
comp189172_c2	Type-1B angiotensin II receptor	-30.3235	0.000621965	0.00534197	2.4	0	gi|125805883|ref|XP_001334570.1|	sp|P29089|AGTRB_RAT	ENSDARP00000009604
comp189211_c0	C-C motif chemokine 21	-2.37206	0.000605214	0.00523648	130.08	25.13	gi|318056282|ref|NP_001186964.1|	sp|Q8HYP5|CCL21_MACMU	ENSDARP00000095178
comp189352_c0	Nuclear protein 1	3.73467	2.90208e-07	7.69913e-06	104.36	1389.2	gi|225714918|gb|ACO13305.1|	sp|O60356|NUPR1_HUMAN	ENSDARP00000119975
comp189355_c0	Transmembrane protein 51	-3.52903	0.00116281	0.00887934	1.72	0.15	gi|159571007|emb|CAP19585.1|	sp|Q99LG1|TMM51_MOUSE	ENSDARP00000122445
comp189422_c2	Voltage-dependent calcium channel gamma-like subunit	-31.2495	9.66399e-06	0.000158957	2.74	0	gi|46249715|gb|AAH68385.1|	sp|Q9JJV3|CCGL_MOUSE	ENSDARP00000076825
comp189446_c1	Regulator of G-protein signaling 16	-30.1715	0.00102803	0.00793677	2.47	0	gi|62955665|ref|NP_001017846.1|	sp|P56700|RGS16_RAT	ENSDARP00000058772
comp189505_c0	Krueppel-like factor 10	4.72836	3.56805e-05	0.000485524	0.21	5.65	gi|326675318|ref|XP_001332168.2|	sp|O08876|KLF10_RAT	ENSDARP00000092368
comp189687_c0	Calcyphosin-like protein	-33.8377	1.53794e-11	1.03884e-09	16.61	0	gi|62955329|ref|NP_001017676.1|	sp|Q8WWF8|CAPSL_HUMAN	ENSDARP00000057495
comp189731_c4	Leucine-rich repeat neuronal protein 3	-5.38147	2.80694e-06	5.46444e-05	2.48	0.06	gi|326680720|ref|XP_003201600.1|	sp|Q5R482|LRRN3_PONAB	ENSDARP00000107141
comp189805_c0	Nucleolar and spindle-associated protein 1	-3.02444	8.30011e-05	0.000997418	6.38	0.78	gi|146218547|gb|AAI39864.1|	sp|A1L2F3|NUSAP_DANRE	ENSDARP00000015118
comp189910_c0	Cytohesin-interacting protein	-3.06593	4.0778e-05	0.000543375	10.61	1.27	gi|326670481|ref|XP_003199223.1|	sp|O60759|CYTIP_HUMAN	ENSDARP00000082775
comp190123_c1	Serine/threonine-protein kinase 35	-3.52401	5.48738e-06	9.78833e-05	7.99	0.69	gi|117606299|ref|NP_001071084.1|	sp|Q8TDR2|STK35_HUMAN	ENSDARP00000105102
comp190136_c0	Fidgetin-like protein 1	-2.42111	0.000785434	0.00646559	8.08	1.51	gi|192455670|ref|NP_001122223.1|	sp|Q6DDU8|FIGL1_XENLA	ENSDARP00000017944
comp190171_c1	C-C chemokine receptor type 8	-2.46663	0.00098359	0.00778206	6.34	1.15	gi|326665243|ref|XP_002667428.2|	sp|O97665|CCR8_MACMU	ENSDARP00000110709
comp190241_c0	C-C motif chemokine 20	-2.36319	0.000851635	0.00689753	30.94	6.01	gi|165972461|ref|NP_001107067.1|	sp|O89093|CCL20_MOUSE	ENSDARP00000122912
comp190277_c0	Replication factor C subunit 1	-2.73414	0.000171709	0.00182947	5.91	0.89	gi|302564339|ref|NP_001082960.2|	sp|P35601|RFC1_MOUSE	ENSDARP00000113369
comp190294_c0	T-cell leukemia homeobox protein 1	-5.48839	1.53653e-06	3.28153e-05	3.91	0.09	gi|25092682|ref|NP_739571.1|	sp|O93366|TLX1_CHICK	ENSDARP00000003103
comp190537_c0	ATP-binding cassette sub-family G member 5	34.4369	6.00915e-15	7.20453e-13	0	9.43	gi|192451463|ref|NP_001122162.1|	sp|Q9H222|ABCG5_HUMAN	ENSDARP00000086278
comp190538_c1	Acyl-coenzyme A thioesterase 11	3.01287	0.000305681	0.00292995	0.45	3.66	gi|348505008|ref|XP_003440053.1|	sp|Q8VHQ9|ACO11_MOUSE	ENSDARP00000109820
comp190615_c0	Probable glutamate receptor	-30.4935	0.000305695	0.00292995	0.88	0	gi|515481|gb|AAA21578.1|	sp|P20262|GLRK_LITBE	ENSDARP00000003415
comp190833_c0	Insulin-like growth factor II-B	3.83467	2.68708e-07	7.19389e-06	1.67	23.84	gi|55250678|gb|AAH85623.1|	sp|Q6INW9|IGF2B_XENLA	ENSDARP00000016954
comp190922_c0	WD repeat-containing protein 73	-3.26599	0.000994699	0.00783695	1.85	0.19	gi|62955269|ref|NP_001017646.1|	sp|Q567G2|WDR73_DANRE	ENSDARP00000032408
comp191049_c0	C-C chemokine receptor type 7	-3.35389	8.44545e-06	0.000142055	15.05	1.47	gi|148922928|ref|NP_001092213.1|	sp|P32248|CCR7_HUMAN	ENSDARP00000118528
comp191091_c0	E3 ubiquitin-protein ligase TRIM63	-30.2495	0.000797167	0.00649003	2.61	0	gi|220941743|emb|CAX15444.1|	sp|Q969Q1|TRI63_HUMAN	ENSDARP00000109359
comp191091_c1	Tripartite motif-containing protein 54	-31.9903	2.02888e-07	5.6278e-06	3.74	0	NA	sp|Q58D15|TRI54_BOVIN	NA
comp191119_c0	Leucine-rich repeat neuronal protein 1	-4.97381	8.02958e-07	1.85515e-05	1.95	0.06	gi|194733717|ref|NP_001124166.1|	sp|A0N0X6|LRRN1_BOVIN	ENSDARP00000078824
comp191185_c0	Choline dehydrogenase, mitochondrial	3.81336	4.04235e-07	1.0232e-05	0.95	13.41	gi|292617285|ref|XP_002663301.1|	sp|Q8BJ64|CHDH_MOUSE	ENSDARP00000098482
comp191236_c2	Myristoylated alanine-rich C-kinase substrate	-30.9324	4.69243e-05	0.000612906	1.5	0	gi|350285883|gb|AEQ28193.1|	sp|P16527|MARCS_CHICK	ENSDARP00000023772
comp191302_c0	Centrosomal protein of 76 kDa	-2.79309	0.000378281	0.00354166	3.43	0.5	gi|156739283|ref|NP_001096589.1|	sp|A7E2V1|CEP76_DANRE	ENSDARP00000075595
comp191304_c0	E3 ubiquitin-protein ligase ZSWIM2	5.4629	2.95286e-09	1.2758e-07	0.19	8.27	gi|153945862|ref|NP_001093613.1|	sp|Q8NEG5|ZSWM2_HUMAN	ENSDARP00000101455
comp191405_c0	C-type lectin domain family 17, member A	-30.5252	0.000243817	0.00241795	2.09	0	gi|292611926|ref|XP_002661262.1|	sp|Q6ZS10|CL17A_HUMAN	ENSDARP00000110908
comp191484_c0	Bifunctional heparan sulfate N-deacetylase/N-sulfotransferase 4	-4.01254	2.93102e-05	0.000412366	2.05	0.13	gi|292609653|ref|XP_002660470.1|	sp|Q9EQW8|NDST4_MOUSE	ENSDARP00000115823
comp191568_c0	Sialidase-3	6.03322	9.4751e-06	0.00015662	0.05	3.01	gi|129561882|gb|ABO30991.1|	sp|O97859|NEUR3_BOVIN	ENSDARP00000079035
comp191662_c0	Hydrocephalus-inducing protein	-30.461	0.000385253	0.00356633	1.2	0	gi|319996627|ref|NP_001107887.2|	sp|Q80W93|HYDIN_MOUSE	ENSDARP00000073753
comp191774_c0	Properdin	-2.80475	6.48719e-05	0.000803877	129.78	18.57	gi|236460850|ref|NP_001153598.1|	sp|P27918|PROP_HUMAN	ENSDARP00000117151
comp191834_c0	Keratin, type I cytoskeletal 13	-33.287	4.97264e-10	2.54207e-08	6.85	0	gi|326664588|ref|XP_003197844.1|	sp|Q8JFQ6|K1C13_ONCMY	ENSDARP00000090936
comp191865_c0	Collagen alpha-4(VI) chain	-30.2495	0.000797167	0.00649003	1.93	0	gi|348527534|ref|XP_003451274.1|	sp|A2AX52|CO6A4_MOUSE	ENSDARP00000103549
comp191921_c1	Glucokinase regulatory protein	5.20568	1.50319e-08	5.57488e-07	0.14	5.01	gi|326675421|ref|XP_002665191.2|	sp|Q14397|GCKR_HUMAN	ENSDARP00000110249
comp191964_c1	Neuritin	5.96283	1.16786e-05	0.000186341	0.04	2.65	gi|54400516|ref|NP_001006007.1|	sp|Q6DGP8|NRN1_DANRE	ENSDARP00000062572
comp192022_c0	Atrial natriuretic peptide-converting enzyme	-3.5461	2.32542e-05	0.000337809	3.38	0.29	gi|348543363|ref|XP_003459153.1|	sp|Q9Z319|CORIN_MOUSE	ENSDARP00000095086
comp192070_c1	Calpain-1 catalytic subunit	3.86329	2.09359e-06	4.25784e-05	0.33	4.79	gi|221307527|ref|NP_001138267.1|	sp|P00789|CANX_CHICK	ENSDARP00000095870
comp192159_c0	Fibronectin type III domain-containing protein 4	-3.65678	0.000171134	0.00182453	1.75	0.14	gi|326675423|ref|XP_002665181.2|	sp|Q3TR08|FNDC4_MOUSE	ENSDARP00000021079
comp192222_c0	Protocadherin-18	-30.6163	0.000195424	0.00203444	1.66	0	gi|169259800|ref|NP_001108571.1|	sp|Q9HCL0|PCD18_HUMAN	ENSDARP00000068851
comp192295_c0	Putative polypeptide N-acetylgalactosaminyltransferase-like protein 3	-30.5252	0.000243817	0.00241795	1.02	0	gi|326674124|ref|XP_696189.4|	sp|Q6IS24|GLTL3_HUMAN	ENSDARP00000062190
comp192351_c0	Tektin-1	-5.10057	1.18914e-05	0.000189414	2.49	0.07	gi|55925317|ref|NP_001007398.1|	sp|Q99JD2|TEKT1_RAT	ENSDARP00000041589
comp192386_c1	Inward rectifier potassium channel 16	-33.6598	4.79202e-11	2.9992e-09	5.67	0	gi|326672526|ref|XP_001341428.4|	sp|Q9NPI9|IRK16_HUMAN	ENSDARP00000103816
comp192386_c2	Inward rectifier potassium channel 2	-30.4279	0.000385253	0.00356633	1.09	0	gi|189526209|ref|XP_001923086.1|	sp|Q64273|IRK2_RAT	ENSDARP00000020190
comp192425_c1	Sodium-dependent noradrenaline transporter	-32.4362	1.48786e-08	5.53555e-07	2.57	0	gi|326669495|ref|XP_694138.3|	sp|P23975|SC6A2_HUMAN	ENSDARP00000008096
comp192460_c0	UPF0553 protein C9orf64	2.77018	0.000299709	0.00289387	0.75	5.11	gi|134133273|ref|NP_001077027.1|	sp|Q5T6V5|CI064_HUMAN	ENSDARP00000069326
comp192498_c0	Ig heavy chain V-III region HIL	-30.5866	0.000195424	0.00203444	4.07	0	gi|326666071|ref|XP_003198187.1|	sp|P01771|HV310_HUMAN	ENSDARP00000117675
comp192534_c1	Serine/threonine-protein kinase DCLK1	-32.8154	9.23962e-09	3.58259e-07	4.93	0	gi|117606232|ref|NP_001071017.1|	sp|O15075|DCLK1_HUMAN	ENSDARP00000121156
comp192552_c4	Rho GTPase-activating protein 24	-30.287	0.000797167	0.00649003	1.73	0	gi|189534278|ref|XP_001339010.2|	sp|Q8N264|RHG24_HUMAN	ENSDARP00000117968
comp192588_c0	EF-hand domain-containing family member C2	-31.0891	2.2545e-05	0.000329036	1.64	0	gi|220941673|emb|CAX15482.1|	sp|Q32TF8|EFHC2_DANRE	ENSDARP00000010992
comp192614_c0	Syntaxin-1A	31.3974	1.21973e-06	2.67189e-05	0	3.84	gi|348534815|ref|XP_003454897.1|	sp|P32850|STX1A_BOVIN	ENSDARP00000076385
comp192699_c0	Quinone oxidoreductase PIG3	2.81082	0.000711427	0.00597997	0.56	3.96	gi|125841216|ref|XP_001336816.1|	sp|Q53FA7|QORX_HUMAN	ENSDARP00000101110
comp192738_c0	Forkhead box protein D2	-3.68103	0.000572185	0.00498012	2.03	0.16	gi|301069358|ref|NP_571346.2|	sp|Q90WN4|FOXD2_XENLA	ENSDARP00000101683
comp192751_c3	Krueppel-like factor 15	6.16335	6.07526e-14	6.23186e-12	1.32	94.91	gi|37544868|gb|AAM75147.1|	sp|Q9UIH9|KLF15_HUMAN	ENSDARP00000107271
comp192932_c0	Solute carrier organic anion transporter family member 1C1	6.87661	4.81396e-16	6.75656e-14	1.32	154.75	gi|47209578|emb|CAF89838.1|	sp|Q9NYB5|SO1C1_HUMAN	ENSDARP00000105493
comp192943_c0	UDP-glucuronosyltransferase 2B31	2.67332	0.000616541	0.00532367	0.45	2.85	gi|294610620|ref|NP_001170967.1|	sp|Q6K1J1|UDB31_CANFA	ENSDARP00000005529
comp192995_c0	Niemann-Pick C1-like protein 1	5.03322	2.84279e-07	7.55038e-06	0.12	3.78	gi|348516260|ref|XP_003445657.1|	sp|Q6T3U4|NPCL1_MOUSE	ENSDARP00000108862
comp193018_c0	Claudin-11	-31.872	3.58275e-07	9.22307e-06	3.32	0	gi|15553365|gb|AAL01836.1|AF359429_1	sp|Q60771|CLD11_MOUSE	ENSDARP00000105607
comp193251_c2	Myelin-associated glycoprotein	-5.69002	5.08031e-07	1.25808e-05	5.45	0.11	gi|292621690|ref|XP_002664716.1|	sp|P07722|MAG_RAT	ENSDARP00000059554
comp193254_c1	Insulin-like growth factor-binding protein complex acid labile subunit	-30.5252	0.000243817	0.00241795	1.98	0	NA	sp|P70389|ALS_MOUSE	ENSDARP00000114729
comp193301_c1	Coiled-coil domain-containing protein 147	-32.2013	5.83643e-08	1.88041e-06	2.44	0	gi|159155595|gb|AAI54490.1|	sp|Q5T655|CC147_HUMAN	ENSDARP00000091840
comp193415_c0	Probable RNA-directed DNA polymerase from transposon X-element	31.0348	9.4751e-06	0.00015662	0	3.23	gi|301617343|ref|XP_002938110.1|	sp|Q9NBX4|RTXE_DROME	ENSDARP00000104965
comp193446_c2	Protein Wnt-2b	-31.2684	8.22534e-06	0.0001389	2.5	0	gi|113195562|ref|NP_001037809.1|	sp|Q98SN7|WNT2B_CHICK	ENSDARP00000046003
comp193507_c1	Uncharacterized protein K02A2.6	5.6409	5.79138e-05	0.000727266	0.04	2.02	gi|390367672|ref|XP_003731307.1|	sp|Q09575|YRD6_CAEEL	ENSDARP00000110408
comp193588_c0	Angiopoietin-2	4.49888	6.62938e-08	2.09808e-06	0.2	4.43	gi|94733393|emb|CAK04443.1|	sp|Q9BDY7|ANGP2_PIG	ENSDARP00000070502
comp193594_c3	Ankyrin repeat domain-containing protein 24	8.06716	5.23006e-11	3.23877e-09	0.03	9	NA	sp|Q8TF21|ANR24_HUMAN	NA
comp193628_c0	p53-induced protein with a death domain	-31.5562	2.14312e-06	4.33413e-05	3.6	0	gi|301617309|ref|XP_002938088.1|	sp|Q9HB75|PIDD_HUMAN	NA
comp193718_c0	Protein FAM84A	-2.83104	9.11875e-05	0.00108029	15.81	2.22	gi|41053826|ref|NP_956912.1|	sp|Q9D650|FA84A_MOUSE	ENSDARP00000020319
comp193810_c0	Tyrosine-protein kinase HCK	-3.88684	1.82792e-07	5.15888e-06	55.54	3.75	gi|348540840|ref|XP_003457895.1|	sp|P08631|HCK_HUMAN	ENSDARP00000075977
comp194006_c0	HAUS augmin-like complex subunit 5	-3.81853	7.84456e-05	0.000948266	1.77	0.13	gi|55925369|ref|NP_001007439.1|	sp|O94927|HAUS5_HUMAN	ENSDARP00000017340
comp194039_c1	Nuclear receptor subfamily 1 group D member 1	5.10033	5.18875e-06	9.32661e-05	0.09	3.22	gi|189536156|ref|XP_691607.3|	sp|B3SV56|NR1D1_SHEEP	ENSDARP00000093945
comp194109_c0	Protein MIS12 homolog	-4.24175	0.000681598	0.00576126	1.77	0.09	gi|41055205|ref|NP_956672.1|	sp|Q1T769|MIS12_CHICK	ENSDARP00000032207
comp194193_c0	Gastrin-releasing peptide	-3.50885	0.00116281	0.00887934	1.94	0.17	gi|9049482|gb|AAF82387.1|AF111028_1	sp|P29007|GRP_BOMOR	ENSDARP00000063243
comp194256_c0	Transmembrane protein 64	2.67583	0.000204069	0.00211504	1.1	7.05	gi|190194337|ref|NP_001121723.1|	sp|Q6YI46|TMM64_HUMAN	ENSDARP00000082820
comp194268_c1	Calcium/calmodulin-dependent protein kinase type IV	-4.03153	0.000110253	0.00126429	1.74	0.11	gi|62955183|ref|NP_001017607.1|	sp|P13234|KCC4_RAT	ENSDARP00000037747
comp194343_c0	Neurobeachin	-31.9085	3.18927e-07	8.37102e-06	2.34	0	gi|189528934|ref|XP_001920727.1|	sp|Q9EPN1|NBEA_MOUSE	ENSDARP00000041156
comp194418_c1	Nuclear factor 7, ovary	-4.21708	0.000681598	0.00576126	2.08	0.11	gi|125831124|ref|XP_001337843.1|	sp|Q91431|NF7O_XENLA	ENSDARP00000116272
comp194421_c0	NT-3 growth factor receptor	30.8124	2.82471e-05	0.000399206	0	3.74	gi|365822563|gb|AEX01238.1|	sp|Q91044|NTRK3_CHICK	ENSDARP00000086160
comp194421_c1	NT-3 growth factor receptor	7.54779	1.34054e-09	6.23433e-08	0.02	4.42	gi|326680709|ref|XP_002662799.2|	sp|Q16288|NTRK3_HUMAN	ENSDARP00000086161
comp194604_c0	Protein GREB1	6.22586	9.61643e-09	3.72253e-07	0.06	4.26	gi|61402751|gb|AAH91813.1|	sp|Q3UHK3|GREB1_MOUSE	ENSDARP00000095024
comp194604_c2	Protein GREB1	29.9644	0.00100641	0.00783695	0	2.92	NA	sp|Q4ZG55|GREB1_HUMAN	NA
comp194618_c0	Xin actin-binding repeat-containing protein 1	-30.4279	0.000385253	0.00356633	1.87	0	gi|326921458|ref|XP_003206976.1|	sp|Q5PZ43|XIRP1_DANRE	ENSDARP00000105802
comp194745_c0	Cubilin	-30.809	8.43945e-05	0.00100745	1.52	0	gi|326679767|ref|XP_002666724.2|	sp|Q9TU53|CUBN_CANFA	ENSDARP00000054471
comp194748_c0	Free fatty acid receptor 2	-31.1715	1.34468e-05	0.000211176	2.09	0	gi|292622744|ref|XP_002665089.1|	sp|Q76EI6|FFAR2_RAT	ENSDARP00000060521
comp194797_c0	Origin recognition complex subunit 6	-5.75998	3.60365e-07	9.25653e-06	3.82	0.07	gi|47086695|ref|NP_997836.1|	sp|Q2HJF3|ORC6_BOVIN	ENSDARP00000101426
comp194842_c0	Uncharacterized protein C11orf65	-30.287	0.000797167	0.00649003	1.5	0	gi|301610903|ref|XP_002934975.1|	sp|Q8NCR3|CK065_HUMAN	ENSDARP00000043608
comp194862_c0	Leucine-rich repeat and immunoglobulin-like domain-containing nogo receptor-interacting protein 2	3.74043	6.40524e-05	0.000794562	0.34	4.53	gi|190339824|gb|AAI63082.1|	sp|Q7L985|LIGO2_HUMAN	ENSDARP00000093055
comp194880_c1	Regulator of G-protein signaling 8	-3.4781	1.58418e-06	3.36948e-05	117.02	10.5	gi|326678614|ref|XP_001332101.4|	sp|Q95K68|RGS8_MACFA	ENSDARP00000016941
comp194888_c0	Separin	-2.91028	0.000413097	0.00376388	2.33	0.31	gi|125818945|ref|XP_001337869.1|	sp|P60330|ESPL1_MOUSE	ENSDARP00000098653
comp194888_c2	Separin	-30.3939	0.000488131	0.00434865	1.14	0	NA	sp|Q14674|ESPL1_HUMAN	NA
comp194921_c1	Sushi, von Willebrand factor type A, EGF and pentraxin domain-containing protein 1	-32.9789	3.29567e-09	1.40067e-07	3.59	0	gi|326669364|ref|XP_695742.5|	sp|Q4LDE5|SVEP1_HUMAN	ENSDARP00000071352
comp194925_c1	Long-chain-fatty-acid--CoA ligase 3	3.09156	0.000154729	0.00169392	0.6	5.11	gi|113681759|ref|NP_001038593.1|	sp|Q5R668|ACSL3_PONAB	ENSDARP00000042883
comp194968_c0	PCNA-interacting partner	-3.94406	0.000178086	0.00188918	1.68	0.11	gi|350529318|ref|NP_001035470.2|	sp|Q1RMA6|PARI_DANRE	ENSDARP00000041528
comp195016_c0	Histone-lysine N-methyltransferase SUV39H1	-5.39253	2.53232e-06	4.99231e-05	2.65	0.06	gi|187608101|ref|NP_001119954.1|	sp|Q5RB81|SUV91_PONAB	ENSDARP00000072614
comp195113_c1	Proto-oncogene tyrosine-protein kinase ROS	3.47097	9.9074e-05	0.00115245	0.35	3.91	gi|326675526|ref|XP_694329.5|	sp|P08922|ROS1_HUMAN	ENSDARP00000118327
comp195134_c0	Condensin-2 complex subunit G2	-4.39619	3.93679e-06	7.32918e-05	2.31	0.11	gi|302564197|ref|NP_001082961.2|	sp|Q2TAW0|CNDG2_XENLA	ENSDARP00000078525
comp195181_c0	Zinc finger protein 395	2.75582	7.86838e-05	0.000950858	18.76	126.71	gi|121582452|ref|NP_001073523.1|	sp|Q6DFC8|ZN395_XENLA	ENSDARP00000116662
comp195228_c8	Dermatan-sulfate epimerase-like protein	-4.85096	4.23374e-05	0.000560647	2.13	0.07	gi|125805941|ref|XP_696502.2|	sp|Q8IZU8|DSEL_HUMAN	ENSDARP00000082121
comp195251_c0	Non-histone chromosomal protein HMG-14A	-2.51265	0.000332685	0.00316314	77.7	13.62	gi|238550145|ref|NP_001154808.1|	sp|P12902|HM14A_CHICK	ENSDARP00000105574
comp195272_c0	Transmembrane protein 56-B	-33.1257	1.3688e-09	6.35941e-08	5.43	0	gi|167963500|ref|NP_001108195.1|	sp|Q6PGS5|TM56B_XENLA	ENSDARP00000100762
comp195352_c0	Pleckstrin-2	-30.5252	0.000243817	0.00241795	1.05	0	gi|192455672|ref|NP_001122211.1|	sp|Q9NYT0|PLEK2_HUMAN	ENSDARP00000010322
comp195424_c1	Zinc finger protein Gfi-1	-30.9324	4.69243e-05	0.000612906	1.69	0	gi|66472798|ref|NP_001018612.1|	sp|Q5DWN0|GFI1_CANFA	ENSDARP00000017502
comp195492_c0	Protein hid-1 homolog	-3.78537	0.000335144	0.00317777	3.18	0.23	gi|348525140|ref|XP_003450080.1|	sp|Q8R1F6|HID1_MOUSE	ENSDARP00000038195
comp195542_c1	Lambda-crystallin homolog	2.69043	0.000132549	0.00147908	6.03	38.95	gi|92097809|gb|AAI15327.1|	sp|Q811X6|CRYL1_RAT	ENSDARP00000062655
comp195570_c1	Homeobox protein EMX2	-31.287	8.22534e-06	0.0001389	1.76	0	gi|65301426|ref|NP_571355.2|	sp|Q04744|EMX2_MOUSE	ENSDARP00000058035
comp195592_c0	Rootletin	-30.1309	0.00133434	0.00992471	1.56	0	gi|348507527|ref|XP_003441307.1|	sp|Q5TZA2|CROCC_HUMAN	ENSDARP00000104866
comp195638_c0	GMP reductase 1	-32.4854	1.15607e-08	4.42765e-07	2.55	0	gi|66472522|ref|NP_001018448.1|	sp|Q9DCZ1|GMPR1_MOUSE	ENSDARP00000050129
comp195659_c1	Tribbles homolog 1	3.36389	3.32686e-06	6.32684e-05	2.87	29.57	gi|348513330|ref|XP_003444195.1|	sp|Q96RU8|TRIB1_HUMAN	ENSDARP00000101435
comp195807_c0	Homeobox protein Nkx-2.5	-31.4279	3.81109e-06	7.13016e-05	3.93	0	gi|18859105|ref|NP_571494.1|	sp|P42583|NKX25_XENLA	ENSDARP00000004716
comp195863_c1	Transcriptional regulator ATRX	-3.34095	0.000214292	0.00220276	3.53	0.35	gi|319655732|ref|NP_956947.2|	sp|Q7YQM4|ATRX_PANTR	ENSDARP00000061931
comp195885_c0	Lymphoid-specific helicase	-3.07792	0.000310413	0.00297031	2.14	0.25	gi|213625823|gb|AAI71410.1|	sp|Q9NRZ9|HELLS_HUMAN	ENSDARP00000074914
comp195951_c0	Syntaxin-binding protein 6	2.96937	3.18572e-05	0.000444333	1.94	15.16	gi|50344780|ref|NP_001002063.1|	sp|Q8R3T5|STXB6_MOUSE	ENSDARP00000108775
comp195973_c0	Ammonium transporter Rh type C-like 2	-10.0959	8.15361e-19	1.90162e-16	44.21	0.04	gi|148726786|dbj|BAF63790.1|	sp|Q8JI14|RHCL2_DANRE	ENSDARP00000048027
comp195992_c0	CDGSH iron-sulfur domain-containing protein 1	2.23998	0.00124009	0.00937533	7.66	36.18	gi|41055010|ref|NP_956899.1|	sp|Q9NZ45|CISD1_HUMAN	ENSDARP00000099418
comp195993_c3	DNA-directed RNA polymerase III subunit RPC7-like	3.7784	6.65695e-07	1.58168e-05	1.18	16.23	gi|94732385|emb|CAK11489.1|	sp|Q9BT43|RPC7L_HUMAN	ENSDARP00000123396
comp195999_c0	Macrophage colony-stimulating factor 1	-31.1914	1.34468e-05	0.000211176	1.89	0	gi|169158599|emb|CAQ13457.1|	sp|P09603|CSF1_HUMAN	ENSDARP00000089407
comp196000_c0	Endothelial lipase	6.93552	2.74021e-16	4.00174e-14	3.68	450.28	gi|41056009|ref|NP_956422.1|	sp|Q9Y5X9|LIPE_HUMAN	ENSDARP00000089620
comp196008_c0	Cytochrome P450 2D15	8.08705	5.33152e-19	1.29616e-16	0.33	90.18	gi|326669588|ref|XP_001921303.2|	sp|Q29473|CP2DF_CANFA	ENSDARP00000089694
comp196009_c0	Protein zwilch homolog	-3.60703	0.000232936	0.00233774	1.75	0.14	gi|63102056|gb|AAH95837.1|	sp|A5WWB6|ZWILC_DANRE	ENSDARP00000074147
comp196014_c0	Tissue-type plasminogen activator	-2.26294	0.00132283	0.00990916	9.41	1.96	gi|292616627|ref|XP_002663097.1|	sp|Q8SQ23|TPA_PIG	ENSDARP00000085358
comp196016_c0	EH domain-containing protein 3	-3.69717	1.85329e-06	3.8323e-05	24.86	1.92	gi|52219010|ref|NP_001004578.1|	sp|Q9QXY6|EHD3_MOUSE	ENSDARP00000020181
comp196016_c1	EH domain-containing protein 1	-3.07444	2.26026e-05	0.000329671	41.81	4.96	NA	sp|Q5RBP4|EHD1_PONAB	NA
comp196065_c5	DNA polymerase alpha catalytic subunit	-30.6163	0.000195424	0.00203444	2.13	0	gi|348512198|ref|XP_003443630.1|	sp|P09884|DPOLA_HUMAN	ENSDARP00000106559
comp196115_c0	DNA repair endonuclease XPF	-3.11399	0.000974726	0.0077353	2.17	0.25	gi|41054253|ref|NP_956079.1|	sp|Q9QZD4|XPF_MOUSE	ENSDARP00000018811
comp196149_c0	Beta,beta-carotene 9',10'-oxygenase	3.9159	1.44265e-07	4.19533e-06	1.82	27.52	gi|18858345|ref|NP_571874.1|	sp|Q5RF16|BCDO2_PONAB	ENSDARP00000013052
comp196193_c1	Protein tyrosine phosphatase type IVA 3	3.31219	3.73079e-06	7.01531e-05	12.84	127.5	gi|47085965|ref|NP_998346.1|	sp|A2VDT1|TP4A3_BOVIN	ENSDARP00000039012
comp196198_c0	DNA polymerase alpha subunit B	-30.6455	0.000157376	0.00171013	2.36	0	gi|169154348|emb|CAQ15217.1|	sp|P33611|DPOA2_MOUSE	ENSDARP00000002618
comp196198_c1	DNA polymerase alpha subunit B	-3.71665	5.6603e-05	0.00072459	3.37	0.26	NA	sp|Q14181|DPOA2_HUMAN	NA
comp196255_c0	Dihydrolipoyl dehydrogenase, mitochondrial	2.47725	0.000332605	0.00316314	29.24	162.79	gi|37362210|gb|AAQ91233.1|	sp|Q6P6R2|DLDH_RAT	ENSDARP00000017217
comp196286_c0	Acyl-CoA dehydrogenase family member 11	3.34882	3.37036e-06	6.39857e-05	3.19	32.51	gi|41055756|ref|NP_956472.1|	sp|Q5ZHT1|ACD11_CHICK	ENSDARP00000066777
comp196289_c0	Calcium-activated potassium channel subunit beta-3	5.10033	1.81762e-07	5.13291e-06	0.14	4.87	gi|126338136|ref|XP_001367506.1|	sp|Q9NPA1|KCMB3_HUMAN	ENSDARP00000086420
comp196338_c1	T-box transcription factor TBX6	3.55844	1.16205e-05	0.000186341	0.48	5.68	gi|24119232|ref|NP_705952.1|	sp|Q8JIS6|TBX6_DANRE	ENSDARP00000015108
comp196375_c1	Insulin-like growth factor-binding protein 1	3.70934	3.39524e-07	8.86303e-06	69.04	903.11	gi|258406686|gb|ACV72066.1|	sp|P24591|IBP1_BOVIN	ENSDARP00000019674
comp196378_c0	Carbonic anhydrase 4	-32.9674	3.50441e-09	1.47867e-07	5.14	0	gi|45709528|gb|AAH67635.1|	sp|P48284|CAH4_RAT	ENSDARP00000065361
comp196383_c0	Solute carrier family 2, facilitated glucose transporter member 11	-34.8827	1.59115e-14	1.78445e-12	13.43	0	gi|167555079|ref|NP_001107902.1|	sp|Q9BYW1|GTR11_HUMAN	ENSDARP00000086765
comp196401_c1	Arrestin domain-containing protein 3	-3.22947	4.42538e-05	0.000584046	23.64	2.52	gi|225707576|gb|ACO09634.1|	sp|Q6TXF1|ARRD3_RAT	ENSDARP00000069080
comp196401_c2	Arrestin domain-containing protein 3	-2.33165	0.000959049	0.00763818	9.9	1.97	gi|121583950|ref|NP_001073498.1|	sp|Q7TPQ9|ARRD3_MOUSE	NA
comp196415_c0	Adenosine kinase	3.27704	4.47307e-06	8.14008e-05	19.28	186.94	gi|47086461|ref|NP_997956.1|	sp|P55264|ADK_MOUSE	ENSDARP00000057604
comp196416_c0	Ectonucleotide pyrophosphatase/phosphodiesterase family member 7	29.9644	0.00100641	0.00783695	0	1.95	gi|348510008|ref|XP_003442538.1|	sp|Q6UWV6|ENPP7_HUMAN	ENSDARP00000070046
comp196416_c3	Ectonucleotide pyrophosphatase/phosphodiesterase family member 7	31.343	1.71836e-06	3.57855e-05	0	4.16	gi|159155942|gb|AAI54659.1|	sp|Q5EZ72|ENPP7_RAT	NA
comp196432_c0	RIIa domain-containing protein 1	-30.6163	0.000195424	0.00203444	3.53	0	gi|229331993|ref|NP_001153235.1|	sp|A6NNX1|RIAD1_HUMAN	ENSDARP00000111167
comp196467_c0	Ubiquitin domain-containing protein 1	-31.4773	2.84614e-06	5.51328e-05	2.3	0	gi|220678280|emb|CAX14612.1|	sp|Q4V8W7|UBTD1_DANRE	ENSDARP00000078570
comp196475_c1	Melanopsin-A	6.59509	1.04166e-09	4.95242e-08	0.06	5.8	gi|307159092|gb|ADN39430.1|	sp|Q2KNE5|OPN4A_DANRE	ENSDARP00000031999
comp196530_c1	Neuropilin and tolloid-like protein 2	5.4822	2.5874e-09	1.12412e-07	0.13	5.77	gi|326678650|ref|XP_684192.5|	sp|C6K2K4|NETO2_RAT	ENSDARP00000084476
comp196538_c0	Cathepsin F	2.42189	0.000520043	0.0046006	5.25	28.14	gi|117606135|ref|NP_001071036.1|	sp|Q9R013|CATF_MOUSE	ENSDARP00000112297
comp196543_c0	Putative transporter SVOPL	-30.3235	0.000621965	0.00534197	0.58	0	gi|113680267|ref|NP_001038694.1|	sp|Q1LVS8|SVOPL_DANRE	ENSDARP00000075190
comp196567_c0	Beta,beta-carotene 15,15'-monooxygenase	3.73606	1.33653e-05	0.000210814	0.19	2.48	gi|13872740|emb|CAC37566.1|	sp|Q9I993|BCDO1_CHICK	ENSDARP00000095874
comp196575_c0	Osteocalcin	30.2275	0.000390825	0.00358323	0	3.23	gi|348520796|ref|XP_003447913.1|	sp|P40148|OSTCN_SPAAU	ENSDARP00000091618
comp196623_c0	Ras-related protein Rab-11A	-4.3133	0.000481147	0.00431927	6.44	0.32	gi|187607443|ref|NP_001120303.1|	sp|Q5ZJN2|RB11A_CHICK	ENSDARP00000111631
comp196627_c0	Jeltraxin	11.8141	3.59762e-27	4.96027e-24	0.13	461.12	gi|220675878|emb|CAX14455.1|	sp|Q9PTT2|JELT_LEPLA	ENSDARP00000066295
comp196656_c0	Coiled-coil-helix-coiled-coil-helix domain-containing protein 3, mitochondrial	2.94575	0.000443706	0.00400927	0.61	4.67	gi|148235869|ref|NP_001082800.1|	sp|Q5E9D3|CHCH3_BOVIN	ENSDARP00000095647
comp196675_c0	Serine/threonine-protein kinase Sgk1	-6.33896	7.09361e-14	7.21332e-12	50.26	0.62	gi|194595494|ref|NP_001070770.2|	sp|Q6U1I9|SGK1_CHICK	ENSDARP00000009591
[truncated: 2,440 more rows]

## Sheet: gill_DGE
ID	Annotation	Log2(AW/FW)	P value	FDR	FW	AW	NR	Uniprot	D.rerio protein
[truncated: 507 more rows]
