# Supplementary material for: Gene expression changes leading extreme alkaline tolerance in Amur ide (Leuciscus waleckii) inhabiting soda lake
Source: BMC Genomics. 2013 Oct 4;14:682. doi: 10.1186/1471-2164-14-682 (PMC3852516; doi:10.1186/1471-2164-14-682)
Supplement: Additional file 2: Table S2 — Primers used in validation of DGEs. [file 1471-2164-14-682-S2.xlsx]

## Sheet: Sheet1
Gene ID	Forward primer	Reverse primer
sp|Q8VHB5|CAH9_MOUSE	GTGCTTTCAGACGGTCAGCT	GAGAACGCCAAACGTAATGG
sp|P48284|CAH4_RAT	TGACAACCCAAACCACCTTAAA	ATGGCTCATTGCCACTATGC
sp|Q92051|CAHZ_DANRE	TGTGCTTGGGTGGGTACGATAT	GGAGGAACAGTTGCTGGTCTTT
sp|O14880|MGST3_HUMAN	TTGTATTTATCCCGAGCCTTTC	GACTTGTGGAGATTGACCCTTT
sp|P20135|GSTT1_CHICK	TGTAGGTGCTGGAATGGATGTG	GCAATGTCTGGCAGTTTGTTTAT
sp|P30568|GSTA_PLEPL	AATCTCGTCACCGAACTCAAACT	TTTAGGACAGTGAAGTCGTGGG
sp|P26697|GSTA3_CHICK	TAAATCTGTCCATGTTAGCGTCTC	CCCTACAATACTGTCAACCTTTCC
sp|O57579|AMPN_CHICK	CTTTGCTGCGTTTCTGGACTTT	TTTCCCTATGGACACTTGGTATT
sp|P04181|OAT_HUMAN	CTTTGATTATGATGGCGTTTAGG	GGAGGAGTGTATCCCGTGTCTG
sp|O88444|ADCY1_MOUSE	GGAGAAGAGGAGGAGACCAAAG	AAAGGGAAGACACCGCTGAT
sp|P15153|RAC2_HUMAN	TGTGGTAGTCGGAGATGGAG	CCCTGTGGGTAGGTGATTGG
sp|Q58EG3|PVRL3_DANRE	CCCCTAAGGTGAATGCTGTG	TTCAGGAGGGATGGAGATGC
sp|O88990|ACTN3_MOUSE	AGCCAGTTTCTCGTATTCTTCC	TTGGCAACCTCAACACTGCTTTT
sp|O60266|ADCY3_HUMAN	CCATTGATGCCGTTCTTGCC	GAGACCGCTGTGAATACCTGA
sp|Q5VJ70|IGSF5_RAT	CAGGATACAACGCTGACGACG	TATCAGGAACCCGTGAAGAGC
sp|P35219|CAH8_HUMAN	GTGGGACCTAAGACGACGAAA	GCTGAAGGCCATCACAGACG
sp|Q9Y2D0|CAH5B_HUMAN	TAGACCGCCGCCTTTACCC	ACCCTCGTGCCTCTTTCCA
sp|O73872|SODC_DANRE	CAACCCTCACCAACAAAGTCAC	GTTTCCCTTACCCAAGTCATCC
sp|P09211|GSTP1_HUMAN	GATCTACTACACGATGGCTCCCT	AGTCGTTCTTTCCATACGCACC
sp|Q99735|MGST2_HUMAN	TGGTAGCCGTCACAGTTAGGAA	GACCACCTGAGTTTGAAAGGACAT
sp|P05202|AATM_MOUSE	TGGGTTGGAGTAGATGGGTCG	CCTGTATGGTGAGCGTGTAGGG
sp|P17735|ATTY_HUMAN	CTGGCTACATCCACTGGCTAAG	TGCTCTATCTATTGGTGACCCTACT
sp|P12981|JUN_COTJA	AACCGAATCGCCGCATCCAAA	TGTAAGTGAACTCAAATGTCCTCC
sp|Q5M889|APOF_RAT	AACGAGGGATAGGGAGATGTA	CAGTAAGAGGTGGATTAGAAGT
sp|P13668|STMN1_RAT	TTTGAAGTCATCCTAAGTCCCACG	CTGCCATCTTGCTGAAGTTGTTGT
sp|O61998|HSP90_BRUPA	TTTCAACACGCCTGCCAAGA	CTGCGTTCACCGAGCGACTA
sp|O76856|CATD_DICDI	CAGGTCGATGCAGGAAATGTTA	AACTGCTATGCCAGACGGGAG
sp|P09648|CATL1_CHICK	AAGAGGATAGGACGCAGCAGTT	TGTACAAACGAGGAATCTATAAACCA
sp|Q26636|CATL_SARPE	TCTGGCGTAACGAATGTAACCG	GATGATGACCCTGCAACTCTGG
sp|P70195|PSB7_MOUSE	GCCAAGGCCCTGGTAAGTG	CGGTCTCATGCACCAACTCC
sp|Q9DD33|PSB9_SALSA	TTTTCGGTACTCTGCGTCCAC	GGAAGATGACCCACTCGTATGCT
sp|P63018|HSP7C_RAT	GCATTCCAGTCGGAGGAACAC	AGGCGAAGAAGTGAAGGATAAGGT
sp|P19123|TNNC1_MOUSE	CTCTTCGTCCTGTGTCTGCTGT	GGGTTAGGGGTTTTCTTTGTGA
sp|P10587|MYH11_CHICK	GACCTTCGCTCCCTGGGCAATG	TCTTCCCTCTTCCTCTCGCTGT
sp|Q9IA31|GLI3_CHICK	GTGGAGATAGAGGAGGGCAG	TTTGTTGAGTCGTCGGTTGT
sp|Q62868|ROCK2_RAT	AGTCAATCTCACCAGCACATA	AATAGCGTCCAAAGCCAACAC
